# Supplementary material for: A Computational Screen for Regulators of Oxidative Phosphorylation Implicates SLIRP in Mitochondrial RNA Homeostasis
Source: PLoS Genet. 2009 Aug 14;5(8):e1000590. doi: 10.1371/journal.pgen.1000590 (PMC2721412; doi:10.1371/journal.pgen.1000590)
Supplement: Table S1 — Microarray data sets used in expression screening. Each microarray data set is listed with its GEO accession number, the data set title and Affymetrix platform. Mouse platforms are preceded by “MG” while human platforms are preceded by “HG”. Each data set is also listed with its “weight” representing the intra-correlation of either the OxPhos gene set or cholesterol pathway gene set (see Materials and Methods). (0.28 MB XLS) [file pgen.1000590.s005.xls]

## Sheet: TableS1_Datasets
GEO ID*	Chip	Description	Oxphos	Cholesterol		*For merged data sets, all original identifiers are given, separated by hyphens
GSE6891	HG_U133_Plus_2	Acute myeloid leukemia samples of samples =< 60yrs on HG-U133 plus 2	0.94033	0
GSE5840	HG_U133_Plus_2	The expression patterns of 17b-estradiol responsive genes in wt MCF7, OHT resistant MCF7 and ICI resistant MCF7	0.930819	0.36541
GSE5281	HG_U133_Plus_2	Alzheimers disease and the normal aged brain (steph-affy-human-433773)	0.925587	0.719669
GSE3141	HG_U133_Plus_2	Lung Cancer Dataset	0.924521	0.764599
GSE8507	HG_U133_Plus_2	Neutrophil and PBMC gene expression data from Jobs Syndrome	0.914285	0.624975
GSE5237-GSE5105	HG_U133_Plus_2	gene expression profiles of healthy male participants in rest	0.886226	0.0332154
GSE4554	HG_U133_Plus_2	Gene expression signature of colorectal cancer with microsatellite instability.	0.883695	0.594497
GSE9826	HG_U133_Plus_2	Summarizing probe levels of Affymetrix arrays taking into account day-to-day variability	0.88036	0.146181
GSE2842	HG_U133_Plus_2	Additional systems to Prednisolone treated childhood ALL samples	0.870197	0.549819
GSE9150	HG_U133_Plus_2	Primary nasal epithelium exposed to house dust mite extract shows activated expression in allergics	0.867471	0.852014
GSE4588	HG_U133_Plus_2	Identification of genes specifically over-expressed in lupus CD4 T and B cells	0.866392	0.465235
GSE7904	HG_U133_Plus_2	Expression data from human breast tissue	0.866315	0.260871
GSE7621	HG_U133_Plus_2	Expression data of substantia nigra from postmortem human brain of Parkinsons disease patients (PD)	0.862209	0.558488
GSE5900	HG_U133_Plus_2	Gene Expression of Bone Marrow Plasma Cells from Healthy Donors (N=22), MGUS (N=44), and Smoldering Myeloma (N=12)	0.861654	0.679994
GSE8961	HG_U133_Plus_2	Identification of human metapneumovirus-induced gene networks in airway epithelial cells by microarray analysis	0.853917	0.337589
GSE9770	HG_U133_Plus_2	Mild cognitive impairment - neuronal expression (6 regions)	0.846875	0.604893
GSE5675	HG_U133_Plus_2	Pilocytic astrocytoma	0.842937	0.200595
GSE4780	HG_U133_Plus_2	Scheck-3U24NS043571-01S1-2	0.828167	0.549856
GSE4452	HG_U133_Plus_2	Gene Expression Profiles of Multiple Myeloma (N=65) Before Treatment	0.827557	0.689014
GSE7440	HG_U133_Plus_2	Early Response and Outcome in High-Risk Childhood Acute Lymphoblastic Leukemia: A Childrenýýýs Oncology Group Study	0.827195	0.67082
GSE7835	HG_U133_Plus_2	Modulating hypoxia-inducible transcription by disrupting the HIF-1-DNA interface	0.824594	0.230944
GSE7392	HG_U133_Plus_2	Molecular Evidence of Injury and Inflammation in Normal and Fibrotic Renal Allografts One Year Post-Transplant	0.81968	0.655955
GSE7158	HG_U133_Plus_2	Genome Wide Gene Expression Study of Circulating Monocytes in human with extremely high vs. low bone mass	0.815186	0.118302
GSE7578	HG_U133_Plus_2	shRNA-mediated knock down of Bmi-1 and Mel-18 in medulloblastoma cells	0.812603	0.091933
GSE8586	HG_U133_Plus_2	Expression profiles of extremely low gestational age newborns as predictors of BPD	0.804734	0
GSE4107	HG_U133_Plus_2	Expression profiling in early onset colorectal cancer	0.80424	0.56326
GSE7757	HG_U133_Plus_2	Robustness of gene expression signatures in leukemia: comparison of three distinct total RNA preparation procedures.	0.804033	0.71122
GSE7874	HG_U133_Plus_2	Effect of EPO on erythroid maturation.	0.79406	0.185519
GSE8658	HG_U133_Plus_2	PPARg regulated gene expression in human dendritic cells	0.793288	0
GSE10609	HG_U133_Plus_2	the recurrent SET-NUP214 fusion as a new HOXA activation mechanism in pediatric T-ALL	0.790453	0.443605
GSE7462	HG_U133_Plus_2	Gene expression of diesel exhaust inhalation in peripheral blood mononuclear cells from healthy human volunteers	0.788394	0.077367
GSE1145	HG_U133_Plus_2	changes in cardiac transcription profiles brought about by heart failure	0.786907	0.70099
GSE10358	HG_U133_Plus_2	Discovery and validation of expression data for the Genomics of Acute Myeloid Leukemia Program at Washington University.	0.772928	0.327396
GSE7753	HG_U133_Plus_2	Gene Expression Profiling in Peripheral Blood in Untreated New Onset Systemic Juvenile Idiopathic Arthritis	0.771152	0.388772
GSE4888	HG_U133_Plus_2	Molecular phenotyping of human endometrium	0.770733	0.566956
GSE7305	HG_U133_Plus_2	Human endometriosis vs normal endometrium study - transcriptional profiling	0.767063	0.350903
GSE6521	HG_U133_Plus_2	MCF7 inhibitor	0.762112	0.683993
GSE2706	HG_U133_Plus_2	TLR agonists on human dendritic cells	0.756302	0.0630537
GSE3284	HG_U133_Plus_2	A network-based analysis of systemic inflammation in humans	0.756062	0.0268977
GSE9438	HG_U133_Plus_2	Gene Expression is associated with Progesterone Receptor Status in Meningioma	0.755585	0.539413
GSE6532	HG_U133_Plus_2	Definition of clinically distinct molecular subtypes in estrogen receptor positive breast carcinomas using genomic grade	0.754088	0.229561
GSE4607	HG_U133_Plus_2	Systemic inflammatory response syndrome and septic shock	0.745194	0.071651
GSE7216	HG_U133_Plus_2	Cytokine treated normal human epidermal keratinocytes	0.744876	0.699884
GSE2109	HG_U133_Plus_2	Expression Project for Oncology (expO)	0.741334	0
GSE5968	HG_U133_Plus_2	Identification of ERRalpha dependent PGC-1alpha tagret genes	0.738671	0.369135
GSE4619	HG_U133_Plus_2	Gene expression profiling of CD34+ cells from MDS patients and normal controls	0.728281	0.211362
GSE1643	HG_U133_Plus_2	Normal Variance of Gene Expression in the Human Lung	0.724948	0.012607
GSE6969-GSE6872	HG_U133_Plus_2	Spermatozoal RNA Profiles from Normally Fertile and Heterogeneously Teratozoospermic Subjects	0.721738	0.693914
GSE9452	HG_U133_Plus_2	Definition of an ulcerative colitis preinflammatory state	0.720386	0.26076
GSE8192	HG_U133_Plus_2	The DExH-box RNA helicase RHAU is a Nuclear Protein Involved in Transcription and mRNA Decay	0.712792	0.590845
GSE7896	HG_U133_Plus_2	S1P mediates key targets associated with survival, proliferation and pluripotency in human embryonic stem cells	0.70985	0.249448
GSE10406	HG_U133_Plus_2	Mucus overproduction	0.708165	0.549123
GSE8702	HG_U133_Plus_2	Longitudinal Analysis of Progression to Androgen Independence	0.701679	0.533972
GSE4406	HG_U133_Plus_2	Gene expression profiling of CD4+ T-cells and GM6990 lymphoblastoid cell lines	0.701053	0.737231
GSE6565	HG_U133_Plus_2	Fetal cartilage selective genes identified in a genome-scale analysis	0.693752	0.0352402
GSE7538	HG_U133_Plus_2	Treatment of primary acute myelogenous leukemia (AML) specimens with parthenolide (PTL)	0.692124	0.438532
GSE8121	HG_U133_Plus_2	Pediatric septic shock	0.68781	0.0698187
GSE9927	HG_U133_Plus_2	Chronic CD4+ T cell Activation & Depletion in HIV-1 Infection: Type I Interferon-Mediated Disruption of T Cell Dynamics	0.687743	0.447703
GSE4984	HG_U133_Plus_2	Monocyte Derived Dendritic Cell Maturation	0.686335	0.0867286
GSE4302	HG_U133_Plus_2	Genome-Wide Profiling of Airway Epithelial Cells in Asthmatics, Smokers and Healthy Controls	0.682709	0.245698
GSE3151	HG_U133_Plus_2	Oncogene Signature Dataset	0.673268	0.59087
GSE9891	HG_U133_Plus_2	Expression profile of 285 ovarian tumour samples	0.671668	0
GSE5206-GSE5261	HG_U133_Plus_2	Global activation of embryonic colon gene expression in murine colon tumor models and human colorectal cancer	0.671236	0.743168
GSE4036	HG_U133_Plus_2	perro-affy-human-186940	0.670888	0.101832
GSE9517	HG_U133_Plus_2	Cysteine deprivation in liver cell line	0.665601	0.874613
GSE4773	HG_U133_Plus_2	Greene-5P01NS017771-220003	0.664852	0.588861
GSE10820	HG_U133_Plus_2	Search for New Biomarkers for the Monitoring of the Minimal Residual Disease of the Acute Lymphoblastic Leukemia.	0.656461	0.321603
GSE10700	HG_U133_Plus_2	Time course of NHBE cells exposed to whole cigarette smoke	0.655838	0.889568
GSE5460	HG_U133_Plus_2	Predicting Features of Breast Cancer with Gene Expression Patterns	0.649146	0.146022
GSE4587	HG_U133_Plus_2	Whole-genome expression profiling of melanoma progression.	0.647016	0.2737
GSE7890	HG_U133_Plus_2	Gene profiling of keloid fibroblasts shows altered expression in multiple fibrosis-associated pathways	0.64533	0.0911369
GSE9250	HG_U133_Plus_2	Genomic profiling in CLL and subtypes of del13q14	0.64244	0.0717725
GSE9151	HG_U133_Plus_2	Allergen induced gene expression of airway epithelial cells shows a possible role for TNF-ýý	0.628899	0.208391
GSE3059	HG_U133_Plus_2	Leukocytes Gene Expression in Correlation to Plasma Lipid Levels	0.628102	0.452454
GSE8668	HG_U133_Plus_2	Effects of exercise on gene expression in human neutrophils	0.626002	0.299391
GSE10718	HG_U133_Plus_2	Time course of NHBE cells exposed to whole cigarette smoke (full flavor)	0.624512	0.136395
GSE5230	HG_U133_Plus_2	Epigenetics of gene expression in human hepatoma cells	0.616389	0.138012
GSE4602-GSE4610-GSE4608	HG_U133_Plus_2	CD34-positive and negative AML, genomic and mRNA hybridizations	0.612759	0.40623
GSE7047	HG_U133_Plus_2	Transcriptome profile of Trypanosoma cruzi-infected cells	0.611328	0.757281
GSE4600	HG_U133_Plus_2	Identifying targets of MeCP2 during neuronal maturational differentiation	0.604728	0.246695
GSE9692	HG_U133_Plus_2	Validation of Genome-wide Expression patterns in Pediatric Septic Shock	0.59721	0.404299
GSE9086-GSE9196-GSE8884-GSE9090-GSE9091-GSE9089	HG_U133_Plus_2	Comparison of ES, EB, and Blast cells to breast epithelial, leuckocytes, endothelial and stromal cells	0.590673	0.127403
GSE7486	HG_U133_Plus_2	Gene expression analysis in absence epilepsy using a monozygotic twin design	0.589884	0.737815
GSE6519	HG_U133_Plus_2	Microarray Analysis of Baboon neonates consuming long-chain polyunsaturated fatty acid formula	0.589319	0.565355
GSE8332	HG_U133_Plus_2	Death receptor O-glycosylation controls tumor-cell sensitivity to the proapoptotic ligand Apo2L/TRAIL	0.577195	0.863697
GSE4183	HG_U133_Plus_2	Inflammation, adenoma and cancer: objective classification of colon biopsy specimens with gene expression signature	0.570672	0.535342
GSE4172	HG_U133_Plus_2	Gene expression profiling of human inflammatory Cardiomyopathy	0.568446	0.288641
GSE9844	HG_U133_Plus_2	Transcriptomic Dissection of Tongue Squamous Cell Carcinoma	0.56599	0.215517
GSE6338	HG_U133_Plus_2	Gene expression analysis of Peripheral T-cell Lymphoma/Unspecified	0.555366	0.45452
GSE8052	HG_U133_Plus_2	Genetic variants regulating ORMDL3 expression are determinants of susceptibility to childhood asthma	0.552882	0
GSE5838	HG_U133_Plus_2	Expression data from transplanted intestine bifor signs of rejection, and when their was signs of rejection	0.547285	0.164176
GSE6960-GSE6962-GSE6972	HG_U133_Plus_2	Synthesis and Anticancer Properties of Water-Soluble Zinc Ionophore: Cell Culture and Xenograft Model	0.547028	0.397048
GSE7451	HG_U133_Plus_2	Primary Sjogrens syndrome and control whole saliva	0.536157	0.106233
GSE7247	HG_U133_Plus_2	Dendritic Cells Compare the Similarity of Endogenous and Exogenous Antigens	0.532944	0.343402
GSE9264	HG_U133_Plus_2	Kaposis Sarcoma-associated Herpesvirus Encodes an Ortholog of miR-155	0.532418	0.42209
GSE6351-GSE4488	HG_U133_Plus_2	Expression data from peripheral blood from healthy and predisposed individuals	0.524258	0.498942
GSE4748	HG_U133_Plus_2	A cyanobacterial LPS antagonist prevents endotoxin shock and blocks sustained TLR4 stimulation	0.516696	0.182084
GSE6004	HG_U133_Plus_2	Gene Expression and Functional Evidence of Epithelial-to-Mesenchymal Transition in Papillary Thyroid Cancer Invasion	0.512248	0.507142
GSE4843-GSE4845	HG_U133_Plus_2	Metastatic potential of melanomas defined by specific gene expression profiles with no BRAF signature (Mannheim)	0.50972	5.71012e-05
GSE4757	HG_U133_Plus_2	Alzheimerýýýs disease: neurofibrillary tangles (Rogers-3U24NS043571-01S1)	0.508362	0.702373
GSE7223	HG_U133_Plus_2	Genes regulated by the processed form of AIbZIP/CREB3L4 in LNCaP prostate cancer cells	0.506517	0.0371744
GSE8894	HG_U133_Plus_2	Prediction of Recurrence-Free Survival in Postoperative NSCLC Patientsýýýa Useful Prospective Clinical Practice	0.50327	0.225475
GSE2600	HG_U133_Plus_2	Anaplasma phagocytophilum infected NB4 cells	0.502597	0.400337
GSE9103	HG_U133_Plus_2	Skeletal Muscle Transcript Profiles in Trained or Sedentary Young and Old Subjects	0.501144	0.593415
GSE8977	HG_U133_Plus_2	Bone-marrow-derived mesenchymal stem cells promote breast cancer metastasis	0.490963	1.93245e-06
GSE3629	HG_U133_Plus_2	Molecular Marker for predicting development of cancer in ulcerative colitis	0.48844	0.0865456
GSE5764	HG_U133_Plus_2	Analysis of microdissected invasive lobular and ductal breast carcinomas in relation to normal ductal and lobular cells	0.488423	0.47176
GSE3077	HG_U133_Plus_2	Dillution series comparison of Affymetrix and Illumina Expression Platforms	0.475996	0.136049
GSE9747	HG_U133_Plus_2	Regulation of gene expression in MDAMB231 breast cancer cells by Parvin-beta in 2D vs 3D culture conditions	0.474817	0.383789
GSE2817	HG_U133_Plus_2	Wavelet modelling of microarray data provides chromosomal pattern of expression which predicts survival in gliomas	0.461083	0.427955
GSE7509	HG_U133_Plus_2	Gene expression changes in anti-FcgRIIb treated DCs and monocytes	0.457961	0.881908
GSE7554	HG_U133_Plus_2	Identification of Cellular Genes Targeted by KSHV-Encoded MicroRNAs	0.457045	0.828069
GSE8596	HG_U133_Plus_2	Expression profiles of pediatric solid tumor cell lines	0.456732	0.0354711
GSE10575	HG_U133_Plus_2	Chondrogenic progenitor cells	0.456349	0.252719
GSE9254	HG_U133_Plus_2	Normal human colorectal mucosa, cecum, ascending, transverse, sigmoid and rectum	0.449079	0.036483
GSE10270	HG_U133_Plus_2	Bisphenol A induces a profile of tumor aggressiveness in high-risk cells of breast cancer patients	0.448543	0.649514
GSE7434	HG_U133_Plus_2	Full-term placenta, smokers and non-smokers	0.443679	0.211881
GSE5079	HG_U133_Plus_2	A toxicogenomic profile of Mn in Human Astrocytes	0.439692	0.0161551
GSE5144-GSE5143	HG_U133_Plus_2	hTERT effects in CD8 T Lymphocytes from two healthy donors	0.437282	0.0332731
GSE6022	HG_U133_Plus_2	Immunoprecipitation of U2AF65 associated mRNAs	0.437121	0.0520725
GSE7116	HG_U133_Plus_2	Clinical, radiographic, and biomarker characterization of multiple myeloma patients with osteonecrosis of the jaw.	0.436278	0.119884
GSE8762	HG_U133_Plus_2	Lymphocyte gene expression data from moderate stage HD patients and controls	0.433918	0.0234233
GSE8442	HG_U133_Plus_2	Profiling of Angiotensin II Rapid Response Genes in Human, Bovine, and Rat Adrenocortical Cells.	0.431802	0.300732
GSE8608	HG_U133_Plus_2	MDM from COPD patients and healthy subjects after treatment with LPS or fine and ultrafine particles	0.423472	0.387655
GSE9709	HG_U133_Plus_2	Human induced pluripotent stem (iPS) cells from neonatal skin derived cells	0.423074	0.204578
GSE3062	HG_U133_Plus_2	Affymetrix U133 Plus 2.0 Arrays Hybridized With Varying Amounts of Starting Material	0.415423	0.44693
GSE3156	HG_U133_Plus_2	Breast Cancer Cell Lines	0.414202	0.0808603
GSE5883	HG_U133_Plus_2	Lipopolysaccharide-induced Changes in Gene Expression in Human Lung Microvascular Endothelial Cells over Time	0.408754	0.704869
GSE9865	HG_U133_Plus_2	Expression profile of dermal fibroblasts reprogrammed to a pluripotent state	0.406109	0.0394459
GSE4883	HG_U133_Plus_2	Simvastatin has an anti-inflammatory effect on macrophages via upregulation of Kruppel-like factor-2	0.4056	0.311321
GSE4246	HG_U133_Plus_2	Analysis of transcripts regulated by Dicer and Argonaute proteins in human HEK-293 cells	0.398607	0.156616
GSE6241	HG_U133_Plus_2	The effects of Serum Amyloid A on gene expression profile in HUVECs	0.398234	0.0919956
GSE10709	HG_U133_Plus_2	Dysregulated ether lipid metabolism drives Fra-1-dependent cancer pathogenesis	0.397086	0.207781
GSE5372	HG_U133_Plus_2	airway epithelium, large airways, pre and post-mechanical injury	0.38629	0.532067
GSE10410	HG_U133_Plus_2	Triazole Antifungal Toxicogenomics: human_primary_hepatocytes_CellzDirect	0.383166	0.106261
GSE6451	HG_U133_Plus_2	A genomic screen for activators of the antioxidant response element	0.381984	3.44076e-05
GSE6276	HG_U133_Plus_2	rogae-affy-human-323460	0.373644	0.382752
GSE5556	HG_U133_Plus_2	Treatment of cultured human aortic endothelial cells with oligomeric procyanidins extracts	0.373586	0.430683
GSE9762	HG_U133_Plus_2	Trisomy 21 fibroblasts (pevsn-affy-human-512801)	0.369473	0.13419
GSE6400	HG_U133_Plus_2	Cultured A549 lung cancer cells treated with actinomycin D and sapphyrin PCI-2050	0.368353	0.326852
GSE6379	HG_U133_Plus_2	Aberrant expression of Fra-2 promotes CCR4 expression and cell proliferation in adult T-cell leukemia	0.364147	0
GSE5110	HG_U133_Plus_2	48h Immobilization in human	0.361286	0.0104409
GSE6034	HG_U133_Plus_2	Molecular targets of proteasome inhibitor, bortezomib, on ATL cells	0.357484	0.737998
GSE6140	HG_U133_Plus_2	Cross platform microarray analysis for robust identification of differentially expressed genes	0.35705	0.0781938
GSE9390	HG_U133_Plus_2	Interaction of bone marrow stroma and monocytes	0.356659	0.342417
GSE5563	HG_U133_Plus_2	Gene expression profile of VIN lesions in comparison to controls	0.353635	0.540332
GSE3292	HG_U133_Plus_2	Gene expression signature of HPV in head and neck squamous cell carcinoma	0.353624	0.34995
GSE9234	HG_U133_Plus_2	Correlation of microRNA levels during hypoxia with predicted target mRNAs through genome-wide microarray analysis	0.352233	0.77255
GSE2435	HG_U133_Plus_2	Autophagy promotes MHC class II presentation of peptides from intracellular source proteins	0.345644	0.355716
GSE2964	HG_U133_Plus_2	Motexafin Gadolinium and Zinc Induce Oxidative Stress Responses and Apoptosis in B-Cell Lymphoma Lines	0.342621	0.723428
GSE2555	HG_U133_Plus_2	HCaRG-9 vs NEO-1	0.341463	0
GSE9647	HG_U133_Plus_2	Comparative transcriptomic profiling of unstimulated and inflamed HUVEC exposed to apple procyanidin oligomers	0.339253	0.103323
GSE10070	HG_U133_Plus_2	Gene Expression in MCF10A cells through Differentiation on Transwells	0.323912	0.81746
GSE7846	HG_U133_Plus_2	Differentially expressed genes in HEECs of eutopic endometrium of patients with endometriosis compared with control	0.316194	0.332666
GSE8687	HG_U133_Plus_2	Inhibition of activation of Sez-4 cell line with IL-2 by Jak kinase inhibitors.	0.313341	0.697415
GSE7508	HG_U133_Plus_2	Identification of LEDGF-responsive genes in Jurkat cells	0.311648	0.387341
GSE2677	HG_U133_Plus_2	Prednisolone treated childhood ALL samples	0.305877	0.0632805
GSE4737-GSE2555	HG_U133_Plus_2	HCaRG vs NEO	0.305006	0.169057
GSE4060	HG_U133_Plus_2	Transcriptome of GIP- and ACTH-dependent Cushings syndrome.	0.303645	0.287656
GSE9921	HG_U133_Plus_2	Human ES cell-derived neural rosettes reveal a functionally distinct early neural stem cell stage	0.299715	0.167209
GSE9835	HG_U133_Plus_2	Gene Expression Changes in Response to Baculoviral Vector Transduction of Neuronal Cells In Vitro	0.299482	0.40528
GSE8671	HG_U133_Plus_2	Transcriptome profile of human colorectal adenomas.	0.297112	0.619144
GSE3369	HG_U133_Plus_2	Affymetrix U133Plus2.0 data sets of Human Myeloma Cellline JJN3 with non-specific, scrambled shRNA or CKS1B shRNA	0.29641	0.561909
GSE5993	HG_U133_Plus_2	mRNA expression profiling of p63-depleted versus wildtype ME180 cells	0.294351	0.373425
GSE6364	HG_U133_Plus_2	Gene Profiling of Endometrium Reveals Progesterone Resistance and Candidate Genetic Loci in Women with Endometriosis	0.292227	0.437791
GSE6728	HG_U133_Plus_2	Expression data for NMD inhibition in Mantle Cell Lymphoma	0.288618	0.148101
GSE4386	HG_U133_Plus_2	Transcriptomics in cardiac surgery	0.282934	0.107339
GSE9890	HG_U133_Plus_2	Expression profile of 5 ovarian tumour samples (two different cell types from each sample profiles)	0.281475	0.162259
GSE9759-GSE9757-GSE9761-GSE9758	HG_U133_Plus_2	Response to estradiol-ERalpha, estradiol-Erbeta, and ERE Binding defective mutants	0.280444	0.270147
GSE7708	HG_U133_Plus_2	Suppression of androgen receptor mediated gene expression by a sequence-specific DNA binding polyamide	0.268991	0.715188
GSE6885	HG_U133_Plus_2	Transformed Human Breast Epithelial Cell Types vs. Normal Cell-of-Origin	0.256994	0.0136555
GSE4316	HG_U133_Plus_2	Genome-wide expression profile of human trabecular meshwork cultured cells, non-glaucomatous and POAG tissue	0.25684	0.108704
GSE7967	HG_U133_Plus_2	Activation of inflammation and nfkb signaling in infants born to arsenic exposed mothers	0.254909	0.453846
GSE3467	HG_U133_Plus_2	The role of micro-RNA genes in papillary thyroid carcinoma	0.251095	0.0686584
GSE10586	HG_U133_Plus_2	Expression data from recent-onset T1D patients and controls	0.246806	0.0194259
GSE10595	HG_U133_Plus_2	Interaction of bone marrow stroma and monocytes: bone marrow stromal cell lines cultured with monocytes	0.244538	0.238371
GSE7868	HG_U133_Plus_2	Expression data from LNCaP cell line	0.243943	0.233533
GSE6764	HG_U133_Plus_2	Genome-wide molecular profiles of HCV-induced dysplasia and hepatocellular carcinoma	0.242801	0.0103764
GSE5679	HG_U133_Plus_2	Comparative gene expression profile of PPARg and RARa ligand treated human dendritic cells	0.237168	0.07321
GSE6798	HG_U133_Plus_2	Reduced expression of mitochondrial oxidative metabolism genes in skeletal muscle of women with PCOS	0.231895	0.185476
GSE6751	HG_U133_Plus_2	Expression profiles of peripheral blood monocytes in periodontal therapy	0.224156	0.385557
GSE5059-GSE5060-GSE5058-GSE4498	HG_U133_Plus_2	Airway epithelium, large and small airways, phenotypically normal smokers, non-smokers, early COPD and COPD	0.217726	0.191111
GSE2816	HG_U133_Plus_2	cMyb and vMyb in human monocytes	0.21576	0.308713
GSE3893	HG_U133_Plus_2	Gene Expression Profiling of matched Ductal Carcinomas in Situ and Invasive Breast Tumors	0.210954	0.198566
GSE8717	HG_U133_Plus_2	Expression data from Human MPNST cancer cells infected with G207 and oncolytic HSV	0.208742	0.314099
GSE9899	HG_U133_Plus_2	Expression profile of ovarian tumour samples	0.206015	0
GSE6281	HG_U133_Plus_2	Gene expression time-course in the human skin during elicitation of allergic contact dermatitis	0.203205	0.412523
GSE6013	HG_U133_Plus_2	Gene expression in asbestos exposed lung cells	0.200595	0.653749
GSE5486	HG_U133_Plus_2	Using GINI2 to identify novel mutations in candidate tumor suppressor genes in colon cancer cells	0.19984	0.133782
GSE2864	HG_U133_Plus_2	tourt-affy-human-131547	0.196577	0.60222
GSE8437	HG_U133_Plus_2	IP Staufen2	0.195063	0.0268469
GSE6207	HG_U133_Plus_2	miR-124 transfection time course	0.194839	0.631742
GSE4289	HG_U133_Plus_2	Host transcriptome changes associated with episome loss and selection of keratinocytes containing integrated HPV16	0.189455	0.220723
GSE2328	HG_U133_Plus_2	Application of genome-wide expression analysis to human health & disease	0.186597	0.48124
GSE7807	HG_U133_Plus_2	Leukotriene D4 induces gene expression in human monocytes through cysteinyl leukotriene type I receptor.	0.183961	0.208021
GSE3678	HG_U133_Plus_2	PTC versus paired normal thyroid tissue	0.177316	6.17818e-05
GSE8685	HG_U133_Plus_2	Activation of Sez-4 cell line with IL-2, IL-15 or IL-21.	0.176419	0.576123
GSE6406	HG_U133_Plus_2	Effect on gene expression after administration of siRNA/siLNA targeting GFP	0.175984	0.214366
GSE2397	HG_U133_Plus_2	LJMJDW: Cellular responses to 4-hydroxy-2-nonenal	0.17367	0.4591
GSE5109	HG_U133_Plus_2	Gastric Bypass Human Obese Muscle	0.166495	0.112272
GSE6090	HG_U133_Plus_2	DC-SIGN initiates an immature dendritic cell phenotype triggering Rho activation that is utilised by HIV-1	0.161862	0.00245069
GSE9361	HG_U133_Plus_2	Functional interaction between a PIP2 novel polyA polymerase and type 1 PIPKIalpha	0.154068	0.472713
GSE4110	HG_U133_Plus_2	Effect of ionizing radiation on procoagulant activity	0.152881	0.123634
GSE3325	HG_U133_Plus_2	Integrative Genomic and Proteomic Analysis of Prostate Cancer Reveals Signatures of Metastatic Progression	0.150373	0.10056
GSE8059	HG_U133_Plus_2	resting and IL2 activated human natural killer cells	0.150279	0.0464681
GSE5264	HG_U133_Plus_2	Human bronchial epithelial cell differentiation time course	0.148013	0.399759
GSE4567	HG_U133_Plus_2	Endothelial cell culture with Chapel Hill Ultrafine particle	0.147574	0.36868
GSE9941	HG_U133_Plus_2	Gene expression profiles after lentiviral transduction	0.143793	0.161559
GSE6269	HG_U133_Plus_2	Gene expression patterns in blood leukocytes discriminate patients with acute infections	0.142742	0.297957
GSE2125	HG_U133_Plus_2	isolated alveolar macrophages	0.140695	0.260767
GSE9526	HG_U133_Plus_2	Expression data from cumulus cells that surround oocytes resulting in early or late cleaving embryos	0.138661	0.577324
GSE2748	HG_U133_Plus_2	A molecular classification of papillary renal cell carcinoma	0.138368	0.54327
GSE6357	HG_U133_Plus_2	Activation of human CD8+ T cells in renal cell carcinoma	0.136899	0.459997
GSE9101	HG_U133_Plus_2	Expression data in native lipoprotein-stimulated human THP-1 macrophages	0.135386	0.639742
GSE4772	HG_U133_Plus_2	Expression data from pre natal and post natal CCAM samples and relative controls	0.132495	0.406297
GSE5086	HG_U133_Plus_2	Transcriptional profile of aging human muscle	0.132272	0.486371
GSE10315	HG_U133_Plus_2	Multipotent mesenchymal stromal cells: identification of pathways common to TGFýý3/BMP2-induced chondrogenesis	0.128838	0.40189
GSE8166	HG_U133_Plus_2	Comparison of gene expression profiles of HUVEC responses to Candida albicans hyphae and blastospores	0.128296	0.531822
GSE8640	HG_U133_Plus_2	TFAP2C regulates multiple pathways of estrogen signaling	0.123175	0.0266114
GSE4824	HG_U133_Plus_2	Analysis of lung cancer cell lines	0.122962	0.101731
GSE5504	HG_U133_Plus_2	human peripheral blood derived monocytes, LPS stimulation time-series	0.118131	0.239352
GSE7327	HG_U133_Plus_2	Expression data from MCF7 xenografts	0.116957	0.00375801
GSE5023-GSE5080	HG_U133_Plus_2	The Insecticides Cyfluthrin & Chlorpyrifos Alter Expression of Genes with Diverse Functions in Primary Human Astrocytes	0.116688	0.392976
GSE7268	HG_U133_Plus_2	Cryptosporidium infection of human intestinal tissues causes increased expression of Osteoprotegerin	0.11337	0.749108
GSE7586	HG_U133_Plus_2	Genome wide analysis of placental malaria	0.108982	0.319994
GSE4785	HG_U133_Plus_2	Nef transfection of Jurkat T cells	0.106324	0.517206
GSE7400	HG_U133_Plus_2	Microarray Analysis of the G-CSF-mobilized Peripheral Blood Stem Cell Allograft	0.10464	0.0158936
GSE3834	HG_U133_Plus_2	Profiling of ER+ BrC cells with and without estradiol in both cell cultures and xenografts	0.090295	0.220929
GSE9916	HG_U133_Plus_2	The genomic-level expression patterns of human mononuclear cells subjected heat shock or lipopolysaccharide stress	0.0839136	0.303879
GSE8438	HG_U133_Plus_2	IP Staufen1	0.0835084	0.139538
GSE4182	HG_U133_Plus_2	Genetic background of the polygenic neural tube defect	0.0829432	0.384105
GSE8665	HG_U133_Plus_2	The effects of chimeric EWS/ETS protein in human mesenchymal progenitor cells (MPCs).	0.0827539	0.0532538
GSE9613	HG_U133_Plus_2	Cohesin mediates transcriptional insulation by CCCTC-binding factor	0.0812733	0.315863
GSE8646	HG_U133_Plus_2	The Hay Wells Syndrome-Derived TAp63alphaQ540L Mutant Has Impaired Transcriptional and Cell Growth Regulatory Activity	0.0793737	0.0811941
GSE10696	HG_U133_Plus_2	Expression analysis in A431_wt vs A431_GR cells	0.0785322	0.198763
GSE2634	HG_U133_Plus_2	Comparison of human and non-human primate gene expression profiles	0.0783129	0.348331
GSE6460	HG_U133_Plus_2	Human mesenchymal stem cells	0.0761475	0.343365
GSE8853	HG_U133_Plus_2	IL-13 involvement in eosinophilic esophagitis: transcriptome analysis	0.0696544	0.296577
GSE4030	HG_U133_Plus_2	bunge-affy-arabi-162779	0.0675773	0.0260403
GSE6800	HG_U133_Plus_2	Effects of Cimicfuga racemosa (black cohosh) in MCF-7 cells	0.067528	0.0647839
GSE4975	HG_U133_Plus_2	Expression data from p63 siRNA in squamous cell lines	0.0669083	0.586876
GSE8832	HG_U133_Plus_2	K562 Gene Expression Control vs 1R-Chl treatments	0.0632632	0.415709
GSE5116	HG_U133_Plus_2	Genomic Pathways of 17-beta-Estradiol Induced Malignant Cell Transformation in Human Breast Epithelial Cells	0.062875	0.0025205
GSE5040	HG_U133_Plus_2	Polyamides alleviate transcription inhibition associated with long GAAýýýTTC repeats in Friedreichýýýs ataxia	0.0619949	0.737961
GSE8784	HG_U133_Plus_2	Plasmodium Circumsporozoite Protein Promotes the Development of the Liver Stages of the Parasite	0.0594663	0.291266
GSE9894	HG_U133_Plus_2	Specific plasma membrane protein phenotype of culture-amplified and native human bone marrow mesenchymal stem cells	0.0564182	0.39204
GSE8597	HG_U133_Plus_2	Gene expression analysis of hormone treated MCF7 breast cancer cells in the presence or absence of cycloheximide	0.0563836	0.82693
GSE5102	HG_U133_Plus_2	Genomic profile of the estrogen induced neoplastic transformation of the human breast epithelial cell MCF10F	0.0555371	0.00902549
GSE8066	HG_U133_Plus_2	Dickkopf-1 is down-regulated by MYCN and inhibits neuroblastoma cell proliferation	0.05468	0.627881
GSE4527	HG_U133_Plus_2	Ectopic expression of Foxp3 and UBD in Th cells	0.0497122	0
GSE3744	HG_U133_Plus_2	Human breast tumor expression	0.0492917	0.0403583
GSE6679	HG_U133_Plus_2	Staufen1 regulates a variety of mammalian transcripts	0.0479515	0.0688526
GSE8514	HG_U133_Plus_2	Expression data from normal adrenal gland and aldosterone-producing adenoma	0.0462041	0.158024
GSE9768	HG_U133_Plus_2	Identification of genes modulated by acid and bile in a Barretts oesophagus cell line	0.0459817	0.403547
GSE5741	HG_U133_Plus_2	Expression data from ARPE-19 cells treated with LDL or ox-LDL	0.0434921	0.0580934
GSE4655	HG_U133_Plus_2	Timecourse of in vitro erythroid differentiation of human adult-derived peripheral blood CD34+ cells	0.0419425	0.521002
GSE6863	HG_U133_Plus_2	Immature dendritic cells under hypoxic condition	0.0418266	0.134755
GSE9832	HG_U133_Plus_2	Reprogramming of human somatic cells to pluripotency with defined factors	0.0410073	0.257967
GSE5809	HG_U133_Plus_2	Decidual stromal cell response to paracrine signals from the trophoblast	0.0395986	0.0896894
GSE10847	HG_U133_Plus_2	H522 lung cancer cells TGFbeta response was restored by putting back BRG1 and TGFbRII	0.0391442	0.229314
GSE4237	HG_U133_Plus_2	Hussaini-2R01NS035122-06A1	0.0390102	0.175992
GSE7808	HG_U133_Plus_2	Region specific gene expression profiling along the human epididymis	0.037984	0.115434
GSE9951	HG_U133_Plus_2	Transcriptome analyses in normal prostate epithelial cells following exposure to low-dose cadmium	0.0344018	0.035206
GSE7678	HG_U133_Plus_2	miRNA34 expression in SW480 cells	0.0311406	1.83394e-05
GSE6495	HG_U133_Plus_2	NOTCH signaling in T-cell acute lymphoblastic leukemia cell lines	0.0307525	0.159643
GSE7745	HG_U133_Plus_2	Mapping of HNF4ýý binding sites, acetylation of histone H3 and expression in Caco2 cells	0.0290782	0.262867
GSE4750-GSE4751-GSE4754	HG_U133_Plus_2	MCF10A cells in 3-D culture after treatment with BRCA1-RNAi or CtIP-RNAi	0.026892	0.364566
GSE3485	HG_U133_Plus_2	Identification of LEDGF-regulated genes.	0.0241957	0.0349907
GSE9520	HG_U133_Plus_2	Transcriptome changes in hMSCs during expansion	0.0227518	0.519006
GSE8023	HG_U133_Plus_2	AML1-ETO transduced human cord blood cells, CD34 selected, compared to normal cord blood cells, CD34 selected	0.0221474	0.504419
GSE6743	HG_U133_Plus_2	1,25 (OH)2 vitamin D3 induces expression of CCR10 and other genes	0.0210545	0.034312
GSE3998	HG_U133_Plus_2	Prostate cell specific expression	0.0166517	0.576112
GSE7181	HG_U133_Plus_2	CD133+ and CD133- CSC lines in primary human GBM	0.0160799	0.347979
GSE6653	HG_U133_Plus_2	Gene expression analysis of IOSE cells treated with TGFb1, a time course study	0.0150551	0.289081
GSE8527	HG_U133_Plus_2	Analysis of the in vitro transcriptional response of human pharyngeal epithelial cells to adherent pneumococci	0.01424	0.280462
GSE3188	HG_U133_Plus_2	Hypoxic regulation of gene expression is dominated by the HIF system and can be mimicked by DMOG	0.0120182	0
GSE3397	HG_U133_Plus_2	RSV gene expression	0.0112141	0.8354
GSE3061	HG_U133_Plus_2	Stratagene Universal Human RNA Hybridized to Affymetrix U133 Plus 2.0 and U133 A Chips	0.0108466	0
GSE7824	HG_U133_Plus_2	Zonal Heterogeneity for Gene Expression in Human Pancreatic Carcinoma Growing in the Pancreas of Nude Mice	0.0107681	0.102611
GSE5850	HG_U133_Plus_2	Microarray analysis of NL and PCOS oocytes	0.00970054	0.0354647
GSE10147	HG_U133_Plus_2	Expression data from human plasmacytoid dendritic cells treated with p17 or CpG	0.00732481	0.10704
GSE6548	HG_U133_Plus_2	An estrogen-dependent model of breast cancer created by transformation of normal human mammary epithelial cells	0.0048413	0.121783
GSE5787	HG_U133_Plus_2	Survey of Intra- and Inter-Tumour Heterogeneity of Gene Expression in Cervical Cancer	0.00458555	0.0311322
GSE7476	HG_U133_Plus_2	Analysis of clinical bladder cancer classification according to microarray expression profiles	0.00362218	0.129476
GSE7036	HG_U133_Plus_2	Expression profiling in monozygotic twins discordant for bipolar disorder	0.00355579	0.22109
GSE6518	HG_U133_Plus_2	Conjugated linoleic acid (CLA) and Caco-2 cells	0.00142224	0.0240056
GSE8730	HG_U133_Plus_2	Effects of TGF-ýý1 on expression profile of human pulp and odontoblasts	0.00133773	0
GSE10444	HG_U133_Plus_2	gene expression levels in long-term cultures of human dental pulp stem cells	0.00118719	0.00337622
GSE9834	HG_U133_Plus_2	Gene Expression Changes in Response to Baculoviral Vector Transduction of Normal Human Astrocytes In Vitro	0.0010116	0.0904228
GSE6092	HG_U133_Plus_2	IFN-gamma alters the response of Borrelia burgdorferi-activated endothelium to favor chronic inflammation	0.000674942	0.0807795
GSE7382	HG_U133_Plus_2	Expression profiling of MCF-7 cells with inducible LMO4 and DN-Clim expression	0.000272528	0.40892
GSE10311	HG_U133_Plus_2	Systematic Assessment of Human Osteoblast Transcriptome in Resting and Induced Primary Cells	0.000109176	0.0516677
GSE8049	HG_U133_Plus_2	Expression analyses of glioblasoma derived neurosphere cultures	5.88541e-05	0.143287
GSE6819	HG_U133_Plus_2	Identification of genes that are linked with optineurin expression	2.97905e-05	0.00422256
GSE5145	HG_U133_Plus_2	Genes regulated by vitamin D in bronchial smooth muscle cells	1.52382e-05	0.123324
GSE1159	HG_U133A	Expression profiles of acute myeloid leukemia patient samples	0.970805	0.601434
GSE9782	HG_U133A	Gene expression profiling and correlation with outcome in clinical trials of the proteasome inhibitor bortezomib	0.959776	0.781309
GSE654-GSE645-GSE653-GSE635-GSE655-GSE646-GSE643-GSE648-GSE659-GSE660-GSE651-GSE2351-GSE656-GSE650-GSE658-GSE649-GSE647-GSE657	HG_U133A	acute lymphoblastic leukemia	0.958926	0.707334
GSE6477	HG_U133A	Expression data from different stages of plasma cell neoplasm	0.950155	0.507198
GSE10255	HG_U133A	Gene expression in primary acute lymphoblastic leukemia (ALL) associated with methotrexate treatment response	0.940438	0.554286
GSE4475	HG_U133A	A Biologic Definition of Burkitts Lymphoma from Transcriptional and Genomic Profiling	0.93088	0.51791
GSE3494	HG_U133A	An expression signature for p53 in breast cancer predicts mutation status, transcriptional effects, and patient survival	0.923196	0.631178
GSE4922	HG_U133A	Genetic Reclassification of Histologic Grade Delineates New Clinical Subtypes of Breast Cancer	0.922199	0.581592
GSE974	HG_U133A	Left ventricular apex samples	0.920707	0.000891121
GSE6481	HG_U133A	Gene Expression Analysis of Soft Tissue Sarcomas: Characterization & Reclassification of Malignant Fibrous Histiocytoma	0.9108	0.541605
GSE4573	HG_U133A	Gene expression signatures for predicting prognosis of squamous cell lung carcinomas	0.910098	0.761343
GSE2044	HG_U133A	Combining gene expression data from different generations of oligonucleotide arrays	0.908791	0.297193
GSE1993-GSE2727	HG_U133A	Differential gene expression in diffusely infiltrating astrocytic	0.907439	0.0115483
GSE5370-GSE3307-GSE1017-GSE9397-GSE1300	HG_U133A	FSHD Muscle Profiles	0.901	0.159772
GSE5406	HG_U133A	Human ischemic cardiomyopathy, idiopathic cardiomyopathy, and nonfailing controls	0.89255	0.0144061
GSE7390	HG_U133A	Strong Time Dependence of the 76-Gene Prognostic Signature	0.891942	0.705732
GSE2405	HG_U133A	NIH/NIAID Neutrophil Response to A. phagocytophilum	0.888756	0.0552817
GSE8218	HG_U133A	Gene expression data from prostate cancer samples	0.88036	0.17523
GSE1456	HG_U133A	Gene expression of breast cancer tissue in a large population-based cohort of Swedish patients	0.875677	0.612503
GSE2208	HG_U133A	gene expression study of blood monocytes	0.870584	0.13686
GSE4698	HG_U133A	Molecular characterization of very early relapsed childhood ALL	0.868925	0.159049
GSE5462	HG_U133A	Letrozole (Femara) early response to treatment	0.86814	0.41354
GSE3112	HG_U133A	Plasma Cells in Muscle in Inclusion Body Myositis and Polymyositis	0.863329	0.367684
GSE6365	HG_U133A	Distinct transcriptional and genetic features associated with chromosome 13 deletion in multiple myeloma	0.860759	0.0972297
GSE6401	HG_U133A	Up-regulation of translational machinery and distinct genetic subgroups characterize hyperdiploidy in multiple myeloma	0.855565	0.168727
GSE6011	HG_U133A	Expression data from quadriceps muscle of young DMD patients and age matched controls	0.854829	0.17602
GSE1297	HG_U133A	Incipient Alzheimers Disease: Microarray Correlation Analyses	0.854131	0.249534
GSE8835	HG_U133A	Chronic lymphocytic leukemia cells induce changes in gene expression of CD4 and CD8 T cells.	0.852971	0.563296
GSE3284	HG_U133A	A network-based analysis of systemic inflammation in humans	0.850022	0.00993967
GSE8441	HG_U133A	Inadequate protein intake affects skeletal muscle transcript profiles in older humans	0.849783	0.0382067
GSE995	HG_U133A	Differentiation of acute myeloid leukemia cells	0.847519	0.49879
GSE3910-GSE3911-GSE3912	HG_U133A	First bone marrow relapse with or without initial diagnosis	0.844149	0.60631
GSE9874	HG_U133A	Expression profiles of human macrophages	0.843831	0.872896
GSE7670	HG_U133A	Expression data from Lung cancer	0.839624	0.394166
GSE2294	HG_U133A	A Modular Analysis of Breast Cancer Reveals a Novel Low-Grade Molecular Signature in Estrogen Receptor-Positive Tumors	0.835427	0.00736535
GSE2113	HG_U133A	Plasma cell dyscrasias expression profiles associated with distinct IGH translocations in multiple myeloma	0.832145	0.557274
GSE781	HG_U133A	Normal and Renal Cell Carcinoma Kidney Tissue, Human	0.826559	0.533175
GSE1551	HG_U133A	dermatomyositis	0.8257	0.22288
GSE475	HG_U133A	Chronic obstructive pulmonary disease	0.824448	0.00327213
GSE3446	HG_U133A	Gene expression profiles of primary tumors from patients with metastatic neuroblastoma lacking MYCN amplification	0.823395	0.250424
GSE6015	HG_U133A	Genome-wide mapping of Polycomb target genes unravels their roles in cell fate transitions	0.819837	0.374295
GSE4119	HG_U133A	Expression profiling of acute megakaryoblastic leukemia	0.817552	0.523304
GSE6613	HG_U133A	Parkinsons disease vs. controls, whole blood	0.813209	0.36028
GSE2549	HG_U133A	Malignant pleural mesothelioma	0.812379	0.627317
GSE4271	HG_U133A	Molecular subclasses of high-grade glioma: prognosis, disease progression, and neurogenesis	0.806868	0.174125
GSE1764	HG_U133A	Effect of Oxandrolone on Muscle in Duchenne Muscular Dystrophy	0.803173	0.201951
GSE6008	HG_U133A	Human ovarian tumors and normal ovaries	0.800261	0.174311
GSE2322	HG_U133A	Expression changes induced by transmigration in human neutrophils	0.79733	0.433769
GSE2912	HG_U133A	Molecular classification of multiple myeloma	0.795525	0.0930534
GSE5122	HG_U133A	Identification of molecular predictors of response in a study of tipifarnib treatment in relapsed and refractory AML	0.793881	0.390591
GSE3037	HG_U133A	Stimulation by LPS and HMGB1 in peripheral blood neutrophils from patients with sepsis-induced acute lung injury	0.791968	0.215156
GSE1822	HG_U133A	EWS-FLI1-transfection of HEK293	0.788592	0.331619
GSE2240	HG_U133A	Comparison of atrial tissue of patients with atrial fibrillation and sinus rhythm with ventricular gene expression	0.788565	0.345852
GSE2225	HG_U133A	Letrozole-, Anastrozole- and Tamoxifen-Responsive Genes in MCF-7aro Cells	0.782291	0.0120983
GSE5847	HG_U133A	Tumor and stroma from breast by LCM	0.782168	0.379411
GSE7138	HG_U133A	Induction of Dendritic Cell-like Phenotype in Macrophages during Foam Cell Formation	0.77809	0.56576
GSE8921	HG_U133A	Toll-like receptor triggering of a vitamin D-mediated human antimicrobial response	0.778033	0.3499
GSE3149	HG_U133A	Ovarian Cancer Dataset	0.768083	0.28038
GSE1427	HG_U133A	Expression profiles in Blast Bank samples with AML/RAEB	0.763844	0.190592
GSE9476	HG_U133A	Abnormal Expression Changes in AML	0.762473	0.459118
GSE5389-GSE5392-GSE5388	HG_U133A	Expression profiling of human adult postmortem brain tissue from subjects with bipolar disorder and healthy controls	0.756959	0.191804
GSE2603	HG_U133A	Subpopulations of MDA-MB-231 and Primary Breast Cancers	0.75467	0.466299
GSE5418	HG_U133A	Gene Expression Analysis in Malaria Infection	0.750444	0.54239
GSE7015-GSE7054	HG_U133A	Identification of oscillatory genes in somitogenesis from functional genomic analysis	0.750059	0.603093
GSE2117	HG_U133A	CALM-AF10 T-ALL	0.748221	0.107947
GSE6344	HG_U133A	Gene expression in Stage 1,2 Normal and Tumor kidney cancer	0.743765	0.275664
GSE6269	HG_U133A	Gene expression patterns in blood leukocytes discriminate patients with acute infections	0.743195	0.49694
GSE6532	HG_U133A	Definition of clinically distinct molecular subtypes in estrogen receptor positive breast carcinomas using genomic grade	0.742986	0.317668
GSE3790	HG_U133A	Human cerebellum, frontal cortex [BA4, BA9] and caudate nucleus HD tissue experiment	0.742362	0.673388
GSE10072	HG_U133A	Gene expression signature of cigarette smoking and its role in lung adenocarcinoma development and survival	0.742114	0.0575164
GSE2841	HG_U133A	Expression Profiling of pheochromocytomas of various genetic origins	0.739986	0.121767
GSE5220	HG_U133A	Longitudinal_comparison_of_monocytes_from_an_HIV_viremic_vs_avirmeic_state	0.737411	0.00215028
GSE923	HG_U133A	Pseudomonas aeruginosa infection of Calu-3 human lung epithelial cells	0.734246	0.624101
GSE1010	HG_U133A	FCHL study	0.73264	0.312934
GSE3167	HG_U133A	Classification of carcinoma in situ lesions in human bladder cancer	0.729806	0.263441
GSE2779	HG_U133A	Gene expression profile of normal v early MDS v non-MDS anemia bone marrow CD34 cells	0.714475	0.352529
GSE9006	HG_U133A	Gene expression in PBMCs from children with diabetes	0.714292	0.495288
GSE5720	HG_U133A	Comparison between cell lines from 9 different cancer tissue (NCI-60) (U133 platform)	0.713469	0.311701
GSE3780	HG_U133A	FM95-14 Fetal Myoblast Differentiation Time Series	0.711724	0.780972
GSE1729	HG_U133A	Gene expression profile of acute myeloid leukemia	0.711432	0.62706
GSE3982	HG_U133A	Human immune cell transcriptome	0.709787	0.421718
GSE7208	HG_U133A	Expression data from 59 human colon tumor tissue samples	0.709618	0.675843
GSE4731	HG_U133A	Effect of GPI-PLD on global gene expression in HepG2 cells	0.708448	0.60355
GSE1466	HG_U133A	Expression profiles of ATL patients	0.708211	0.214005
GSE2990	HG_U133A	Gene Expression Profiling in Breast Cancer: Understanding the Molecular Basis of Histologic Grade To Improve Prognosis	0.707935	0.352049
GSE4667	HG_U133A	Variations in gene expression among different types of human skeletal muscle	0.704915	0.0158348
GSE3846	HG_U133A	Influence of beverages on blood gene expression	0.704554	0.163491
GSE4527	HG_U133A	Ectopic expression of Foxp3 and UBD in Th cells	0.702069	0.00034363
GSE5580	HG_U133A	Cell Specific Expression & Pathway Analyses Reveal Novel Alterations in Trauma-Related Human T-Cell & Monocyte Pathways	0.701852	0.047598
GSE3365	HG_U133A	Comparison of PBMCs in Inflammatory Bowel Disease	0.697993	0.441019
GSE7403	HG_U133A	Expression data from PDGF-treated SH-SY5Y cells	0.694723	0.373974
GSE2152-GSE2724	HG_U133A	The effect of FH mutations on fibroid expression profile	0.690982	0.360753
GSE3183	HG_U133A	Human Airway Hyperresponsiveness	0.687223	0.463921
GSE6236	HG_U133A	The human reticulocyte transcriptome	0.685728	0.034509
GSE8388	HG_U133A	Epigenetic upregulation of B-cell inappropriate genes induces extinction of B-cell program in classical Hodgkin lymphoma	0.684625	0.075938
GSE3868	HG_U133A	Gene profiling of primary cultures from human prostate tumors	0.676685	0.409932
GSE1132	HG_U133A	IFN-Gamma keratinocytes	0.673988	0.633461
GSE4550	HG_U133A	MPTP in macaques, effect on the prefrontal cortex	0.670164	0.535185
GSE4045	HG_U133A	Classification of serrated colorectal tumors	0.669724	0.738031
GSE1264	HG_U133A	Sindbis survivors	0.662846	0.547242
GSE430	HG_U133A	Effect of left ventricular assist device support on congestive heart failure patients	0.662122	0.062726
GSE1657	HG_U133A	Adipocyte Differentiation	0.655975	0.828266
GSE4412	HG_U133A	freij-affy-human-91666	0.653187	0.181363
GSE2510	HG_U133A	Expression profiling in preadipocytes in obese Pima Indians/humans	0.652862	0.0975942
GSE6095-GSE2018	HG_U133A	Diagnosis of Acute Lung Rejection by Gene Expression Profiling of Bronchoalveolar Lavage Cells	0.652694	0.217972
GSE1059	HG_U133A	Myometrial cells expressing CREB, CREM alpha, CREM tau2alpha, ATF2 or the ATF2-small gene	0.651278	0.338549
GSE2328	HG_U133A	Application of genome-wide expression analysis to human health & disease	0.648355	0.67275
GSE2238	HG_U133A	Targets of cytostatic drugs in HT1080 fibrosarcoma	0.6476	0.00280118
GSE1595	HG_U133A	Human bladder smooth muscle cells - effect of stretch in vitro	0.643513	0.0367036
GSE3593	HG_U133A	Genomic approach to refine prognosis for adjuvant therapy in early stage non-small cell lung carcinoma	0.639296	0.156053
GSE10435	HG_U133A	FM95-14 expression verification	0.638787	0.121187
GSE4841-GSE4840-GSE4845	HG_U133A	Metastatic potential of melanomas defined by specific gene expression profiles with no BRAF signature.	0.638745	0.696432
GSE3308	HG_U133A	Target genes of the transcription factors HNF1beta and HNF1alpha in the human embryonic kidney cell line HEK293	0.638569	0.123229
GSE1036	HG_U133A	Hemin timecourse 0-72h	0.634581	0.683147
GSE5967	HG_U133A	Detection of cardiac allograft rejection and response to immunosuppressive therapy with peripheral blood gene expression	0.625591	0.140302
GSE2525	HG_U133A	Periodontal regeneration study	0.623809	0.0769281
GSE10089-GSE4127	HG_U133A	Anti-tumor Activity of Histone Deacetylase Inhibitors in Non-Small Cell Lung Cancer Cells	0.617559	0.0624402
GSE2395	HG_U133A	Human Cystic Fibrosis	0.616815	0.589483
GSE666	HG_U133A	RNA degradation and apoptosis	0.615907	0.406964
GSE8650	HG_U133A	Blood Leukocyte Microarrays to Diagnose Systemic Onset Juvenile Idiopathic Arthritis and Follow IL-1 blocade	0.61035	0.1529
GSE2503	HG_U133A	Novel Molecular Markers for non-melanoma skin cancer	0.608837	0.535744
GSE2770	HG_U133A	Transcriptional profiles of Th cells induced to polarize to Th1 or Th2 direction in the presence or absence of TGFbeta	0.604505	0.386655
GSE5099	HG_U133A	Expression Data from Macrophage Maturation and Polarization Experiment	0.602657	5.18937e-05
GSE6184	HG_U133A	Anaplastic Lymphoma Kinase signature	0.599849	0.450858
GSE6740	HG_U133A	Comparison of transcriptional profiles of CD4+ and CD8+ T cells from HIV-infected pateints and uninfected control group	0.599336	0.418387
GSE8970	HG_U133A	A two-gene classifier for predicting response to the farnesyltransferase inhibitor tipifarnib in acute myeloid leukemia	0.597371	0.0528677
GSE3113	HG_U133A	KLF4 Time Course	0.593993	0.714609
GSE2888	HG_U133A	Gender differences in PAX and PAX-GRP samples	0.588274	8.67342e-05
GSE8401	HG_U133A	Gene Signature for Aggression of Melanoma Metastases - Melanoma Metastasis	0.586945	0.319158
GSE10438	HG_U133A	Gene Expression Study of Background, Progenitor and Stem Cell Populations from Human Umbilical Cord Blood	0.584065	0.499289
GSE473	HG_U133A	PGA Human CD4+ Lymphocytes	0.583812	0.0454872
GSE1849	HG_U133A	Differential Gene Expression in Pulmonary Artery Endothelial Cells Exposed to Sickle Cell Plasma	0.578764	0.245743
GSE4228	HG_U133A	Nitric Oxide Activation of Erk Regulates the Stability and Translation of mRNA Transcripts Containing CU-Rich Elements	0.574398	0.469378
GSE2742	HG_U133A	Genomic Strategies Identify the Antitumor Agent Apratoxin A as a Potent Antagonist of FGF Signaling and STAT3 Activation	0.566985	0.714436
GSE7123	HG_U133A	Gene profiling of responders and non-responders to antiviral therapies peg interferon and ribavirin against hepatitis C	0.558838	0.343052
GSE1296	HG_U133A	Simple ambient preservation of human tissues for RNA expression array analysis	0.553143	0.0578921
GSE9105	HG_U133A	Effect of Acute Physiologic Hyperinsulinemia on Gene Expression in Human Skeletal Muscle in vivo	0.551802	0.0203037
GSE5542	HG_U133A	Differential Gene Induction by Type I And Type II Interferons and Their Combination	0.551418	0.261808
GSE1751	HG_U133A	Human blood expression for Huntingtons disease versus control	0.55023	0.0998276
GSE6932	HG_U133A	Identification and characterization of small molecule inducers of epidermal keratinocyte differentiation	0.549202	0.0809405
GSE8397	HG_U133A	Expression profiling of the Parkinsonian Brain	0.54544	0.616099
GSE1542	HG_U133A	Expression profile of pancreatic ductal cells	0.531939	5.68283e-05
GSE1786	HG_U133A	Vastus lateralis biopsies from healthy trained and sedentary males	0.530284	0.198017
GSE7675	HG_U133A	Early transcriptional responses induced by benzo(a)pyrene diol epoxide in human amnion epithelial FL cells	0.525481	0.0167688
GSE674	HG_U133A	Normal Muscle - Female , Effect of Age	0.518977	0.00841837
GSE1400	HG_U133A	MCF-7 Fractionated RNA	0.511728	0.582679
GSE4852	HG_U133A	Gene expression profile of nickel-stimulated HUVEC	0.511197	0.645195
GSE3823	HG_U133A	Molecular Signatures Orchestrating fate of Human Hematopoietic Stem Cells Originating From Different Stages of Ontogeny	0.508534	0.445317
GSE4917	HG_U133A	Time course microarray data following GR activation in MCF10A-Myc breast cells	0.496564	0.00035776
GSE4115	HG_U133A	Airway Epithelial Gene Expression Diagnostic for the Evaluation of Smokers with Suspect Lung Cancer	0.491311	0.305495
GSE6253	HG_U133A	A Gene Expression Signature Predicts Survival of Patients with Stage I Non-Small Cell Lung Cancer	0.490984	0.0993984
GSE2004	HG_U133A	scien-affy-human-87089	0.48736	0.700964
GSE410-GSE409-GSE6432	HG_U133A	IMR-90 cells: Tissue Culture Polystyrene or Collagen Mesh Time Course	0.485073	0.0522603
GSE7355	HG_U133A	Candida-induced expression profile in HUVEC	0.474337	0.274464
GSE1147	HG_U133A	Sex Specific Transciption in Human Hypothalamus	0.470246	0.3958
GSE994	HG_U133A	Effects of cigarette smoke on the human airway epithelial cell transcriptome	0.448555	0.0114995
GSE8760	HG_U133A	Effects of urocanic acid on primary human keratinocytes	0.444022	0.178724
GSE4133	HG_U133A	The Genome Wide Distribution of Acetylated Histone H4 Remodelled through Human Primary Myoblast Differentiation	0.442688	0.543195
GSE10325	HG_U133A	Expression data from human peripheral blood subsets	0.441964	0.548645
GSE7956	HG_U133A	Gene Signature for Aggression of Melanoma Metastases - Melanoma Metastasis (LeiFidler)	0.441909	6.33158e-05
GSE10760	HG_U133A	Effect of facioscapulohumeral dystrophy (FSHD) on skeletal muscle gene expression	0.44164	0.0642432
GSE5821-GSE5822-GSE5820-GSE5824	HG_U133A	Identification of rapamycin as a glucocorticoid resistance reversal agent	0.440508	0.417918
GSE4560-GSE4565-GSE4563	HG_U133A	A673 Ewing's sarcoma cells: stable-knockdown and inducible-rescue time course experiments	0.435651	0.0728021
GSE1518	HG_U133A	Human endothelium exposed to shear stress and pressure	0.431303	0.0183224
GSE1561	HG_U133A	EORTC 10994 clinical trial	0.430437	0.460044
GSE2251	HG_U133A	Anti-prolif. effect of E2 in breast cancer cells that re-exp. ERalpha is mediated by aberr. regulat. of cell cycle genes	0.428585	0.246725
GSE4570	HG_U133A	Expression profiling reveals novel pathways in the transformation of melanocytes to melanomas.	0.426831	0.101128
GSE5390	HG_U133A	Expression profiling of human adult postmortem brain tissue from Down syndrome and healthy control subjects	0.423818	0.0458747
GSE474	HG_U133A	Obesity and fatty acid oxidation	0.411836	0.0285081
GSE1417	HG_U133A	Untreated vs. Camptothecin Treated HeLa cells	0.405017	0.00653278
GSE593	HG_U133A	Uterine Fibroid and Normal Myometrial Expression Profiles- U133 Arrays	0.391906	0.227566
GSE5287	HG_U133A	Prediction of response and survival following chemotherapy in patients with advanced bladder cancer	0.391513	0.00451169
GSE4636	HG_U133A	Differential redulation of gene expression by an RTI SARM and canonical agonist of androgen receptor	0.389929	0.606334
GSE6012	HG_U133A	Skin biopsies from atopic eczema and healthy controls	0.382164	0.45985
GSE2700	HG_U133A	HEK293 cells overexpressing wild type HNF4a2 or mutant forms HNF4a2 C106R or HNF4a2 R154X	0.380655	0.236242
GSE7148	HG_U133A	Differential gene expression in peripheral blood leukocytes from CHASRS particpants	0.378661	0.0675756
GSE3204	HG_U133A	Profile of cultured skin substitute relative to constituent keratinocytes and fibroblasts and in relation to normal skin	0.378265	0.531945
GSE5808	HG_U133A	Changes in PBMC Gene Expression During Acute Measles	0.37812	0.00234741
GSE9854	HG_U133A	U2OS ad-HIC1 target identification	0.37655	0.201823
GSE5054	HG_U133A	Effect of INF-gamma and IL1-beta on thyroid cells	0.374005	0.302966
GSE2715	HG_U133A	SK-MEL-2 cells treated with Ad-E2F-1, Ad-E2F-1 plus doxorubicn or Ad-LacZ plus doxorubicin	0.372654	0.022359
GSE4342	HG_U133A	Gefitinib sensitivity in NSCLC cell lines	0.363143	0.0962559
GSE1140	HG_U133A	PMBCs and the effect of exercise	0.362814	0.202304
GSE6569	HG_U133A	Expression data from 23 breast cancer cell lines	0.361465	0.396028
GSE8594	HG_U133A	Multiple sclerosis (oksen-affy-human-488680)	0.359762	0.0294146
GSE9499	HG_U133A	DNA methyltransferase 3B (DNMT3B) mutations in ICF syndrome: gene expression analysis	0.35695	0.786468
GSE7765	HG_U133A	Dioxin-induced gene expression changes in MCF-7 human breast cancer cells	0.356814	0.317296
GSE8633	HG_U133A	Gene expression profile of conjunctival epithelial cell lines	0.353276	0.455038
GSE4315	HG_U133A	Expression profiling of human endomyocardial biopsies before, during and after cardiac allograft rejection	0.350607	0.0304448
GSE7895	HG_U133A	Reversible and Permanent effects of Tobacco Smoke Exposure on Airway Epithelial Gene Expression	0.349996	0.0358698
GSE9429	HG_U133A	Identification of biological markers of sensitivity to high-clinical-risk-adapted therapy for DLBCL patients	0.341899	0.0136548
GSE8166	HG_U133A	Comparison of gene expression profiles of HUVEC responses to Candida albicans hyphae and blastospores	0.338192	0.368079
GSE2639	HG_U133A	HUVEC gene profile after TNF-stimulation	0.336336	0.0247472
GSE3834	HG_U133A	Profiling of ER+ BrC cells with and without estradiol in both cell cultures and xenografts	0.333376	0.18085
GSE5180	HG_U133A	Gene expression in aortic aneurysms associated with tricuspid and bicuspid valves	0.324548	0.120307
GSE8087	HG_U133A	RhoGDIbeta-responsive genes in MDA-MB-231 cells	0.324275	0.0991159
GSE1474	HG_U133A	Caco-2 and T84 cells stimulated with with flagellin, lymphotox beta or TNF alpha	0.323568	0.731133
GSE6381	HG_U133A	Early Gene Expression Profiles During Intraoperative Myocardial Ischemia-Reperfusion in Cardiac Surgery	0.322933	0.304158
GSE5090	HG_U133A	PCOS patients vs control subjects	0.321726	0.000210712
GSE5057-GSE5060-GSE3320	HG_U133A	Airway epithelium, large and small airways, phenotypically normal smokers, non-smokers, early COPD and COPD	0.321012	0.00548069
GSE6710	HG_U133A	Expression data from human skin biposies (lesional and uninvolved) from psoriatic patients	0.317828	0.635697
GSE8939	HG_U133A	Transcriptional responses to UV irradiation in CS-B cells	0.317027	0.409152
GSE4425	HG_U133A	The effect of moderate hypothermia on gene expression by THP-1 cells	0.313153	0.284118
GSE2443	HG_U133A	Prostate cancer - comparison of androgen-dependent and -independent microdissected primary tumor	0.312852	0.206625
GSE7473	HG_U133A	HNF1-alpha inactivation promotes lipogenesis in human hepatocellular adenoma independently of SREBP1 & ChREBP activation	0.308238	0.0929597
GSE4292	HG_U133A	PTHrP-responsive genes in breast cancer	0.307511	0.130584
GSE5222	HG_U133A	Expression data from retinoblastoma	0.306094	0.340813
GSE2513	HG_U133A	Gene Expression profiling of pterygium	0.302487	0.00240274
GSE4209	HG_U133A	Changes in Expression of Genes Involved in Apoptosis in Activated Human T-Cells in Response to Modeled Microgravity	0.296668	0.0918766
GSE10361	HG_U133A	Temporal Analysis of Platelets as Cytotoxic Mediators in Sepsis-induced Acute Lung Injury (ALI)	0.290877	0.00910106
GSE5450-GSE5457	HG_U133A	Alveolar Epithelial Cell Injury with EBV	0.290259	0
GSE1869	HG_U133A	Ischemic and Nonischemic CM and NF Hearts	0.288147	0.0158904
GSE4668	HG_U133A	Expression data from hormone-starved MCF7/BUS cell culture	0.287348	0.485383
GSE2111	HG_U133A	Metal and Gene Expression	0.28734	0.0313474
GSE590	HG_U133A	USF1 haplotype comparison	0.285601	0.00889558
GSE5107	HG_U133A	Distinct Transcription Profiles of Primary and Secondary Glioblastomas	0.279226	1.80006e-05
GSE1802	HG_U133A	CBCD34-TGFbeta targets	0.276785	0.566626
GSE4725	HG_U133A	Hypoxia	0.271623	0.489994
GSE2712	HG_U133A	CCSK	0.269945	1.93245e-05
GSE2149	HG_U133A	Gene Expression Profile of Primary Effusion Lymphoma	0.264974	0.38693
GSE3807	HG_U133A	CD3+ T cells derived from bone marrow or peripheral blood of aplastic anemia patients	0.262348	0.0125442
GSE9676	HG_U133A	Effects of sex and age on skeletal muscle gene expression in normal men and women	0.260368	3.03607e-05
GSE5219	HG_U133A	Expression data from human vastus lateralis after 12 hours sitting	0.258733	0.0362905
GSE7146	HG_U133A	Effect of insulin infusion on human skeletal muscle	0.257567	0.0472103
GSE2326	HG_U133A	Suqamous Cell Carcinoma of Head and Neck	0.256313	0.203129
GSE4885	HG_U133A	Role of coactivator SRC-1/NcoA-1 for IL-6 target gene induction in HepG2 cells	0.25578	0.744898
GSE1615	HG_U133A	Theca cell gene expression	0.255736	0.167599
GSE4780	HG_U133A	Scheck-3U24NS043571-01S1-2	0.254279	0
GSE2006	HG_U133A	Comparative microarray between normal and essential thrombocythemia platelets	0.251343	0.000746288
GSE5144-GSE5142	HG_U133A	hTERT effects in CD8 T Lymphocytes from two healthy donors	0.247127	0.302504
GSE7803	HG_U133A	Human pre-invasive and invasive cervical squamous cell carcinomas and normal cervical epithelia	0.244781	0.328923
GSE2487	HG_U133A	Oncogene-induced senescence	0.243163	0.581965
GSE5118	HG_U133A	Expression data from MOLT4 human cell line	0.241701	0.421712
GSE9714-GSE9712-GSE9716-GSE9713	HG_U133A	Radioresistant and radiosensitive tumors and cell lines	0.239411	0.379678
GSE3737	HG_U133A	Omega-6 fatty acids, arachidonic acid (AA) activates PI3K signaling and induces gene expression in prostate cancer	0.238155	0.673054
GSE1428	HG_U133A	Skeletal muscle sarcopenia	0.238145	0.160247
GSE1295	HG_U133A	STRRIDE Study	0.236507	0.00488279
GSE3040	HG_U133A	Glucocorticoid Induced Changes in Gene Expression in Human Lens Epithelial Cells	0.233224	0.420596
GSE8730	HG_U133A	Effects of TGF-ýý1 on expression profile of human pulp and odontoblasts	0.23208	2.06577e-05
GSE4485	HG_U133A	Global expression profiling of airway epithelial cells infected with Pseudomonas aeruginosa and the rsmA mutant	0.231635	0.165064
GSE5667	HG_U133A	Transcription data from Normal Skin and Nonlesional and Lesional Atopic Dermatitis/Eczema Skin	0.227437	0.569585
GSE4571	HG_U133A	Expression profiling of Treg cell versus their controls in human and mouse	0.223996	0
GSE362	HG_U133A	Normal human muscle - U133 arrays	0.221926	0.000219947
GSE3891	HG_U133A	Endothelial Cell Morphogenesis	0.220075	0.68594
GSE1420	HG_U133A	Barretts esophagus, Barretts-associated adenocarcinomas and normal esophageal epithelium	0.218116	0.480911
GSE1455	HG_U133A	Two week Storage and Rehydration of HEK 293 Cells at Ambient Temperature	0.216365	0.342576
GSE2980	HG_U133A	Constitutive expression of misfolded surfactant protein C	0.213622	0.0796894
GSE3585	HG_U133A	Dilated Cardiomyopathy and Non Failing Biopsies	0.21069	2.10185e-05
GSE1152	HG_U133A	Inflammatory bowel disease	0.209666	0.0446589
GSE7009	HG_U133A	UPF1-depleted HeLa cells - effect on physiological targets	0.208627	0.334711
GSE846	HG_U133A	Conversion	0.208221	0.826079
GSE4392	HG_U133A	Expression data from native ZAP-70+CD38+ vs. ZAP-70-CD38- CLL cells	0.206831	0.0434936
GSE3506	HG_U133A	Differential gene expression of IMR32 cells expressing 69-kDa or 82-kDa CHAT proteins	0.199871	0.000581145
GSE2449	HG_U133A	VSV7day	0.19684	0.11682
GSE3893	HG_U133A	Gene Expression Profiling of matched Ductal Carcinomas in Situ and Invasive Breast Tumors	0.194527	0.0493977
GSE3529	HG_U133A	Profiling of three different ER+ breast cancer cell lines grown in the presence and absence of estrogen.	0.194338	0.0472609
GSE1000	HG_U133A	Osteosarcoma TE85 cell tissue culture study	0.180685	0.000132272
GSE4858	HG_U133A	Single cell expression profiling of human epidermal stem and transit amplifying cells	0.17677	0.0779412
GSE3297	HG_U133A	Laparoscopic Donor Nephrectomy Gene Expression Profiling Compared to Healthy Control Kidneys	0.17457	0.0851167
GSE2135	HG_U133A	Filaria induced monocyte dysfunction and its reversal following treatment	0.174561	0.454221
GSE7497	HG_U133A	Influence of TGFbeta on human resting CD4+ T cells	0.172025	0.224247
GSE1650	HG_U133A	COPD Study	0.170034	0.308409
GSE2666	HG_U133A	Human Hematopoietic Stem Cell (HSC) and Progenitor Cell (HPC) Expression Profilies	0.167731	0.407687
GSE5327	HG_U133A	Breast cancer relapse free survival and lung metastasis free survival	0.167589	0.560602
GSE7382	HG_U133A	Expression profiling of MCF-7 cells with inducible LMO4 and DN-Clim expression	0.165838	0.00270898
GSE9715	HG_U133A	Transcript Profiling of TSC Tumor Fibroblasts in Human Patients	0.162708	0.0242968
GSE2521	HG_U133A	Platform Comparison Study	0.161333	0.00499371
GSE9118	HG_U133A	A screen to identify novel tumor suppressor genes silenced by methylation in melanoma	0.156555	0.133782
GSE2699	HG_U133A	Response of PPARs to ligands	0.154196	0.279489
GSE1682	HG_U133A	Global gene expression analysis of human glioma (Hs 683) cell lines exposed to candoxin	0.151842	0.239856
GSE6205	HG_U133A	Human myeloma cell lines gene expression profiling	0.151457	0.172582
GSE4006	HG_U133A	Estrogen effects on MCF-7 breast cancer cells co-expressing ERa and ERb	0.149	0.288811
GSE3524	HG_U133A	Association b/w gene expression profile & tumor invasion in OSCC	0.146776	0.183199
GSE1299	HG_U133A	Breast Cancer Cell Line Experiment	0.14356	0.191874
GSE3188	HG_U133A	Hypoxic regulation of gene expression is dominated by the HIF system and can be mimicked by DMOG	0.135135	0.00494918
GSE9574	HG_U133A	Gene expression abnormalities in histologically normal breast epithelium of breast cancer patients	0.134124	0.424479
GSE6357	HG_U133A	Activation of human CD8+ T cells in renal cell carcinoma	0.132362	0.282088
GSE3189	HG_U133A	Novel genes associated with malignant melanoma but not benign melanocytic lesions	0.132046	0.0268278
GSE9335	HG_U133A	Genome-wide analyses of human perisylvian cerebral cortical patterning	0.131567	0
GSE4817	HG_U133A	Sphingosine 1-phosphate effect on glioblastoma cells in vitro	0.131211	0.289434
GSE5999	HG_U133A	Characterization of Gene Expression At the Human Maternal-Fetal Interface	0.130696	0.000100246
GSE4646	HG_U133A	Signaling of Neisseria meningitidis MC58 mutants to primary human umbilical vein endothelial cells (HUVEC)	0.12768	0.0303726
GSE1124	HG_U133A	Comparison between uncomplicated and severe malaria and between both and health	0.123598	0.0746585
GSE2256	HG_U133A	Lens Epithelial Cells and Lens Cortical Fiber Cells	0.121758	0.368433
GSE9877	HG_U133A	Genetic Endothelial Systems Biology of Sickle Stroke Risk	0.111969	0.0766541
GSE10024	HG_U133A	Key Regulatory Molecules of Cartilage Destruction in Rheumatoid Arthritis: An in vitro Study	0.109866	0.302801
GSE1462	HG_U133A	Mitochondrial disorders	0.109762	1.7872e-05
GSE2060	HG_U133A	Characterize CREB target genes in different tissue types	0.107114	0.0208097
GSE4592	HG_U133A	Reprogramming of CTLs into natural killer-like cells in celiac disease	0.105904	0.0013833
GSE3268	HG_U133A	Squamous Lung Cancer, Paired Samples	0.105582	0.00510011
GSE3218	HG_U133A	Expression Profiling of Adult Male Germ Cell Tumors	0.101436	0.25579
GSE1045	HG_U133A	Estradiol Treated Breast Cancer Cells Expressing Mutant Estrogen Receptors	0.101279	0.237929
GSE5007	HG_U133A	Expression data for LMF	0.0986763	0.487701
GSE4717	HG_U133A	5`aza-dC demethylation of three short term cultured glioblastomas	0.0948548	0.217662
GSE4025	HG_U133A	Gene Expression Preferentially Regulated by Tamoxifen in Breast Cancer Cells	0.0946872	0.0279006
GSE1789	HG_U133A	heart gene expression in Down syndrome	0.091285	0.136326
GSE3407	HG_U133A	Cockayne syndrome (CSB) fibroblasts	0.0905918	1.9199e-06
GSE7103	HG_U133A	Gene expression profiling in wear-particle induced and infectious endoprosthesis loosening	0.0869355	0.047587
GSE2222	HG_U133A	FoxM1 siRNA profiles	0.0795564	0.32626
GSE2189	HG_U133A	A549 teatement with MGd	0.0771489	0.0787837
GSE9936	HG_U133A	Expression data from human breast cancer cells (MCF-7) coexpressing ERalpha and Erbeta, treated with phytoestrogens	0.0767878	0.152849
GSE1432	HG_U133A	Transcriptional Response of Human Microglial Cells to Interferon-gamma	0.0753585	0.463865
GSE2485	HG_U133A	Gene expression of pseudopalisading cells in human glioblastoma	0.0734206	0.237375
GSE3356	HG_U133A	Effects of metoprolol and nebivolol on gene expresion in human coronary smooth muscle cells	0.0729776	0.550364
GSE1473	HG_U133A	Beta-catenin/GFP	0.0715763	0.280812
GSE2241	HG_U133A	HOXA5 transcriptional targets	0.0702829	0.225524
GSE3306	HG_U133A	Gene induction during differentiation of human pulmonary type II cells in vitro	0.0702735	0.0106343
GSE6927	HG_U133A	Gingival Epithelial Cell Transcriptional Responses to Commensal and Opportunistic Oral Microbial Species.	0.0700408	0.172515
GSE1460	HG_U133A	Gene Expression Profile during human CD4+ T cell differentiation	0.0665832	0.122885
GSE6082	HG_U133A	An injected bacterial effector targets chromatin access for NF-kB as a strategy to shape transcription of immune genes	0.0662632	0.0832856
GSE2509	HG_U133A	Colon cancer progression-polysomal difference	0.0600659	0.203936
GSE7144	HG_U133A	TGF-beta1 and 2 treatment of human trabecular meshwork cells (Russell-3U24NS043571-01S1-2)	0.0600459	0.123418
GSE2504	HG_U133A	Transcriptional Profiling of Untreated, HIV-1 Vector-Infected and TNFalpha-treated Jurkat T cells	0.0597594	0.651344
GSE2067	HG_U133A	HCV_Core_Study	0.0581896	0.132788
GSE1343	HG_U133A	Burn/Trauma Study	0.0573971	0.000126293
GSE9963	HG_U133A	Gene expression data on human optic nerve head astrocytes	0.056184	0.456147
GSE2703	HG_U133A	Circadian gene expression in the primate adrenal gland	0.0557474	0.0938075
GSE5200	HG_U133A	Expression data from MCF7/BUS cell culture exposed to xenoestrogens	0.0551028	0.0971546
GSE9939	HG_U133A	Gene expression data on human optic nerve head astrocytes in normal Caucasian and African americans	0.0532207	0.457781
GSE1309	HG_U133A	Gene expession profiles for monoclonal cell lines with high or low levels of store-operated Ca2+ entry.	0.0520836	0.454253
GSE7524	HG_U133A	Expression profiling in RA disease pre and post anti-TNF treatment	0.0480707	0.248512
GSE1937	HG_U133A	Collagen-GAG Biocompatibility Tests	0.047231	0.315566
GSE1722	HG_U133A	Cross-platform reproducibility of oligonucleotide microarray expression profiles	0.0460311	0.27452
GSE3419	HG_U133A	Characterization and isolation of stem cell enriched human hair follicle bulge cells	0.0458931	0.115587
GSE7529	HG_U133A	Two distinct gene signatures identify malignant Neuroblast and Schwannian stromal cells of Neuroblastic Tumors	0.0424809	0.220788
GSE2835	HG_U133A	Effect of Retinoic Acid on Gene Expression in Human Conjunctival Epithelial Cell Line	0.0423495	0.169231
GSE8515	HG_U133A	Identification of IL-1 and IL-6-responsive genes in human monocyte-derived macrophages	0.0401135	0.0962649
GSE1743	HG_U133A	De novo kidney transplantation without use of calcineurin inhibitors preserves renal structure and function	0.0383266	0.262519
GSE4097	HG_U133A	Analysis of target genes induced by the Amyloid Precursor Protein Intracellular Domain	0.0350184	0.222421
GSE6783-GSE6786	HG_U133A	HeLa cells and MCF10A cells subject to EGF stimulation	0.0268841	0.00991632
GSE2461	HG_U133A	Control (IBS) & Ulcerative colitis (UC) subjects	0.0267449	0.304757
GSE7929	HG_U133A	Gene Signature for Aggression of Melanoma Metastases - Melanoma Metastasis (LeiATCC)	0.0234946	0.13818
GSE9723	HG_U133A	Gingival Epithelial Cell Transcriptional Responses to Pathogenic Oral Microbial Species.	0.0209914	0.0983203
GSE3771	HG_U133A	Role of Smad7 in Hematopoietic (M-O7e) and Non-Hematopoietic (PG13) Stem Cells	0.0205515	0.163791
GSE2386	HG_U133A	Leu Effect on Cultured Human Liver Cell Lines	0.0202501	0.238877
GSE3794	HG_U133A	SSEA4 sorted I-6 Human ES cells	0.0191897	0.122981
GSE3791	HG_U133A	Gene Expression Comparison of First Passage vs. Primary Human and Mouse Retinal Sphere Cells	0.0189118	0
GSE7332	HG_U133A	Comparison of human embryonic stem cell (hESC) derived mesenchymal precursor cell populations	0.0181375	0.204595
GSE2638	HG_U133A	HMEC gene profile after TNF-stimulation	0.0178947	0.0348475
GSE2815	HG_U133A	cMyb and vMyb in MCF7 cells	0.0178906	0.270623
GSE4975	HG_U133A	Expression data from p63 siRNA in squamous cell lines	0.0167758	0
GSE2429	HG_U133A	Atypical Ductal Hyperplasia	0.0133726	0.217605
GSE3005	HG_U133A	CD34+ and Treatment with UTP	0.0132868	0.279511
GSE2555	HG_U133A	HCaRG-9 vs NEO-1	0.0130639	0
GSE2299	HG_U133A	Egr-1 induced gene expression changes in HUVECs	0.0129106	0.00806839
GSE2248	HG_U133A	Human Mesenchymal stem cell	0.0124371	0.254467
GSE5788	HG_U133A	Expression data from T-cell prolymphocytic leukemia (TPLL) and normal T cells	0.00981776	0.225953
GSE3410	HG_U133A	IM CD34+ progenitors cells	0.00690653	0.392233
GSE5543	HG_U133A	Gene Expression in Human Conjunctiva and Cornea	0.0064209	0.362746
GSE1364	HG_U133A	Long-Term Storage of Human Cells at Ambient Temperature	0.00629748	0.181227
GSE3542	HG_U133A	Profiling of MCF-7 cell lines stably overexpressing (ca)Raf-1, (ca)MEK, (ca)erbB-2, or ligand-activatable EGFR.	0.00612188	0.175266
GSE2174	HG_U133A	D4-ME effects	0.00598794	0.362058
GSE6914	HG_U133A	Gene expression associated with gemcitabine resistance and its reversal by bexarotene	0.00572153	0.58481
GSE3061	HG_U133A	Stratagene Universal Human RNA Hybridized to Affymetrix U133 Plus 2.0 and U133 A Chips	0.005216	0
GSE3624	HG_U133A	Transcript profiles of DCs of PLOSL patients show abnormalities in pathways of actin bundling and immune response	0.00515925	0.000617259
GSE1318	HG_U133A	Myb specificity determinants	0.00505293	0.398215
GSE2725	HG_U133A	The effect of FH mutations on fibroid expression profile 2.	0.00504243	0.185938
GSE3772	HG_U133A	Gene Expression in Cord Blood Derived Lineage Negative and Positive Hematopoeitic Stem Cells After 4 Days in Culture.	0.00504124	0.354094
GSE9128	HG_U133A	Expression data from heart failure vs control peripheral blood mononuclear cells.	0.00299014	0.0181134
GSE620	HG_U133A	Gene expression profile analysis of 4-phenylbutyrate treatment of IB3-1 bronchial epithelial cell line	0.00271714	0
GSE3003	HG_U133A	Gene expression profiling of CD34+ hematopoietic cells expanded in a collagen I matrix	0.00270877	0.0805897
GSE685	HG_U133A	DACH1 inhibits TGF-beta signaling through binding Smad4	0.00246374	0.00026435
GSE1648	HG_U133A	Osmotic Loading of Human Intervertebral Disc Cells	0.00104864	0.189901
GSE7035	HG_U133A	Synergy between PPARgamma ligands and platinum-based drugs in cancer	0.000744186	0.138954
GSE4225	HG_U133A	Sox4 knockdown in ACC3 cells	0.000533952	0.106487
GSE7930	HG_U133A	Protein 4.1B suppresses prostate cancer progression and metastasis	0.000188304	0.0160917
GSE1922	HG_U133A	Leukemia study / K562 cell line	0.00015493	0.509972
GSE8096	HG_U133A	Transcription profiling time series of finite life span and immortal non-malignant human mammary epithelial cell lines	7.54595e-05	0.507772
GSE1323	HG_U133A	Isogenic primary tumor/metastasis comparison	4.8111e-05	0.0694187
GSE6565	HG_U133A	Fetal cartilage selective genes identified in a genome-scale analysis	4.48823e-05	0
GSE2144	HG_U133A	Gene induction by low pH in oesophageal cells	0	0.415004
GSE7819	HG_U133A	Comparison of gene expression in SVG-A glial cells and SVGR2 glial cells	0	0.261407
GSE8692	HG_U133A	Endogeneous mRNA level fluctuations in various brain tumor cells	0	0.02636
GSE8562	HG_U133A	XBP1 confers estrogen independence and antiestrogen resistance in breast cancer cell lines	0	6.78834e-05
GSE775	MG_U74Av2	Mouse model of myocardial infarction	0.992177	0.351791
GSE469	MG_U74Av2	Temporal profiling in muscle regeneration.	0.982006	0.463425
GSE5413	MG_U74Av2	Comparison of gene expression for contraction- and freeze-induced skeletal muscle injuries	0.981405	0.361484
GSE582	MG_U74Av2	Gene expression of transplanted hearts	0.965231	0.100568
GSE4330	MG_U74Av2	Mitochondrial biogenesis induced by PGC-1alpha	0.940285	0.65933
GSE4648	MG_U74Av2	Earliest Changes in the Left Ventricular Transcriptome Post-Myocardial Infarction	0.908852	0.0259608
GSE10430	MG_U74Av2	MyoD-/-, Time Course	0.903001	0.777034
GSE478	MG_U74Av2	Alveoli loss during caloric restriction time course	0.893448	0.491781
GSE8505	MG_U74Av2	Isolated adipocytes and stromo-vascular fraction (SVF) of subcutaneous and intraabdominal adipose tissue in mice	0.891247	0.490423
GSE460	MG_U74Av2	Murine dermal burn wound	0.885305	0.42679
GSE10424	MG_U74Av2	MyoD wt, Time Course	0.881382	0.00243747
GSE466	MG_U74Av2	mRNA expression in regenerated mdx mouse skeletal muscle	0.875973	0.0173761
GSE1782	MG_U74Av2	A Bioinformatics Analysis of Memory Consolidation Reveals Involvement of the Transcription Factor c-Rel	0.847686	0.00107987
GSE7191	MG_U74Av2	Altered gene expression in the neocortices and hippocampi of the adult S1P2-deficient and S1P3-deficient mice	0.825909	0.396291
GSE2556	MG_U74Av2	Gene-Expression Profiles in IRS Knockout Brown Preadipocytes	0.817493	0.65522
GSE2192	MG_U74Av2	Differentiation of NIH-3T3 cells to adipocytes by PPARg or EBF1 over-expression.	0.812029	0.205691
GSE495	MG_U74Av2	Hyperoxic lung injury	0.807675	0.389323
GSE7032	MG_U74Av2	Brown and white adipocyte differentiation	0.799189	0.0859138
GSE3455	MG_U74Av2	Olfactory epithelium of SR-A mutant mice following bilateral olfactory bulbectomy	0.789169	0.196888
GSE6614	MG_U74Av2	Expression changes in mouse brains following nicotine-induced seizures; the modulation of transcription factor networks	0.774064	0.064301
GSE591	MG_U74Av2	Heart failure in TNF-alpha transgenic mice	0.773729	0.208384
GSE897	MG_U74Av2	Molecular profiles of dystrophin-deficient and normal murine muscle	0.77275	0.611128
GSE4764	MG_U74Av2	Murine intestinal lymphoid tissue infected with Yersinia enterocolitica	0.746099	0.565717
GSE1912	MG_U74Av2	Gene expression profiles of mouse back skin during the hair growth cycle	0.737661	0.375444
GSE1093	MG_U74Av2	caloric restriction	0.73418	0.347078
GSE5306	MG_U74Av2	Murine Spleen	0.723474	0.016268
GSE2866	MG_U74Av2	Donarum-3R01NS040270-03S1	0.722572	0.124461
GSE5589	MG_U74Av2	IL-10 or IL-6 stimulation of IL-6-/- and IL-10-/- murine bone marrow derived macrophages in the presence of LPS	0.721252	0.111817
GSE1659	MG_U74Av2	Time series of diabetes and exercise training induced expression changes in skeletal muscle of mice	0.714911	0.0486561
GSE5901	MG_U74Av2	Expression profiling of the mouse prostate after castration and hormone replacement	0.714888	0.663468
GSE2082	MG_U74Av2	ER stress time course (WT vs CHOP-/-)	0.701973	0.57652
GSE5320	MG_U74Av2	whole brains from nicotinic acetylcholine receptor subunit mutant mice and littermate controls	0.692175	0.0332284
GSE4267-GSE4266-GSE4269-GSE4263-GSE4264-GSE4265	MG_U74Av2	P18, P24, P46, P104, and P46DR (dark reared) non-deprived vs. deprived visual cortex	0.692165	0.409684
GSE369	MG_U74Av2	IFNg-/- and conditional Socs3-/- mice: cytokine treatments	0.685057	0.187266
GSE1674	MG_U74Av2	BPH and BPL mouse strain adrenal glands	0.680367	0.00279745
GSE414	MG_U74Av2	Time course of aortic gene expression	0.680141	0.0375453
GSE1588	MG_U74Av2	27_RA_RMA_Jan04_time_course	0.668366	0.198489
GSE784	MG_U74Av2	Transcriptional Profiling of the Transition from Normal Intestine to Adenoma in the APC(Min/+) Mouse	0.667112	0.0853102
GSE7269	MG_U74Av2	AJ mouse lung carcinogenesis study	0.661288	0.0474371
GSE7244	MG_U74Av2	Expression data from AJ mouse control lung tissue	0.655052	0.0429913
GSE2355	MG_U74Av2	Cardiac hypertrophy and failure	0.648512	0.0465742
GSE3248	MG_U74Av2	Contribution of Nuclear and Extranuclear PolyQ to Neurological Phenotypes in Mouse Models of Huntingtonýýýs Disease	0.644806	0.0770325
GSE986	MG_U74Av2	Examining the effects of tTA expression in mouse hearts	0.643756	0.0106596
GSE4623	MG_U74Av2	gene expression profiling of NFIA deficient mice brain	0.643353	0.00016121
GSE2812	MG_U74Av2	Fetal mouse heart, TCDD dose-response series	0.64096	0.0557873
GSE1749-GSE1391	MG_U74Av2	Preimplantation mouse embryo development	0.622629	0.138109
GSE2332	MG_U74Av2	Profiling FACS Sorted Calvarial Osteoblast Cultures: Day 7 (pOBCol3.6GFP) and Day 17 (pOBCol2.3GFP)	0.620903	0.487196
GSE435	MG_U74Av2	48h EC/IC/C mouse	0.615982	0.000164933
GSE135	MG_U74Av2	Erythroid Progenitor Cell Gene Expression Profiles	0.612222	0.321381
GSE564	MG_U74Av2	Liver treatments Con, Veh, Dex	0.610323	0.0730838
GSE1458	MG_U74Av2	Pioglitazone, rosiglitazone and troglitazone treatment	0.605235	0.201613
GSE1381	MG_U74Av2	Snell Dwarf Response to 3-NPA	0.6024	0.484968
GSE2458	MG_U74Av2	Cross-platform comparability of microarray data	0.582238	0.892939
GSE4616	MG_U74Av2	Time series of diabetes and exercise training induced expression changes in cardiac muscle of mice	0.580384	9.61879e-05
GSE107-GSE6440-GSE106	MG_U74Av2	OVX/P4/UTX 129/SvImJ WT	0.577118	0.119249
GSE1143	MG_U74Av2	Insulin-like growth factor 1 (IGF1) heart study	0.576825	0.111651
GSE977	MG_U74Av2	GFAP transgenic mice expression analysis	0.576348	5.07691e-05
GSE1026	MG_U74Av2	Diaphram, comparison of wild type and mdx mice, 7 to 112 Days (Porter lab)	0.573413	0.0438435
GSE1819-GSE2195	MG_U74Av2	Phenotypic Anchoring of Gene Expression Changes during Estrogen-Induced Uterine Growth	0.56573	0.692738
GSE1018-GSE1025	MG_U74Av2	Hindlimb muscle, comparison of wild type and mdx mice, 7 to 112 Day	0.565724	0.499543
GSE4232	MG_U74Av2	Interferon-gamma timecourse in IFNg-/- and SOCS1-/-IFNg-/- mouse livers	0.563282	0.290511
GSE2344	MG_U74Av2	PTH regulation of genes in osteoblastic cells (OB-6)	0.561627	0.108354
GSE367	MG_U74Av2	Hypothalamus response to LPS and restraint stress	0.55643	0.251207
GSE868	MG_U74Av2	Mouse Kidney - Effect of Low Phosphate Diet in Normal and Hyp Mice	0.552686	0.107392
GSE1321	MG_U74Av2	Hypoxic response in wild type and HIF-1alpha null hepatoctyes	0.550956	0.0345308
GSE2528	MG_U74Av2	Comparative Analysis of MMTV-neu tumors, preneoplastic MMTV-neu mammary gland, and Wild-type controls	0.540096	0.0734026
GSE2188	MG_U74Av2	profiling of C/EBP targets	0.538076	0.713032
GSE63	MG_U74Av2	Brain after ischemia and antioxidant	0.52952	0.183673
GSE1791	MG_U74Av2	Effect of Neuromedin U on gene expression in murine T cells	0.528974	0.425706
GSE10263	MG_U74Av2	Mutant huntingtins effects on striatal gene expression in mice	0.523404	0.00179734
GSE5355	MG_U74Av2	Microarray Analysis of Murine IEL Subsets	0.514141	0.179013
GSE6697	MG_U74Av2	Expression data from spec. transcriptional activity of primary mouse embryonic fibroblasts (MEF) in response to serum.	0.508938	0.134124
GSE9375	MG_U74Av2	Striatal gene expression data from 12 months-old Hdh4/Q80 mice and control mice.	0.50677	0.000926603
GSE2276	MG_U74Av2	Effect of PGE receptor EP3 subtype agonist on mouse asthma model	0.505888	0.179666
GSE6388	MG_U74Av2	Neocortical and hippocampal gene expression in kainate- and nicotine-injected juvenile mice	0.504021	0.743224
GSE485	MG_U74Av2	Genetic basis of sensitivity to pulmonary fibrosis	0.502917	0.347532
GSE2131	MG_U74Av2	Wild type and Ppara KO, CL time course	0.499142	0.502062
GSE3244	MG_U74Av2	Muscle Satellite Cells: MyoD and p53 genes	0.493676	0.0991702
GSE2392	MG_U74Av2	Murine Rat Brain Injury	0.487015	0.296118
GSE2629	MG_U74Av2	Dysferlin deficiency modulates the proximal-distal muscle transcriptome	0.486473	8.39128e-05
GSE6787	MG_U74Av2	Expression data from wildtype and Rb-/- fetal liver at e12.5	0.485731	0.0269698
GSE6288	MG_U74Av2	Identification on gene expressed during nephrogenesis using Wnt4 mutants	0.483913	0.350668
GSE2431	MG_U74Av2	microarray profiling of potential calorie restriction mimetics	0.48018	0.5838
GSE1457	MG_U74Av2	CxVB3 infection and cardiac function	0.4794	0.0679045
GSE2502	MG_U74Av2	whole brain gene expression pattern	0.46281	0.0740899
GSE1358	MG_U74Av2	Embryonic Testis Developmental Time Course	0.455408	0.471639
GSE2031	MG_U74Av2	Identification of genes and quantitative trait loci (QTL) that control hematopoietic stem cell functioning	0.453843	0.00141051
GSE339	MG_U74Av2	Splenic Dendritic Cell Subsets	0.445273	0.000171423
GSE6505	MG_U74Av2	Tumor suppression by Interferon regulatory factor-1 relies on down-regulation of cyclin D1	0.428951	0.000328898
GSE85	MG_U74Av2	wild type and aire -/- murine meduallary thymic epithelial cells	0.428221	0.0120215
GSE5141	MG_U74Av2	Hex acts with ýý-catenin to regulate anterior-posterior	0.420652	0.163896
GSE3963	MG_U74Av2	Differential expression: associative and nonassociative learning	0.418447	0.220753
GSE558	MG_U74Av2	Cardiac hypertrophy related to the phosphoinositide 3-kinase signaling pathway	0.41825	0.0916077
GSE1008	MG_U74Av2	Extraocular muscle, comparison of wild type and mdx mice, 14 to 112 Days (Porter lab)	0.417533	0.063495
GSE1437	MG_U74Av2	F9 cells after exposure to RA or TSA	0.407105	0.469333
GSE3245	MG_U74Av2	MyoD, Myf5, myogenin, or hrGFP expressed in 2C5/7 myoD-/-;myf5-/- fibroblast cells	0.406027	0.323334
GSE3162	MG_U74Av2	Negative control of keratinocyte differentiation by Rho/CRIK signaling coupled with up-regulation of KyoT1/2 expression	0.401878	0.833385
GSE4224	MG_U74Av2	p300-mediated gene expression during muscle cell survival	0.401864	0.440046
GSE1800	MG_U74Av2	Murine Spastic Spinal Cord	0.40058	0.373943
GSE6662	MG_U74Av2	Cardiac-specific deletion of mýýnage-ýý-trois-1 (MAT1)	0.398586	0.0494187
GSE2501	MG_U74Av2	Ikaros mutant thymic tumors	0.39494	0.0775762
GSE1623	MG_U74Av2	NOD.scid, NOD, BDC2.5/NOD and BDC2.5/NOD.scid mice	0.393479	0.213264
GSE2459	MG_U74Av2	Pressure overload cardiac hypertrophy	0.374043	0.00565149
GSE5913	MG_U74Av2	Transcriptional profiling of the cellular transformation induced by Rho subfamily GTPases	0.366095	0.778537
GSE6511-GSE6512	MG_U74Av2	Clozapine and Haloperidol effect on the mouse brain	0.3569	0.262847
GSE842	MG_U74Av2	Naive, EAE placebo-treated and EAE 1,25(OH)2D3-treated groups	0.34974	0.352249
GSE479	MG_U74Av2	Alveolar septation	0.347055	0.237559
GSE1096	MG_U74Av2	Hair follicle stem cell gene profile	0.346313	0.0585255
GSE700	MG_U74Av2	Integrated stress response	0.34481	0.205226
GSE128	MG_U74Av2	Rp1 knockout mice retinal development	0.341435	0.458663
GSE6309	MG_U74Av2	Profiling of microdissected kidney structures - U74 platform	0.3376	0.414671
GSE77	MG_U74Av2	Exercised Induced Hypertrophy	0.317916	0.000385
GSE765	MG_U74Av2	Control vs CF Small Intestine	0.31187	0.406123
GSE2120	MG_U74Av2	Growth Hormone (GH) Treatment of 3T3-F442A Adipocytes	0.309587	0.5456
GSE2060	MG_U74Av2	Characterize CREB target genes in different tissue types	0.30946	0.075891
GSE3337	MG_U74Av2	Gene expression profiling of IDO-competent dendritic cells	0.309064	0.517453
GSE476	MG_U74Av2	Ozone effect on airways hyperpermability	0.301459	0.00257095
GSE2514	MG_U74Av2	Lung tumors	0.301428	0.501296
GSE3327	MG_U74Av2	Adult mouse gene expression	0.301185	0.00514784
GSE6219	MG_U74Av2	Expression data from mouse uteri after ovariectomy and E2 treatment.	0.296614	0.0424401
GSE4537	MG_U74Av2	Expression data from mouse primary visual cortex under different deprivation conditions	0.295309	0.0752242
GSE934	MG_U74Av2	Wild-type vs. Rb-/- Prostate Epithelial Cell Lines	0.288186	0.202273
GSE8070	MG_U74Av2	Expression profiling of pancreas development	0.288134	0.32773
GSE1565	MG_U74Av2	Ezh2 deficiency in double negative thymocytes	0.286321	0.368754
GSE929	MG_U74Av2	Gene expression analysis of the developing cortex	0.28029	0.18331
GSE3764	MG_U74Av2	Expression Profile of Homogenous Bone Marrow Stromal Stem Cell Clones	0.278224	0.476045
GSE926	MG_U74Av2	Murine Testis Developmental Time Course	0.277259	0.00193231
GSE2118	MG_U74Av2	IR-response in Atm-/- and control lymph nodes	0.273946	0.06596
GSE3400	MG_U74Av2	IFNb induced genes in MEFs	0.273162	0.500631
GSE1621	MG_U74Av2	Differential expression of genes after 48 hrs, 10 d, and 3 wks of TAC	0.268638	0.236568
GSE3770	MG_U74Av2	Temporal Analysis of Differentiating Limb Bud Mesenchymal Cell Gene Expression	0.267225	0.338382
GSE9739-GSE9744	MG_U74Av2	Analysis of gene expression during neurite outgrowth and regeneration	0.258751	0.55364
GSE1947	MG_U74Av2	Disease mechanisms in peripheral neuropathies due to altered Pmp22 gene dosage or a Pmp22 point mutation	0.253015	0.125065
GSE769	MG_U74Av2	CF vs control Pancreas	0.246812	0.000269739
GSE4513	MG_U74Av2	Transcriptional adaptation to cystic fibrosis transmembrane conductance regulator deficiency	0.246591	0.00332268
GSE1359	MG_U74Av2	Embryonic Ovary Developmental Time Course	0.236491	0.47863
GSE4356	MG_U74Av2	Myc Activation in Beta Cells in vivo	0.230517	0.171801
GSE972	MG_U74Av2	NCSC-SC development	0.219766	0.135867
GSE454	MG_U74Av2	Circadian rhythm in Clock mutant and Cry deficient mice	0.218436	0.000311631
GSE3995	MG_U74Av2	Female BALB/c Mouse Testosterone-Treated Submandibular/Lacrimal/Meibomian Glands	0.201479	0.0143247
GSE1611	MG_U74Av2	Transcriptome of Ts1Cje and euploids cerebellum	0.198407	0.05958
GSE2437	MG_U74Av2	Transcriptional changes during neuronal death and replacement in the adult olfactory epithelium	0.195704	0.289662
GSE2595	MG_U74Av2	Intermediolateral column, medial, and lateral motoneurons	0.195544	0.237195
GSE1092	MG_U74Av2	SJL, Balb: Leg and Eye, 10/12 months	0.190857	0.0409742
GSE8972	MG_U74Av2	Expression profiling of the developing and mature Nrl -/- mouse retina (Yoshida et al. 2004, HMG)	0.188279	0.667657
GSE5429	MG_U74Av2	Hippocampal gene expression profiling across 8 inbred strains: towards understanding the molecular basis of behaviour	0.185702	0.586034
GSE3384	MG_U74Av2	Nemaline myopathy mouse model	0.182096	0.821094
GSE642	MG_U74Av2	Kidney expression	0.177565	0.396369
GSE2128	MG_U74Av2	Thymocyte Negative Selection	0.177315	0.0704383
GSE2772	MG_U74Av2	Parietal cell gene expression in the presence and absence of gastrin	0.176909	0.141921
GSE628	MG_U74Av2	Erythroid Differentiation: G1E Model	0.174159	0.18677
GSE857	MG_U74Av2	Triple treatment R6/2 mice	0.169266	0.437113
GSE363	MG_U74Av2	Diet induced changes in mouse liver	0.168702	0.400628
GSE1112	MG_U74Av2	RTOC thymocytes	0.162425	0.00382985
GSE3765	MG_U74Av2	Gene Expression Study of Mammary Glands Tumours of PEA3-null and Wild-type PEA3 Mice	0.154032	0.00165439
GSE5658	MG_U74Av2	Conserved and distinct regulatory targets of Brn3a at different levels of the sensory axis	0.146439	0
GSE5658-GSE3895	MG_U74Av2	Conserved and distinct regulatory targets of Brn3a at different levels of the sensory axis	0.144481	8.03155e-05
GSE1294	MG_U74Av2	Expression profile of genes in normal and Down syndrome mouse brains	0.141062	0.281727
GSE8191	MG_U74Av2	Key stages in mammary gland development.	0.140639	0.120778
GSE8227	MG_U74Av2	Expression profiling of K14-DN-Clim mouse backskin	0.135054	0.000206842
GSE557	MG_U74Av2	Affymetrix of DCs from wildtype B6, CIITA-/-, and Iab-/- mice	0.127462	0.367089
GSE5864	MG_U74Av2	Gene expression profiles in TNBS-induced murine colitis	0.126403	0.277096
GSE1552	MG_U74Av2	gene activation by IFNs in wild type and Pias1 null BMMs	0.1253	0.503207
GSE1839	MG_U74Av2	Equivalence of biologic responses induced in the mouse uterus by E2, GEN, and DES	0.124377	0.208301
GSE5810	MG_U74Av2	Circadian Profiling of NIH3T3 Fibroblasts: Comparison with Rhythmic Gene Expression in SCN2.2 Cells and the Rat SCN	0.124207	0.252073
GSE3965	MG_U74Av2	Gene profiling of VP16-CREB transgenic mice	0.120989	0.253685
GSE1482	MG_U74Av2	Murine Neurofibromatosis	0.118699	0.249843
GSE587	MG_U74Av2	DNA methylation and histone deacetylation in neural stem cells	0.115146	0.581314
GSE5078	MG_U74Av2	Hippocampal transcript profile in young and middle-aged mice	0.114931	0.166711
GSE8162-GSE8146	MG_U74Av2	Age-related transcriptional changes and the effect of dietary supplementation of vitamin E in the mouse heart and brain	0.113723	0.000330301
GSE4220	MG_U74Av2	Genes enriched in secondary alveolar septae of neonatal lung tissue	0.113634	0.0841932
GSE2374	MG_U74Av2	Hoxc13 overexpression in skin	0.11167	0.122146
GSE640-GSE829	MG_U74Av2	meiotic or postmeiotic spermatogenic cells	0.111433	0.00554377
GSE989	MG_U74Av2	Myogenic differentiation_Achip	0.11143	0.421378
GSE2498	MG_U74Av2	Ablation of Telomerase and Ku86	0.106043	0.018147
GSE5455	MG_U74Av2	Gene expression profiling of CD11b purified from mouse spleen (tumor-free and tumor-bearing mice)	0.105432	0.00128585
GSE1906	MG_U74Av2	LPS induced gene expression in macrophages in the presence of Carbon monoxide	0.102946	6.09019e-06
GSE7506	MG_U74Av2	Prediction and Testing of Novel Networks Regulating Embryonic Stem Cell Self-Renewal and Commitment	0.0953692	0.23268
GSE3771	MG_U74Av2	Role of Smad7 in Hematopoietic (M-O7e) and Non-Hematopoietic (PG13) Stem Cells	0.091262	0.425514
GSE3348	MG_U74Av2	Comparison of mammary glands of 16 wk old wild type and LH-overexpressing mice	0.0870534	0.330808
GSE1680	MG_U74Av2	Effect of CCL3 on target ablation-induced macrophage recruitment into the olfactory epithelium	0.0814886	0.172597
GSE3714	MG_U74Av2	Expression data from WT, H1c/H1d/H1e triple null ES cells	0.0753196	0.00550303
GSE8906	MG_U74Av2	Comparative gene expression profiles of T-dependent and T-independent germinal centre B cells in mice	0.0716919	0.254433
GSE7363	MG_U74Av2	MEF_serum response	0.071017	0.301101
GSE2005	MG_U74Av2	Hippocampus of HuD overexpressor mice. Perrone-Bizzozero-5R01NS030255-12	0.0659783	0.0170429
GSE7013	MG_U74Av2	Gnotobiotic mouse ileum; Listeria infection series	0.0646056	0.0459929
GSE5458	MG_U74Av2	Role of DNA Topoisomerase IIbeta in Gene Expression	0.0644742	0.136625
GSE1123	MG_U74Av2	C3H10T1/2 Adipogenesis: Effects of EGF and TCDD	0.0602529	0.602828
GSE1423	MG_U74Av2	Global analysis of genes differentially expressed in branching and non-branching regions of the mouse embryonic lung	0.0574986	0.202473
GSE2826	MG_U74Av2	Gene expression profile in B cells from Xid and Btk KO mice	0.0535015	0.183899
GSE5583	MG_U74Av2	Expression data from wild type versus HDAC knock out mouse embryonic stem cells	0.0518663	0.301955
GSE2471	MG_U74Av2	Differential expression in testis in 4 house mouse species	0.0480362	0.262579
GSE6439-GSE108-GSE109	MG_U74Av2	OVX/P4&oil/UTX 129 WT vs. Hoxa-10-/-	0.0466155	0.263257
GSE2172	MG_U74Av2	IL10 deficiency	0.0459367	0.0960914
GSE2585	MG_U74Av2	promiscuous gene expression in the mouse thymus	0.042864	0.0312095
GSE2205	MG_U74Av2	Analysis of Germ Stem Cell loss in a murine model of ERM deficiency	0.0424831	0
GSE482	MG_U74Av2	Vascular remodeling following pulmonary hypertension	0.0420556	0.0066876
GSE693-GSE702-GSE692	MG_U74Av2	Assessing the gene expression repertoire of antigen presenting dendritic cells	0.0396739	0.211944
GSE7218	MG_U74Av2	Effect of IgG cytoplasmic tail on BCR-respose genes	0.0367388	0.0666589
GSE411	MG_U74Av2	Effect of SOCS3 on the transcriptional response of bone marrow-derived macrophages to IL-6	0.0355981	0.000239888
GSE1921	MG_U74Av2	Homeostatic Proliferation of OT-I T cells	0.0351706	2.28321e-05
GSE1131	MG_U74Av2	Osteoblast differentiation experiment: BMP-2 induced osteogenesis in mouse MC3T3 cell line	0.0347582	0.279464
GSE422	MG_U74Av2	Epithelium transition profile	0.0314732	0.561587
GSE484	MG_U74Av2	Alveoli septation inhibition and protection	0.0300724	0.000791052
GSE3925	MG_U74Av2	Virus Induced Airway Hyperreactivity and Goblet Cell Metaplasia Phenotypic Extremes (CB6F2/J)	0.0297864	3.03598e-05
GSE2917	MG_U74Av2	Profiling of visceral sensory neurons in dorsal root and nodose ganglia in BALB/c mice.	0.0297704	0.00431332
GSE6790	MG_U74Av2	Dystrophin-deficient and dystrophin and utrophin double-deficient mice crossed with mice with full-length hDMD genes	0.0296555	0.000250753
GSE10211	MG_U74Av2	Airway Epithelial Cell Response to Sendai virus infection	0.0245739	0.00276374
GSE1576	MG_U74Av2	Subconfluent and confluent aortic endothelial cells	0.0238131	0.064341
GSE1606	MG_U74Av2	Whole brain gene expression in X-monosomic and normal female mice	0.0235253	9.0003e-05
GSE2196	MG_U74Av2	PDGF induction of immediate early genes in NIH3T3 cells	0.0216266	0.355696
GSE8006	MG_U74Av2	Mice with and without enteric flora	0.0193832	0.364509
GSE9650	MG_U74Av2	Chronic viral infection of naive, effector, memory and exhausted virus-specific CD8 T cells	0.0186978	0.00036092
GSE6979	MG_U74Av2	Gene expression analysis of Kidneys from FGF23 TG and WT mice	0.0182135	0.0175318
GSE2336	MG_U74Av2	BWF1 mice	0.0181764	0.0190814
GSE1050	MG_U74Av2	Difference in skeletal muscle function in Males vs Females; Role of Estrogen Receptor Beta	0.0167837	0.0631256
GSE483	MG_U74Av2	Allergic response to ragweed in lung	0.0154833	0.0794416
GSE3129	MG_U74Av2	Aging Liver Profiles of Long Lived Pit-1 Mutant Mouse (Snell) and Wild Type Controls	0.0141752	0.514936
GSE1555	MG_U74Av2	Vehicle and sAPPalpha-treated hippocampal slice cultures	0.0108244	0.0465296
GSE3691	MG_U74Av2	Gene profiling analysis of mouse splenic DC subpopulations	0.0107378	0.367224
GSE4390	MG_U74Av2	Analysis of expression in SOD1 transgenic mouse spinal cord	0.00725702	0.0101983
GSE1867	MG_U74Av2	mouse corneal stromal cells	0.00715128	0.214621
GSE988	MG_U74Av2	mouse liver samples	0.00593044	0.210317
GSE1448	MG_U74Av2	Engagement of TCR with antibodies	0.00585782	0.00132585
GSE1624	MG_U74Av2	Murine orofacial development	0.00585522	0.279428
GSE2426	MG_U74Av2	Pre-Neoplastic Stage of Medulloblastoma	0.0054356	0.618145
GSE5831	MG_U74Av2	Analysis of the mammary gland transcriptome in wild type C57BL/6J mice	0.00521472	0.351122
GSE2254	MG_U74Av2	Progression to Islet Destruction in a Cyclophosphamide-Induced Transgenic Model	0.00314399	0.055578
GSE2534	MG_U74Av2	GSC RT-PCR amplification of 10 cells (SP & CD8 T cells), single SP cell and single-SP-cell equivalent	0.00249117	9.55708e-05
GSE434	MG_U74Av2	Murine inner medullary collecting duct cells response to aldosterone	0.00247907	0.0908274
GSE7649	MG_U74Av2	Gene induction profile among wild-type, NF-IL6KO and KI(LAP) PECs	0.00116126	0.262662
GSE1363	MG_U74Av2	Gene expression in T1alpha null mutant lungs compared to wild type at dpc 18.5 and term	0.000342667	5.4696e-06
GSE5657	MG_430_2	Effect of X-linked hypophosphatemia (the Hyp mutation) on gene expression in the mid-shaft of the mouse femur	0.942605	0.0575816
GSE3530	MG_430_2	Distinct Gene Expression Profiles in Adult Mouse Heart Following Targeted MAP Kinase Activation	0.935304	0.337273
GSE3067	MG_430_2	Resistance to thyroid hormone (RTH) and PPARa activation	0.921438	0.100172
GSE4712	MG_430_2	Edema Toxin-treated Macrophage Study	0.884461	0.876249
GSE5035	MG_430_2	zhang-affy-arabi-50806	0.881754	0.176314
GSE5296	MG_430_2	Spinal Cord Injury Murine Model	0.875229	0
GSE3150	MG_430_2	Aging Liver Profiles of the Long Lived Prop-1 Mutant Mouse (Ames) and Wild Type Controls	0.864431	0.213883
GSE7309	MG_430_2	Requirement for ERK MAP kinase in mouse preimplantation development	0.861877	0.34343
GSE7781	MG_430_2	Impaired heart function in Apelin gene-deficient mice	0.856078	0.138738
GSE1999	MG_430_2	Neuroprotective effects of erythropoietin. Wilson-5R01NS028208-15	0.851654	0.0350966
GSE9371	MG_430_2	Estrogen receptors alpha and beta mediation of gene expression in mouse vascular tissue	0.840364	0.478801
GSE7275	MG_430_2	Evaluation of murine mast cells derived exosomal RNA versus their parental cells MC/9.	0.83727	0.745063
GSE4411	MG_430_2	burde-affy-arabi-64764	0.835325	0.117556
GSE8836	MG_430_2	CLL in Em-TCL1 mice provides a biologically relevant model to unravel and reverse immune deficiency in human cancer.	0.818519	0.768259
GSE3296-GSE3196-GSE3318	MG_430_2	primary mouse embryonic fibroblasts, hypoxia response	0.817121	0.739302
GSE9355	MG_430_2	Microarray expression profiles of mammary tumors developed in Wap-Cre;Etv6-NTRK3 mice	0.813922	0.131462
GSE8555	MG_430_2	Genome-wide analysis of Phgdh inactivation in murine embryonic head	0.805029	0.424839
GSE7605	MG_430_2	Expression in Kir6.1-deficient heart following LPS challenge	0.804687	0.0550228
GSE8513	MG_430_2	Eradication of Solid Human Tumors in Nude Mice with an Intravenously Injected Light-Emitting Oncolytic Vaccinia Virus	0.803815	0.0860075
GSE7460	MG_430_2	Contribution of Foxp3 to the Treg signature	0.802805	0.628977
GSE6875	MG_430_2	Development of Regulatory T cell Precursors in the Absence of a Functional Foxp3 Protein	0.800267	0.254262
GSE8681	MG_430_2	Gene expression in mouse 3T3-L1 adipocyte tissue culture treated with CLA	0.797802	0.19729
GSE8044	MG_430_2	Brown versus white tissue adipose selective genes	0.79538	0.192529
GSE5371	MG_430_2	Maternal BRG1 regulates zygotic genome activation in the mouse	0.790424	0.276938
GSE8679	MG_430_2	Gene expression in mouse white adipose tissue	0.78857	0.492231
GSE8949	MG_430_2	Gene expression changes in mouse aorta during activation of or interference with PPAR gamma signaling.	0.788379	0.302489
GSE5500	MG_430_2	Gata4 is required for postnatal cardiac function and protection from pressure overload-induced heart failure	0.77961	0
GSE3414	MG_430_2	Immune Response to Nippostrongylus brasiliensis in the mouse lung	0.776456	0.898867
GSE3849	MG_430_2	Differential transcript abundance in NPAS2 mutant mouse at ZT14	0.776437	0.000990849
GSE5127	MG_430_2	Gene Expression Biomarkers for Predicting Lung Tumors in Two-Year Rodent Bioassays	0.772429	0.301076
GSE6674	MG_430_2	Gene expression program of AM-14 B cells stimulated through the B cell receptor (BCR) and/or Toll-like receptors (TLR)	0.761007	0.838076
GSE7784	MG_430_2	Expression profiling of double negative thymocytes	0.754097	0.293158
GSE6397-GSE6399-GSE8000-GSE6398	MG_430_2	cardiomyopathy in Emery-Dreifuss muscular dystrophy	0.75394	0.30077
GSE7875	MG_430_2	Deletion of PKBalpha/Akt1 affects thymic development	0.753051	0.0218851
GSE7823	MG_430_2	Murine Pulmonary Response to Chronic Hypoxia is Strain Specific	0.751852	0.0475363
GSE9316	MG_430_2	Gene Microarray analysis of Th17 cells	0.739398	0.325269
GSE4818	MG_430_2	Gene expression in whole testes at gd 11, 12, 14, 16, 18 and pnd2	0.729245	0.20437
GSE7424	MG_430_2	Intragraft gene expression profile associated with the induction of tolerance	0.71358	0.324585
GSE10740	MG_430_2	Expression data from the colon of wild-type and Slc9a3 (NHE3)-deficient mice	0.708575	0.540676
GSE8407	MG_430_2	Elucidation of the phenotypic, functional and molecular topography of a myeloerythroid progenitor cell hierarchy	0.708407	0.45363
GSE7475	MG_430_2	Inflammatory response to titanium dioxide particles exposure is enhanced during pregnancy	0.697995	0.724617
GSE6514	MG_430_2	Gene expression in the mouse brain during spontaneous sleep and prolonged wakefulness	0.694292	0.560802
GSE8199	MG_430_2	E18.5 Estrogen-related Receptor gamma Knockout Mouse Heart	0.693815	0.0149918
GSE1806	MG_430_2	Skeletal muscle allotypes	0.692009	0.0207276
GSE10627	MG_430_2	Mll-AF9 induced changes in gene expression in various hematopoietic cells	0.690548	0.442851
GSE6085	MG_430_2	Expression data from Murine T cell in response to IL-2 at 10 time points in 24 hours after IL-2 treatment	0.687373	0.726969
GSE1479	MG_430_2	C57BL/6 Benchmark Set for Early Cardiac Development	0.686812	0.647358
GSE6623	MG_430_2	FoxO are critical mediators of hematopoietic stem cell resistance to physiologic oxidative stress	0.683511	0.235819
GSE5298	MG_430_2	Development of heart valves requires Gata4 expression in endothelial-derived cells	0.680798	0.559451
GSE3837	MG_430_2	Methylglyoxal treatment of MH-S cell line induces apoptosis and immune response	0.675892	0.0281555
GSE8684	MG_430_2	Gene expression in mouse 3T3-L1 adipocyte tissue culture treated with cis-9,trans-11 conjugated linoleic acid(c9t11 CLA)	0.664148	0.227073
GSE6487	MG_430_2	Myogenesis MyoD	0.663871	0.8886
GSE9509	MG_430_2	A transcriptional repressor and co-repressor induced by the STAT3-regulated anti-inflammatory signaling pathway.	0.662121	0.669845
GSE4671	MG_430_2	Microarray Analysis of the Delipidation of White Adipose Tissue of Mice Fed Conjugated Linoleic Acid	0.661925	0.0919995
GSE4799	MG_430_2	GDNF-regulated gene expression in cultured mouse spermatogonial stem cells	0.658893	0.754078
GSE5297	MG_430_2	Impact of endurance training in MHC-I over-expressed Mice	0.646288	0.426845
GSE4098	MG_430_2	Mouse limbal epithelial basal cells vs. corneal epithelial basal cell gene expression profile	0.639273	0.668488
GSE4734	MG_430_2	Mouse brain region gene expression (430 2.0 Array)	0.632283	0.699051
GSE4034	MG_430_2	palme-affy-mouse-198967	0.628274	0.201306
GSE7798	MG_430_2	Osteoclastic estrogen receptor alpha mediates the osteoprotective estrogen action through Fas ligand signaling	0.628133	0.0393028
GSE5037	MG_430_2	zhang-affy-mouse-217286	0.625265	0.121618
GSE7225	MG_430_2	Identification and characterization of the changed transcripts in cumulus cells of Bmp15-/- and Bmp15-/-Gdf9+/--DM mice.	0.622617	0.654105
GSE6678	MG_430_2	Palmitoyl protein thioesterase-1 knockout mice hofma-affy-mouse-370000	0.621517	0.654145
GSE6506	MG_430_2	Hematopoietic Fingerprints: an expression database of stem cells and their progeny	0.620156	0.257448
GSE10273	MG_430_2	Convergent molecular pathways that induce immunoglobulin light-chain recombination	0.613905	0.349497
GSE6383	MG_430_2	Mouse small intestine epithelium vs. mesenchyme	0.613217	0.722886
GSE7050	MG_430_2	Stabilization of b-catenin induces lymphomas	0.611918	0.0116508
GSE7767	MG_430_2	Differential transcription of ip Chlamydia infected C57BL6J and DBA2J mice	0.605346	0.604069
GSE8683	MG_430_2	Gene expression in 3T3-L1 mouse tissue (preadipocytes) treated with Trans-10,Cis-12 conjugated linoleic acid(t10c12 CLA)	0.603411	0.504055
GSE6030	MG_430_2	Pineal gland gene expression of 129 Wt P0 mice versus NeuroD1 pineal gene expression at P0	0.601365	0.403775
GSE4718	MG_430_2	Improved DNA methylation analysis via enrichment of demethylated cells expressing an X-inactivated GFP transgene	0.600081	0.0728449
GSE5671	MG_430_2	Cardiac differentiation of embryonic stem cells recapitulates embryonic cardiac development.	0.590143	0.486064
GSE9012	MG_430_2	Expression data from spontaneous liver tumors of Trim24/TIF1a-null mice.	0.583975	0.0512151
GSE7838	MG_430_2	Comprehensive Gene ExpressionProfiling of Peyerýýýs Patch M Cells, Villous M-like Cells, and Intestinal Epithelial Cells	0.583372	0.591053
GSE5042-GSE5041	MG_430_2	Complementary action of the PGC-1 coactivators in mitochondrial biogenesis and brown fat differentiation	0.581615	0.105645
GSE8621	MG_430_2	LPS tolerance in macrophages	0.566815	4.46439e-05
GSE6850	MG_430_2	A dominant negative form of cJun affects genes that have opposing effects on lipid homeostasis in mice	0.563949	0.105343
GSE3203	MG_430_2	Influenza virus infection-induced gene expression changes of regional B cells are mediated in part through type I IFN	0.562462	0.0455389
GSE4786	MG_430_2	Caloric restriction suppresses apoptotic cell death in the mammalian cochlea and leads to prevention of presbycusis	0.562085	0.501363
GSE5202	MG_430_2	Expression data from B. melitensis infected mouse macrophages	0.561295	0.602117
GSE10765	MG_430_2	Expression data from MALP-2-stimulated macrophages from wild-type, IRAK-2-/- and IRAK-1-/IRAK-2-/- mice	0.560455	0.00831854
GSE7685	MG_430_2	Transcriptional profiling of growth plate chondrocyte differentiation yields insight into endochondral ossification	0.559423	0.875512
GSE10176	MG_430_2	Inducible repositioning of genes to the inner nuclear membrane	0.557701	0.0563012
GSE6966-GSE6957	MG_430_2	Transcriptional profiling of bipotential embryonic liver cells to identify liver progenitor cell surface markers	0.552112	0.25823
GSE9913	MG_430_2	Intestinal gene expression in ENU mutagenesis mouse strains with missense mutations in Muc2 mucin and ER stress	0.551906	0.689051
GSE5668	MG_430_2	Identification and characterization of the changed and stable transcripts during mouse oocyte maturation	0.546064	0.328041
GSE3822	MG_430_2	Complete embryonic E11.5 metanephric kidney analysis of wild type and Hoxa11, Hoxd11 null targeted mice	0.542568	0.783706
GSE2161	MG_430_2	Identification of genes that are dysregulated in the telencephalon of Dlx1/2 mutants. Rubenstein-2R01MH049428-11	0.540608	0.207664
GSE6789	MG_430_2	response to IL-1b of WT and IRAK4 kinase dead mouse embryonic fibroblasts	0.538683	0.669604
GSE9131-GSE9132-GSE9130	MG_430_2	Identifying gene expression changes in adipose tissue of lipodystrophic mice	0.535133	0.0378054
GSE10422	MG_430_2	Traf2 and Traf3 B cell knockout mice and Baff tg mice - gene expression in lymph node B cells	0.526668	0.079748
GSE6916-GSE6882-GSE6881	MG_430_2	Embryonic Testis/Ovary Developmental Time Courses	0.525601	0.318696
GSE5038	MG_430_2	zhang-affy-mouse-308606	0.522594	0.156175
GSE3440	MG_430_2	Effect of aldosterone on gene expression in the heart	0.515064	0.118719
GSE3861	MG_430_2	Distinct hematopoietic cell fates regulated by graded expression of HOXA10	0.5103	0.358766
GSE10230	MG_430_2	Analysis of RNA distribution between pseudopodia and cell bodies in response to LPA stimulation or fibronectin	0.509962	0.0651418
GSE10262	MG_430_2	Expression data from Helicobacter pylori-infected mouse gastric epithelial progenitor and non-progenitor cells.	0.503329	0.822169
GSE4308-GSE4309-GSE4307	MG_430_2	An improved single-cell cDNA amplification method for efficient high-density oligonucleotide microarray analysis	0.500045	0.000243714
GSE8322	MG_430_2	Identification of MCIP1 as an ATF6-inducible ER Stress Response Gene in the Heart by Gene Expression Profiling	0.497408	0.325958
GSE4508	MG_430_2	Abundant transcripts from retrotransposons are unstable in fully-grown mouse oocytes	0.496564	0.477553
GSE6526	MG_430_2	Expression time course data HEY2 KO and WT MASMC treated with PDGF	0.493827	0.152342
GSE7269	MG_430_2	AJ mouse lung carcinogenesis study	0.48886	0.470195
GSE9247	MG_430_2	Effect of histone deacetylase inhibitors on osteoblast gene expression	0.48564	0.838171
GSE3653	MG_430_2	Inducible Ngn3 Embryonic Stem Cells	0.48466	0.0666976
GSE9044	MG_430_2	HOXB4 target genes in ES cell-derived embryoid bodies (EBs)	0.483305	0.311085
GSE3463	MG_430_2	Expression profiling of mouse gonadal somatic cells	0.481756	0.12314
GSE6686	MG_430_2	Gene expression profiles in skeletal muscle after gene transfer by electroporation	0.480912	0.318714
GSE4816	MG_430_2	Gene expression profiles of the postnatal day 1 bladder	0.479941	0.138792
GSE6846	MG_430_2	Gene Expression and Biological Processes Influenced By Deletion of Stat3 in pulmonary Alveolar Type II Cells	0.479033	0.448122
GSE7258	MG_430_2	Expression data of bronchoalveolar lavage cells from control or urethane treated AJ mice	0.477194	0.474774
GSE5313	MG_430_2	Comparative analysis of gene expression in A/J CB versus DBA/2J	0.475752	4.4167e-05
GSE7762	MG_430_2	Morphine effects on striatal transcriptome in four inbred mouse strains	0.473547	0.468004
GSE8025	MG_430_2	Diarrhea as a Cause of Mortality in a Mouse Model of Infectious Colitis	0.473314	0.438102
GSE6765	MG_430_2	Aeromonas caviae infection, 24 hours	0.466152	0.165979
GSE8771	MG_430_2	Expression data from hAT1R transgenic and non-transgenic C57BL/6 mouse heart tissue	0.464879	0.0699289
GSE4288	MG_430_2	Polysomal, free mRNP, and total cellular mRNA of J774.1 before and after LPS stimulation	0.460565	0.622521
GSE3843	MG_430_2	Targeted disruption of glycerol kinase gene in mice: expression analysis in liver	0.456604	7.22502e-05
GSE9786	MG_430_2	Transcriptional response to PFOA in wild-type and PPARalpha-null mice	0.449558	0.0669218
GSE7699	MG_430_2	A high fat, ketogenic diet induces a unique metabolic state in mice.	0.447756	0.243813
GSE9810	MG_430_2	Comparison of human and mouse dendritic cell subsets by genome-wide expression profiling	0.440523	0.481621
GSE6259	MG_430_2	Differential antigen processing by dendritic cell subsets in vivo	0.437964	0.198715
GSE8512	MG_430_2	Expression data from mouse bone marrow macrophages from a strain intercross	0.434693	0.94569
GSE3126	MG_430_2	Comparison of HNF4 null mouse embryonic livers with control mouse embryonic livers	0.431293	0.347272
GSE5324	MG_430_2	TTP mRNA targets identified by global analysis of stabilized transcripts in TTP-deficient fibroblasts	0.430598	0.198541
GSE2372	MG_430_2	Aortae of 32 weeks old apoE mice	0.426721	0.0566389
GSE8488	MG_430_2	Inhibitor Trials	0.424093	0.447176
GSE8396	MG_430_2	Effect of Synthetic Dietary Triglycerides: a Novel Research Paradigm for Nutrigenomics	0.419868	0.00977718
GSE6632	MG_430_2	Hepatocellular carcinoma follows loss of liver-gender specificity in mice	0.41766	0.0421151
GSE6116	MG_430_2	Transcriptional Biomarkers to Predict Female Mouse Lung Tumors in Rodent Cancer Bioassays - A 13 Chemical Training Set	0.415443	0.108057
GSE8150-GSE8162	MG_430_2	Age-related transcriptional changes and the effect of dietary supplementation of vitamin E in the mouse heart and brain	0.414384	0.768903
GSE10216	MG_430_2	Emx2 knock-out urogenital epithelium	0.411666	0.00999527
GSE8682	MG_430_2	Gene expression in mouse 3T3-L1 adipocyte tissue culture treated with tunicamycin	0.406798	0.471225
GSE6482	MG_430_2	mECK36: a cell and animal model of virally induced Kaposis sarcoma	0.404607	0.552508
GSE6290	MG_430_2	Gene expression profiles of components of the developing kidney	0.400235	0.809898
GSE9161	MG_430_2	Expression profiling of cyclin D1 splice variants cyclin D1a and D1b in mouse 3T3 cells.	0.397392	0.00380808
GSE5786	MG_430_2	Gene Expression Profiling of PGC-1a KO mouse striata	0.389396	0.0852535
GSE3253	MG_430_2	Exaggerated neuroinflammation and sickness behavior in aged mice after activation of the peripheral innate immune system	0.386657	0.0503483
GSE2060	MG_430_2	Characterize CREB target genes in different tissue types	0.386232	0
GSE5011	MG_430_2	oksen-affy-mouse-212956	0.377891	0.0204741
GSE6810	MG_430_2	Response of murine splenocytes to infection with wild type or virB mutant Brucella strains	0.372975	3.95398e-05
GSE9123	MG_430_2	transcription factor PlagL2 regulates steps in chylomicron metabolism	0.36945	0.199713
GSE9465	MG_430_2	Murine Pulmonary Responses to Ambient Baltimore Particulate Matter	0.367139	0.0348554
GSE8357	MG_430_2	Functional analysis of exon 2 of p130Cas in fibroblasts derived from exon 2-specific knockout mice.	0.364787	0.0043977
GSE7957	MG_430_2	Expression data from Pseudomonas aeruginosa exposed airway epithelium from C57Bl6 and MMP-7 and MMP-10 deficient mice.	0.363436	0.831289
GSE6595	MG_430_2	Gene expression study in 1 and 2 cell cloned mice embryos	0.363009	0.454323
GSE4230	MG_430_2	Gene expression profiles in developing nephrons using Lim1 metanephric mesenchyme-specific conditional mutant mice	0.351621	4.42266e-05
GSE7958	MG_430_2	Striatal gene expression data from 3- and 18-month-old Q92 mice and control mice.	0.351203	0.112862
GSE7310	MG_430_2	Comparison analysis of 2 week old C57BL6J lung exposed to 2 weeks of cigarette smoke compared to age-matched controls	0.347988	0.0983749
GSE9549	MG_430_2	Regulation of Liver Regeneration and Hepatocarcinogenesis by Suppressor of Cytokine Signaling 3	0.346338	0.250463
GSE5425	MG_430_2	Spinal cord and dorsal root ganglion gene expression	0.33594	0.494616
GSE6055	MG_430_2	Gene Expression Profiling Reveals Unique Pathways Associated with Differential Severity of Lyme Arthritis	0.33557	0.00237654
GSE3595	MG_430_2	Identification of potential KLF7 target genes in olfactory sensory neurons	0.334436	0.145668
GSE5113-GSE5119-GSE5112	MG_430_2	Gene expression induced by flagellin stimulation in IECs and CD11c+ LPCs	0.333776	0.673601
GSE8753	MG_430_2	Sequential responses to high-fat feeding in an obese mouse model	0.333711	0.268275
GSE10175	MG_430_2	Comparison of gene expression in the epidermis of Tcfap2c mutant and control skin at embryonic day 16.5	0.32759	0.182523
GSE9471	MG_430_2	Diurnally regulated gene expression in the prefrontal cortex of C57Bl/6J mice at Zeitgeber Time (ZT) 3, 9, 15, and 21.	0.323129	0.0696046
GSE3554	MG_430_2	Microarray Analysis of Retinal Gene Expression in the DBA/2J Model of Glaucoma	0.321315	0.0299089
GSE6837	MG_430_2	Expression data from wild type (wt) and Ikbke knockout (Ikke) embryonic fibroblasts (EF)	0.321053	0.157313
GSE3293	MG_430_2	Leptin Regulated Mouse Gallbladder Genes	0.319761	0.646833
GSE7430	MG_430_2	Investigate the role of Wnt/beta-catenin signaling in development of the exocrine pancreas	0.319495	0.0197175
GSE6285	MG_430_2	Expression data from brains of mice fed four different diets	0.308192	0.320711
GSE6065	MG_430_2	Murine host cell response to Aeromonas infection	0.307746	0.882466
GSE3621	MG_430_2	R6/1 brain hemisphere time series gene expression	0.305561	0.601637
GSE9630	MG_430_2	Expression data from mouse liver	0.304896	0.445387
GSE5497	MG_430_2	Pyruvate induces mitochondrial biogenesis by a PGC-1alpha independent mechanism	0.303449	0.495346
GSE7694	MG_430_2	Cannabinoid receptor double knockout mice (Cnr1 -/- /Cnr2 -/-) in CHS model	0.299134	0.392928
GSE9249	MG_430_2	Gene expression analysis of murine B-NHL from lambda MYC, lambda MYC/IýýHABCL6, lambda MYC/AIDKO and lambda MYC/IýýHABCL6/AIDKO mouse models	0.298846	0.224843
GSE9124	MG_430_2	Gene expression profiling of E12.5 wildtype- and Sp3 null hearts	0.293252	0.545967
GSE8498	MG_430_2	The MicroRNA miR-124 Promotes Neuronal Differentiation by Triggering Brain-Specific Alternative Pre-mRNA Splicing	0.290627	0.424926
GSE7596	MG_430_2	AKT regulates de novo induction of Foxp3	0.285373	0.000674216
GSE9368	MG_430_2	Mouse lung with recombinant human soluble PBEFtreatment and ventilator-induced lung injury: age 8-12wks	0.27751	0.117252
GSE9314	MG_430_2	Expression data from mouse lung with recombinant human soluble PBEFtreatment and ventilator-induced lung injury	0.274427	0.0610247
GSE8715	MG_430_2	Transcriptional Profiling of the Megabladder Mouse - A Unique Model of Bladder Dysmorphogenesis	0.274049	0.0729313
GSE4189	MG_430_2	The Oct4 and Nanog transcription network that regulates pluripotency in mouse embryonic stem cells	0.272814	0.277264
GSE4481	MG_430_2	C-type natriuretic peptide regulates endochondral ossification through p38 MAP kinase-dependent pathways_2	0.271474	0.734628
GSE2592	MG_430_2	RUNX1 (AML1) knockout in mouse embryo	0.262174	0.000238199
GSE7280-GSE7773-GSE7770	MG_430_2	Foxp3-dependent programme of regulatory T-cell differentiation	0.261508	0.090818
GSE6466	MG_430_2	Gene expression profiles of postnatal day 1 and adult bladders	0.25789	0.0772785
GSE6867	MG_430_2	Expression data in the absence of Notch1 in hair follicles	0.255651	0.0824426
GSE4041	MG_430_2	zhang-affy-mouse-200705	0.255286	0.0264592
GSE6591	MG_430_2	Comparative analysis of gene expression in C57BL/6J and DBA/2J aging lungs.	0.240088	3.01003e-05
GSE7683	MG_430_2	Microarray of Dexamethasone-treated primary chondrocytes identifies downstream targets of glucocorticoid signalling	0.239029	0.0180373
GSE2205	MG_430_2	Analysis of Germ Stem Cell loss in a murine model of ERM deficiency	0.23615	0
GSE8788	MG_430_2	Comparison of gene expression pattern between Wild-type and Trib1-deficient mice (Gene chip data for JEM 20070183)	0.232935	0.277522
GSE2917	MG_430_2	Profiling of visceral sensory neurons in dorsal root and nodose ganglia in BALB/c mice.	0.228724	0.666353
GSE5654	MG_430_2	Essential role of Jun family transcription factors in PU.1-induced leukemic stem cells	0.225987	0.0113688
GSE3249	MG_430_2	Analysis of RPE65 loss of function in mouse retina	0.22322	0.165978
GSE8269	MG_430_2	Uterus_Gravid_d18_WT vs. Cox-1 KO	0.222811	0.587592
GSE3850	MG_430_2	Differential transcript abundance in BMAL-/- mouse at ZT14	0.217128	0.00808114
GSE4927	MG_430_2	Effect of OMP on gene expression in the olfactory epithelium	0.216153	0.110162
GSE8128	MG_430_2	E14 ES cells and Embryoid bodies	0.209934	0.564724
GSE7196	MG_430_2	Differential gene expression between WT and ERRa-null hearts	0.20486	0.00206252
GSE4323	MG_430_2	Gene expression changes in FORKO mice	0.198369	0.182036
GSE7333	MG_430_2	miR-1-2 knockout versus wild-type hearts	0.189965	0.15895
GSE7348	MG_430_2	Gene Expression in Naive and Tolerant Macrophages stimulated with LPS	0.182359	0.0727161
GSE10182	MG_430_2	MDP- and Pam3CSK4-induced genes in naýýve and tolerant macrophages	0.181579	0.421684
GSE6297	MG_430_2	Expression data from livers of mice fed four different diets	0.181546	0.498042
GSE4518	MG_430_2	Divergent and Convergent Effects on Gene Expression and Function in Acute versus Chronic Endothelial Activation	0.17892	0.0384779
GSE7141	MG_430_2	mRNA expression analysis of undifferentiated Dicer +/- (D4) and Dicer -/- (27H10) embryonic cell lines	0.173669	0.00327692
GSE5241	MG_430_2	Liver toxicity of dichloroacetyl chloride and dichloroacetic anhydride in female MRL +/+ mice	0.172419	0.459188
GSE6610	MG_430_2	Expression data from murine ventral prostate treated with placebo or RAD001 for 12h, 48h, 6d,9d, and 15d	0.16885	0.439411
GSE4479	MG_430_2	Expression data from CD4+ splenocytes 6h post-sepsis	0.168783	0.00825726
GSE6589	MG_430_2	Gene expression profiles of components of the developing kidney (GUDMAP Series_id: 12)	0.167906	0.0612246
GSE6540	MG_430_2	Expression data from olfactory epithelium of Lip-C-treated mice compared to Lip-O-treated control mice	0.1674	0.0281916
GSE7381	MG_430_2	Expression profiling of back skin of Get1 and control mice at e18.5	0.165397	0.437633
GSE4758	MG_430_2	conra-affy-mouse-89474	0.161624	0.303869
GSE5338-GSE4051	MG_430_2	In vivo function of NR2E3 in establishing photoreceptor identity during mammalian retinal development	0.157919	0.478952
GSE4774	MG_430_2	ruben-affy-mouse-187820	0.156341	0.0486546
GSE7302	MG_430_2	Expression data from bone marrow hematopoietic stem cell CD34 Flt3 subfractions	0.154881	0.223633
GSE2197	MG_430_2	DC response to ISD vs CpG	0.14637	0.298294
GSE4035	MG_430_2	palme-affy-mouse-84746	0.144144	0.374743
GSE3889	MG_430_2	Scd1 Knockout Mice on very low fat diet	0.14369	4.46439e-05
GSE7324	MG_430_2	Structural basis for recognition of SMRT/N-CoR by the MYND domain and its contribution to AML1/ETOs activity	0.143094	0.559451
GSE4756	MG_430_2	ruiz-affy-mouse-243540	0.141662	0.456247
GSE10343	MG_430_2	Murine Acute Lung Injury	0.141603	0.516485
GSE9763	MG_430_2	Transformed glial progenitor cells (prosc-affy-mouse-450860)	0.141225	0.82027
GSE2774	MG_430_2	Identification of tumor immune evasion mechanism using P0 and P3 cell lines	0.139669	0.746831
GSE10573	MG_430_2	Superseries_Endoh2008_PcG_Pou5f1	0.137834	0.002852
GSE10347	MG_430_2	Gene expression data from Hexose-6-phosphate dehydrogenase knockout mouse muscle at 4 weeks	0.13386	7.87095e-05
GSE7528	MG_430_2	Gene expression of Wt vs CYP26A1-/- murine ES cells treated with control or 100 nM RA for 8 or 72 hr.	0.133284	0.142184
GSE10202	MG_430_2	Striatal gene expression data from 22-month-old CHL2 mice and control mice.	0.132443	0.0068365
GSE4936	MG_430_2	Transcriptional Profiling of Hh-Treated Embryoid Bodies	0.127409	0.0739255
GSE4239-GSE4253-GSE4238	MG_430_2	Transcriptome regulation in the adrenal gland of circadian clock deficient Per2Cry1 double mutant mice	0.125288	0.257082
GSE3100	MG_430_2	Cystic Fibrosis Mouse Lung Profiles	0.122006	0.00554907
GSE10214	MG_430_2	Expression data from memory P14 transgenic T cells	0.121297	0.170294
GSE4260	MG_430_2	Cumulus-oocyte complex temporal expression	0.116022	0.226517
GSE5582	MG_430_2	Neocortical and cerebellar astrocytes	0.115582	0.271532
GSE3501	MG_430_2	Comparative analysis of 10 week and 5 week Bitransgenic mice (LH mouse crossed with MMTV-neu mouse)	0.114597	0.0539626
GSE5232	MG_430_2	Expression data from Lbeta T2 cells upon activin treatment	0.114131	0.000488576
GSE6134	MG_430_2	Offsprings of crosses between hypercholesterolemic and normocholesterolemic parents LUMC-HKG-ApoE-Atherosclerosis	0.113674	3.1214e-06
GSE2869	MG_430_2	Rosenfeld-5R01NS034934-14	0.107728	0.261896
GSE8678	MG_430_2	Gene expression data from sorted IL-7Rhi/lo effector CD8 T cells on day 6/7 after LCMV armstrong infection	0.107422	0.0885711
GSE6903	MG_430_2	Expression data from high-fat diet feeded WT and LIGHT Tg mice	0.107317	0.138168
GSE6275	MG_430_2	ernst-affy-mouse-264940	0.102965	0.758052
GSE4420	MG_430_2	Diabetic mice fat- niacin bound chromium	0.0997496	0.0569915
GSE5800	MG_430_2	Expression data from mouse IRF6 null and wt skin	0.0990019	0.302372
GSE5959	MG_430_2	Expression differences in the liver of a congenic mouse with low serum IGF-1	0.0984832	4.74327e-06
GSE5198	MG_430_2	Transcriptional profiling of mouse ileum in response to colonization with a zebrafish or mouse gut microbiota	0.0982363	0.0673469
GSE7764	MG_430_2	mRNA expression profiles of resting and IL-15 activated murine NK cells	0.0894926	0.781198
GSE4752	MG_430_2	tourt-affy-mouse-243760	0.0838167	0.168463
GSE4739	MG_430_2	Temporal control of gene expression by ERK MAP kinase during cell cycle progression from G0/G1 to S phase	0.0829359	0.484135
GSE9812	MG_430_2	Molecular heterogeneity of developing retinal ganglion and amacrine cells	0.0826148	0.378669
GSE2527	MG_430_2	Gata-1 Knock Down - Wild Type Megakaryocyte Gene Expression	0.0806939	0.77725
GSE9330	MG_430_2	Expression data from wild type and Ctip2-/- (Bcl11b) mutant mouse striatum at P0	0.0793615	0.347158
GSE6858	MG_430_2	Expression data from experimental murine asthma	0.0770729	0.000177939
GSE8065	MG_430_2	Gene expression during early postnatal development of the small intestine	0.0755575	0.854872
GSE8292-GSE8316-GSE8302-GSE8295	MG_430_2	PPARa-dependent regulation of hepatic lipid metabolism	0.075258	0.00197684
GSE7257	MG_430_2	Laser capture-microarray analysis of Lim1 mutant kidney development.	0.0721838	0.0140599
GSE8969	MG_430_2	Impaired liver regeneration in Nrf2 knockout mice caused by ROS-mediated insulin/IGF-1 resistance	0.0705493	0.0873002
GSE4142	MG_430_2	Molecular Analysis of antigen-specific B cell responses	0.0686047	0.369613
GSE7020	MG_430_2	The molecular consequences of Nix ablation on apoptosis and erythropoiesis	0.0675488	0.00737889
GSE5140	MG_430_2	Creatine increases health and life span in mice	0.0634463	0.490336
GSE8503	MG_430_2	mRNA expression analysis of undifferentiated Dicer -/- (27H10) embryonic stem cells after miRNA transfection	0.0629337	0.0667222
GSE5255	MG_430_2	Loss of BMPR2 Signaling in Smooth Muscle in Mouse Lung	0.0622151	0.443667
GSE6689	MG_430_2	Expression data during stem cell differentiation	0.0603519	0.0455903
GSE5817	MG_430_2	marsh-affy-mouse-232749	0.0525023	0.513027
GSE2389-GSE4179	MG_430_2	Foxp3-expressing regulatory T cells	0.0510951	0.107297
GSE7793	MG_430_2	Vancomycin nephrotoxicity assessed by DNA microarray	0.051034	0.000386822
GSE4523	MG_430_2	Expression Studies of Melanotransferrin in Mouse Brain	0.0492498	0.526911
GSE9566	MG_430_2	A Transcriptome Database for Astrocytes, Neurons, and Oligodendrocytes	0.0470256	0.659732
GSE9725	MG_430_2	Gene expression data after acute withdrawal of TERT in mouse skin	0.0404331	0.320067
GSE7503	MG_430_2	Effects of JNK on TGF-beta responses of mouse B lymphoma derived A20 cells	0.0402268	0.493434
GSE7598	MG_430_2	Identification and characterization of genes expressed in the mouse ZPA using a novel microarray approach	0.0387603	0.0354266
GSE4695	MG_430_2	Changes in gene expression in dermal fibroblasts following exposure to Et1 peptide	0.0387205	0.165349
GSE5236	MG_430_2	Expression of the human Cathepsin L inhibitor hurpin in mice: skin alterations and increased carcinogenesis.	0.0386056	0.233082
GSE10071	MG_430_2	NUP98-NSD1 links H3K36 methylation to Hox-A gene activation and leukaemogenesis	0.0374495	0.25664
GSE8431	MG_430_2	Microarray screening of RARgamma responsive genes in F9 teratocarcinoma cells	0.0368725	0.494059
GSE6909	MG_430_2	Differential gene expression in placentae (E10.5) from adra2bKO and adra2bWT mice	0.0368282	2.48959e-05
GSE5861	MG_430_2	Searching for Brca1 regulated X-linked genes	0.034144	0.00109016
GSE5562	MG_430_2	Gene expression profiling in small intestine of mice administered lactoperoxidase	0.0315135	0.0157055
GSE2924	MG_430_2	Immunodomination leads to selective expansion of the fittest CD8 T cells	0.0313501	0.387975
GSE4694	MG_430_2	Expression data from myogenesis	0.0310906	0.508135
GSE4535	MG_430_2	primary FDC	0.0305536	0.226739
GSE4866	MG_430_2	The role of mtDNA mutations in age-related hearing loss in mice carrying a mutator DNA polymerase gamma	0.0304827	0.01033
GSE5587	MG_430_2	tourt-affy-arabi-307860	0.0298338	0.182616
GSE9811	MG_430_2	Individual retinal progenitor cells display extensive heterogeneity of gene expression	0.0296125	0.255323
GSE7012-GSE7054	MG_430_2	Identification of oscillatory genes in somitogenesis from functional genomic analysis	0.0291304	0.579451
GSE6980	MG_430_2	The Differentiation and Stress Response Factor, XBP-1, Drives Multiple Myeloma Pathogenesis	0.0277078	0
GSE4029	MG_430_2	Basonuclin: A novel mammalian maternal effect gene	0.0273153	0.106318
GSE3583	MG_430_2	Huntingtons disease: Gene expression changes caused by Hdh CAG mutation or 3-nitropropionic acid in striatal cells	0.0267659	0.622234
GSE10577	MG_430_2	The genomic response to retinal disease and injury: evidence for endothelin signaling from photoreceptors to glia.	0.0265374	0.203942
GSE6675	MG_430_2	Astroglial gene expression program elicited by fibroblast growth factor-2 mande-affy-mouse-307080	0.0261616	0.191473
GSE9010	MG_430_2	HOXB4 target genes in adult hematopoietic stem and progenitor cells (HSC/HPCs)	0.0250712	0.276421
GSE9018	MG_430_2	IgA impact on distal small intestine after colonization with B. thetaiotaomicron	0.0247499	0.0187715
GSE7809	MG_430_2	Transcriptional expression of ICC-DMP and ICC-MY in murine small intestine	0.0231549	8.63765e-05
GSE1983	MG_430_2	Transcriptional Profiling of the Metanephric Kidney	0.0228547	0.5846
GSE5870	MG_430_2	Gnotobiotic mouse cecal epithelium; B.thetaiotaomicron-B. longum mono- versus bi-association, PR chow, NMRI	0.0227584	0.187247
GSE4627	MG_430_2	Telomere dysfunction	0.0226239	0.0113462
GSE10239	MG_430_2	Functional and Genomic Profiling of Effector CD8 T Cell Subsets	0.0217421	0.665652
GSE5332	MG_430_2	mTOR pathway controls mitochondrial gene expression and respiration through the YY1/PGC-1alpha transcriptional complex	0.0211129	0.813718
GSE7810	MG_430_2	Comparative analysis of gene expression WT and Nrf2-/- mice Type II cells	0.0206039	0.382802
GSE10535	MG_430_2	Retinal transcripts level alteration in the prCAD -/- mouse, a model for retinal degeneration	0.0188446	0.0393378
GSE4765	MG_430_2	SM by NZB Female Liver Gene Expression	0.0187272	0.361345
GSE4040	MG_430_2	sikes-affy-mouse-84486	0.0182972	0.61611
GSE5128	MG_430_2	Gene Expression Biomarkers for Predicting Liver Tumors in Two-Year Rodent Bioassays	0.0171458	0.0421033
GSE9804-GSE9803-GSE9857	MG_430_2	Striatal gene expression data from 12 weeks-old R6/2 mice and control mice	0.0159551	1.31193e-05
GSE10193	MG_430_2	Conjugated linoleic acid suppresses FAS and promotes mammary tumorigenesis in PyV-MT mice	0.0154118	0.166194
GSE6485	MG_430_2	Expression data from olfactory epithelium of Harlequin mutant mice compared to littermate controls	0.0150813	0.20213
GSE4658	MG_430_2	static vs simulated microgravity	0.0143593	0.576278
GSE10528	MG_430_2	The retinal transcriptional response to light damage	0.0143009	0.0568234
GSE6676	MG_430_2	Comparison of corneas from wildtype mice to those from mice under the influence of high doses of TGF-beta russe-affy-mouse-372894	0.0131292	0.260502
GSE10639	MG_430_2	Differential expression of genes in pancreatic islets from high fat fed AKR/J and C57Bl/6J	0.0129521	0.00422966
GSE9760	MG_430_2	Embryonic stem cells with expanded CAG repeats (lorin-affy-mouse-501743)	0.0125553	0.797014
GSE5447	MG_430_2	p53 family members in myogenic differentiation and rhabdomyosarcoma development	0.0123933	0.608011
GSE7219	MG_430_2	NIK/NF-kappaB2 regulated gene products.	0.0120519	0.561081
GSE4749	MG_430_2	Microarray based comparison of gene expression in stria vascularis of 129S6 mice lacking slc26a4 and wildtype controls	0.0110237	0.231986
GSE6046	MG_430_2	Expression data from Dicer knockout MEF	0.00952263	0.037646
GSE1566	MG_430_2	Ezh2 deficient T-cell	0.00930152	0.00192253
GSE2229	MG_430_2	Mouse preimplantation development	0.00898015	0.000116386
GSE4043	MG_430_2	Gene profiling analysis of Src chemical rescue	0.00831105	0.0352761
GSE5124	MG_430_2	Hoxb1 gene expressing Hox-A1 protein: Altered transcriptional profile in rhombomere 4 at E10.5	0.00754911	0.0973183
GSE10516	MG_430_2	Identification of genes controlled by LMX1B in the developing mouse hindlimb bud	0.00697374	8.68126e-05
GSE4928	MG_430_2	Gene expression profile in isolated E13 gonadal somatic support cells and E13 gonads.	0.00626554	5.40457e-05
GSE4193	MG_430_2	Gene expression in murine germ cells	0.00525627	0.42576
GSE3181	MG_430_2	SRF-null neonatal cardiomyocytes	0.00508428	0.00072457
GSE10392	MG_430_2	Gene regulation profile of Medroxyprogesterone acetate (MPA)-treated late pregnant cervix	0.00486394	0.188726
GSE8313	MG_430_2	integrin alpha7 overexpression effects on skeletal muscle transcriptions	0.00475488	0.0294647
GSE8312	MG_430_2	Enhancing integrin alpha7 expression effect on myoblast transcription	0.00412814	0.000363501
GSE10167	MG_430_2	Microarray Analysis of Treacher Collins Syndrome	0.00293109	0.135047
GSE8434	MG_430_2	Transcriptional regulation by Errb (Nr3b2) in stria vascularis	0.00287012	0.0037547
GSE5921	MG_430_2	Differential expression of BMP4-regulated genes associated with commitment of C3H10T1/2 cells into adipocytes	0.00262474	0.292011
GSE8563	MG_430_2	Lymphtoxin pathway effects on thymic medullary epithelial cells	0.00208176	0.0101224
GSE5987	MG_430_2	Mouse model of Endometrioid Ovarian Adenocarcinomas by conditional inactivation of PTEN and APC genes	0.00194787	0.0259823
GSE7831	MG_430_2	Expression data from immature pDC and pDC activated with CpG 1826 and influenza virus PR8	0.00154862	0.00514521
GSE1871	MG_430_2	SCCOR_MouseLung_Simva_LPS	0.000893957	0.514844
GSE4656	MG_430_2	day3 brown fat from wt compared to day3 from Gyk ko	0.000408011	0.341779
GSE5715	MG_430_2	Intestinal Phenotype of Variable Weight Cystic Fibrosis Knockout Mice	0.000203626	0.000368834
GSE8733	MG_430_2	Folate deficiency enhances arsenic effects on ODC mouse skin gene expression	0.000110794	0.0168246
GSE3962	MG_430_2	Mouse oocyte and one-cell embryo polysomal mRNA	9.13143e-05	0.129779
GSE4926	MG_430_2	Gene expression profiling of a mouse model of islet dysmorphogenesis	9.06357e-05	0.758189
GSE1074	MG_430_2	Strain-dependent effects of alcohol on early mouse embryos	8.32646e-05	0.0124518
GSE8828	MG_430_2	Isolation and molecular characterization of cancer stem cells in MMTVWnt-1 murine breast tumors	7.68212e-05	0.191297
GSE9717	MG_430_2	Rb Intrinsically Promotes Erythropoiesis by Coupling Cell Cycle Exit with Mitochondrial Biogenesis	4.59047e-05	0.078613
GSE5763	MG_430_2	Expression data from mouse brain region bed nucleus of the stria terminalis, nucleus accumbens, and dorsal striatum.	4.44223e-05	0.00719869
GSE2557	MG_430_2	Transcriptome Profiling of High Glucose and Glucosamine-Induced Mouse Mesangial Cells	4.39424e-05	0.0139502
GSE9878	MG_430_2	Gene expression analysis of Pax5-/- proB cells transduced with control or EBF retrovirus.	4.33242e-05	0.0230484
GSE2433	MG_430_2	Expression profiling of GATA-1 wild type and mutant fetal megakaryocytes	2.22066e-05	0.957565
GSE7155	MG_430_2	Expression data from adult laboratory mouse brain hemispheres	1.89268e-05	0.24368
GSE10263	MG_430_2	Mutant huntingtins effects on striatal gene expression in mice	0	0.262591
GSE5304	MG_430A_2	Murine EDMD	0.96326	2.65084e-06
GSE4324	MG_430A_2	Sex Differences in Response to Plasmodium chabaudi Infection: Involvement of Gonadal Steroids	0.927016	0.271585
GSE3418-GSE6095	MG_430A_2	Allograft versus isograft mouse heterotopic tracheal transplant grafts	0.890588	0.0548658
GSE2565	MG_430A_2	Phosgene exposure in the mouse lung	0.860737	0.578946
GSE4679	MG_430A_2	shRNAi induced differentiation time courses in mouse embrionic stem cells.	0.851518	0.0502874
GSE3858	MG_430A_2	Global and gene-specific analyses show distinct roles for Myod and Myog at a common set of promoters	0.848832	0.217243
GSE6453	MG_430A_2	Expression microarray analysis of pubertal mouse mammary gland development	0.841586	0.0889091
GSE6136	MG_430A_2	Expression data from murine BRD2-mediated lymphomas	0.834789	0.639045
GSE6509	MG_430A_2	Gene Profile of RU486 effect on LPS induced gene expression in CNS.	0.833433	0.360117
GSE6527	MG_430A_2	Earlybird mutation and knockout of Rab3a on gene expression in the cortex and hippocampus	0.831038	0.0937382
GSE3184	MG_430A_2	Murine Airway Hyperresponsiveness	0.811981	0.22813
GSE2124	MG_430A_2	sLTbetaR-Ig treated mLN	0.811924	0.00931229
GSE6045	MG_430A_2	Gene expression profile of the age-related hearing loss cochlea in DBA/2J mice	0.791296	0.114112
GSE8997	MG_430A_2	XX hour expression data of AM from C57Bl/6 or gp91phox-/- mice following exposure to conidia or polystyrene beads	0.759215	0.222078
GSE1303	MG_430A_2	PGA Murine Lung Estrogen	0.754375	0.314088
GSE3343	MG_430A_2	Altered transcriptome in a motor system spared by ALS: protective vs. adaptive strategies	0.751349	0.134052
GSE2882	MG_430A_2	Cell type specific expression profiles of mouse forebrain neurons	0.736982	0.0681096
GSE1471	MG_430A_2	Cardiac muscle, comparisons of wild type and mdx mice, 8 week and 10.5 month (Porter lab)	0.732563	0.0578262
GSE1886	MG_430A_2	Murine Mýýllrian duct Day0 DES	0.722072	0.0334531
GSE4810	MG_430A_2	Fundic mucosa gene expression in the presence/absence of gastrin and in gastrin-CCK double knockout mice.	0.721073	0.244706
GSE2515	MG_430A_2	AireKO vs Black6	0.719519	0.000547789
GSE2973	MG_430A_2	Mouse BMDM Yersinia infection	0.705261	0.242307
GSE3634	MG_430A_2	Molecular pathways involved in neuronal degeneration of polyglutamine mouse models	0.703919	0.206047
GSE3997	MG_430A_2	Impairment of organ-specific T cell negative selection by diabetes susceptibility genes: analysis by mRNA profiling	0.699171	0.621551
GSE9594	MG_430A_2	Chronic constriction injury in cholecystokinin b receptor (Cckbr)-deficient mice	0.663299	0.667123
GSE1744-GSE1749	MG_430A_2	Preimplantation mouse embryo development	0.650306	0.354024
GSE2127	MG_430A_2	Hepatocellular carcinoma mouse model	0.635386	0.309041
GSE3483	MG_430A_2	Genome-wide expression analysis of satellite cells	0.630932	0.225681
GSE3224	MG_430A_2	Comparison of C212 Myoblasts Infected with a Retrovirus Expressing Pax7d or an Empty Virus (puro)	0.595148	0.443571
GSE2950	MG_430A_2	Microarray analysis of mouse ear tissue exposed to bis-(2-chloroethyl) sulfide	0.593952	0.825543
GSE7536	MG_430A_2	Microarray expression profiling of discrete microdissected mouse inner ear tissues from E9 to E15 at half-day intervals.	0.5916	0.600909
GSE3749	MG_430A_2	11-Point Time Course Study of Differentiating J1 Embryoid Bodies	0.588649	0.500369
GSE4528	MG_430A_2	Mouse Liver Regeneration	0.575093	0.269574
GSE3330	MG_430A_2	Combined Expression Trait Correlations and Expression Quantitative Trait Locus Mapping	0.570537	0.351153
GSE4165	MG_430A_2	Antenatal steroid (AS) adversely affects placental function: A study of molecular effects using micro-array analysis	0.566918	0.000539394
GSE3078	MG_430A_2	C2C12 transcriptome changes in response to hydrogen peroxide	0.564762	0.151769
GSE5811	MG_430A_2	Surviving Sepsis: bcl-2 Overexpression Modulates Splenocyte Transcriptional Responses in vivo	0.557963	0.22888
GSE2039	MG_430A_2	FACS purified cortical projection neurons	0.550365	0.0362838
GSE10562	MG_430A_2	Induction of ERDNp63a via Tamoxifen in primary keratinocytes	0.536728	0.272078
GSE2972	MG_430A_2	R1 Embryonic Stem Cell and Embryoid Body Time Course	0.533018	0.354905
GSE6970	MG_430A_2	Sex-specific early response to pressure overload in mice	0.53193	0.020325
GSE9914	MG_430A_2	Expression data from early symptomatic Sca1154Q/2Q and Sca7266Q/5Q knock-in cerebellum	0.52993	0.0700261
GSE2640	MG_430A_2	strain dependent pulmonary bleomycin response	0.525841	0.00724172
GSE3644	MG_430A_2	Effects of caerulein on Mist1KO pancreas	0.502458	0.22915
GSE2413	MG_430A_2	Timecourse of Gene Expression responses to cAMP in S49 Cells	0.497414	0.0258527
GSE2057	MG_430A_2	Gene expression profiling and localization of Hoechst-effluxing CD45- and CD45+ cells in the Embryonic Mouse Lung	0.494125	0.0323652
GSE8711	MG_430A_2	Knock-in of Kras G12D in mouse MLP-29 cells	0.486767	0.525479
GSE2084	MG_430A_2	Effect of radiation on Oct-1 mutant and Wild Type Mouse strains	0.480032	0.296703
GSE7648	MG_430A_2	Liver-specific knockdown of JNK1	0.477827	2.11973e-05
GSE1413	MG_430A_2	AKT_Prostate_RAD001_v_PLACEBO	0.476527	0.505113
GSE4171	MG_430A_2	Gene inductions in response to B-DNA transfection in Tbk1 and/or Ikbke-deficient embryonic fibroblasts	0.457472	0.140348
GSE2788	MG_430A_2	Gene Expression in Ara-C Resistance in AML	0.455945	0.680563
GSE3142	MG_430A_2	Molecular signatures in skin	0.451836	0.627124
GSE7548	MG_430A_2	Expression data from immunized B10.BR mice	0.448991	0.0423648
GSE6512-GSE6467	MG_430A_2	Clozapine and Haloperidol effect on the mouse brain	0.442243	0.126585
GSE3792	MG_430A_2	Osteoblast differentiation time course	0.425717	0.766688
GSE4087	MG_430A_2	D4 and C2 assessed for chimerism and germline transmission	0.424887	0.556913
GSE10614	MG_430A_2	Mouse neurospheres	0.4211	0.700102
GSE9756	MG_430A_2	VSartorelli SMC Calorie Restriction	0.418084	0.26756
GSE3777	MG_430A_2	Gene Expression Profiles of Undifferentiated and Differentiated Mammospheres	0.407354	0.460209
GSE5305	MG_430A_2	p68 SMC differentiation	0.398915	0.000553357
GSE7814	MG_430A_2	Transcriptional Profiling of Cerebral Malaria	0.398429	0.256562
GSE4870	MG_430A_2	Expression data from T65H translocation mice	0.397272	0
GSE4088	MG_430A_2	Neuronal Differentiation of Primary Myoblast Sphere Cultures	0.389145	0.0446911
GSE2390	MG_430A_2	Postnatal Development of Mouse Cochlear Nucleus	0.384649	0.280039
GSE6135	MG_430A_2	LKB1 modulates lung cancer differentiation and metastasis	0.382811	0.17916
GSE6323	MG_430A_2	Expression data from skeletal muscle of young, old and old calorie restricted mice	0.381502	0.00205076
GSE6942-GSE6966	MG_430A_2	Transcriptional profiling of bipotential embryonic liver cells to identify liver progenitor cell surface markers.	0.37505	0.152491
GSE7270	MG_430A_2	Identification of cancer modifiers using parental strain expression mapping	0.361801	0.212139
GSE9562	MG_430A_2	Gene profiling approaches help to define the specific functions of retinoblastoma family in epidermis	0.351892	0.00199906
GSE9727	MG_430A_2	Gene Expression in S49 Deathless (D-) cell variant	0.351099	0
GSE3995	MG_430A_2	Female BALB/c Mouse Testosterone-Treated Submandibular/Lacrimal/Meibomian Glands	0.33595	0.000103022
GSE5243	MG_430A_2	Effect of Hyp, low phosphate diet and sex on mRNA gene expression in the mouse kidney	0.335071	0.312257
GSE6698	MG_430A_2	Expression data from spec. transcrip. activity of contralateral mouse kidneys in response to Ischemia-Reperfusion-Injury	0.326119	0.0965407
GSE3351-GSE3291	MG_430A_2	Gene expression during oocyte development	0.320557	0.028559
GSE4463-GSE1049-GSE1052	MG_430A_2	Cell Culture A and B chips on EOM and leg	0.317334	0.465776
GSE5944	MG_430A_2	Differential gene expression in BALB/c Npc1-/- and Npc1+/+ cerebellum	0.313455	0.597411
GSE2342	MG_430A_2	Dexamethasone responses in BRC-Abl (p210) transformed murine B-cells	0.310259	0.0856464
GSE5475-GSE6864	MG_430A_2	Gene expression regulation of transporters and phase I/II metabolic enzymes in murine small intestine during fasting	0.306706	0.267285
GSE4612	MG_430A_2	Adaptive mechanisms in the Mdr2-knockout mouse HCC model	0.299971	0.027765
GSE6766	MG_430A_2	C2C12 Myotubes in response to Palmitate	0.298915	0.332369
GSE8030	MG_430A_2	miRNAs and codon usage regulate striatal gene and protein expression in two mouse models of Parkinsonýýýs disease	0.295593	0.135704
GSE2259-GSE2260	MG_430A_2	Testicular gene expression in SCARKO mice during prepuberty	0.293874	0.0358499
GSE3776	MG_430A_2	Comparison of Hematopoietic Stem Cell, Mast Cell Precursor and Mature Mast Cell Gene Expression	0.283069	0.00371366
GSE3486	MG_430A_2	Mechanically stimulated fibroblast from different fetal mouse tissues using Affy MOE430 chip set	0.280587	0.000205398
GSE3252	MG_430A_2	Laminin-deficient muscular dystrophy, dy/dy diaphragm	0.279781	0.0221356
GSE2889	MG_430A_2	Gene Expression Profiling of 17 beta-Estradiol and Genistein Effects on Mouse Thymus	0.278384	0.113102
GSE8599	MG_430A_2	Expression data from transgenic mice (3 mo) inducibly expresssing human alpha1-antitrypsin in the liver	0.276948	0.100033
GSE3779	MG_430A_2	p107 knockout vs. wild type neurospheres	0.275123	0.380333
GSE6055	MG_430A_2	Gene Expression Profiling Reveals Unique Pathways Associated with Differential Severity of Lyme Arthritis	0.27357	0
GSE8291-GSE8316-GSE8290	MG_430A_2	PPARa-dependent regulation of hepatic lipid metabolism by expression profiling	0.271909	0.308294
GSE5766	MG_430A_2	Expression Profiling of Retinal Detachment and Accelerated Re-attachment	0.267406	0.000109274
GSE4650	MG_430A_2	Genes responsive to bisphenol A in testicular Sertoli cells	0.264115	0.457487
GSE3231	MG_430A_2	V6.5 Embryonic Stem Cell and Embryoid Body Time Course	0.26081	0.183181
GSE4410	MG_430A_2	Genes responsive to sodium butyrate in colonic epithelial cells	0.258601	0.104346
GSE1809	MG_430A_2	Cardiac grafts pteridine cyclosporinA and NIL treated	0.249788	0.00479664
GSE4678	MG_430A_2	Microarray analysis of gene expression during early stages of mild and severe cardiac hypertrophy	0.246472	0.000616927
GSE6593	MG_430A_2	Expression analysis of primary mouse megakaryocyte differentiation	0.232922	0.229266
GSE6688	MG_430A_2	MyD88-dependent changes in the pulmonary transcriptome after infection with Chlamydia pneumoniae	0.232556	2.87922e-05
GSE5126	MG_430A_2	Hoxb1 mutant mRNA levels in rhombomere 4 at E10.5	0.231599	0.00101439
GSE6065	MG_430A_2	Murine host cell response to Aeromonas infection	0.230402	0.959101
GSE9567	MG_430A_2	p107 acts as a tumor suppressor in pRb-deficient epidermis.	0.230115	0.181183
GSE5795	MG_430A_2	Effect of photoperiod on gene expression in Peromyscus polionotus brain nuclei	0.229447	0.0509265
GSE7647	MG_430A_2	Comparison of mock treated L929 cells with L929 cells infected with wildtype versus nt3A mutant VRP at 5hpi	0.226644	0.201393
GSE9079	MG_430A_2	Candidate Genes for Expansion and Transformation of Hematopoietic Stem Cells by NUP98-HOX Fusion Genes	0.224537	0.225456
GSE1579	MG_430A_2	Conditional activation of B-catenin in adult mouse epidermis for 0, 1, or 7 days	0.211322	0.458856
GSE4416	MG_430A_2	MLL-AF9 transforms committted progenitors to leukemia stem cells	0.203559	0.623973
GSE3721-GSE3725-GSE3722	MG_430A_2	MLL-AF9 transforms committed progenitors to leukemia stem cells by activation of a stem cell program	0.202231	0.692757
GSE2154	MG_430A_2	Micromass Time Course	0.20195	0.782247
GSE4067-GSE4065-GSE4063	MG_430A_2	AMPK gamma3 knock-out and mutant (R225Q) transgenic mice compared to corresponding wild type littermates	0.199631	0.00250371
GSE6610	MG_430A_2	Expression data from murine ventral prostate treated with placebo or RAD001 for 12h, 48h, 6d,9d, and 15d	0.198132	0.0271935
GSE8425	MG_430A_2	Laser microdissection and microarray analysis of the hippocampus of Rasgrf1 knockout mice	0.196511	0.171578
GSE1283	MG_430A_2	KPAW and wild type eyes	0.194518	0.218184
GSE3383	MG_430A_2	Analysis of Akt1 activation in transgenic mouse hearts show expression profiles associated with hypertrophy and failure	0.189837	0.000342576
GSE1301	MG_430A_2	PGA Murine IL-13 Asthma	0.1868	0.00121759
GSE6961	MG_430A_2	Genes in nonpermissive temperature-induced cell differentiation of testicular Sertoli TTE3 cells	0.18444	0.115567
GSE8027	MG_430A_2	Dll3 and Notch1 genetic interactions model axial segmental and craniofacial malformations of human birth defects	0.184153	0.000614483
GSE9054	MG_430A_2	Constitutively active Akt induces ectodermal defects and impaired BMP signaling	0.171647	0.478952
GSE4512	MG_430A_2	normal human CFTR overexpression in mouse lung	0.171631	0.28032
GSE1847	MG_430A_2	Boswellia Serrata	0.170407	0.0970743
GSE7768	MG_430A_2	Expression data from spleens of mice immunized using LPS vs MPL as adjuvant.	0.16827	0.000941964
GSE6730	MG_430A_2	Effects of ischemia reperfusion injury or nephrectomy on mouse lung	0.159808	0.000661687
GSE5394	MG_430A_2	Gene Expression after Cochlear Removal in Cochlear Nucleus at P7 and P21	0.157289	0.0745955
GSE5581	MG_430A_2	Mouse Retina P7 Rs1h KO versus Control	0.147706	0.00167479
GSE3791	MG_430A_2	Gene Expression Comparison of First Passage vs. Primary Human and Mouse Retinal Sphere Cells	0.143688	0
GSE1776	MG_430A_2	Control and starved myotubes	0.140732	0.746972
GSE10565	MG_430A_2	Identification of targets of transcription factor Trp63: primary keratinocytes	0.140537	0.315414
GSE6904	MG_430A_2	Expression data from mouse SCN after 30-min light pulse	0.133214	0.000582149
GSE2059	MG_430A_2	IL-21/IL-15 regulation of CD8 T-cells	0.132569	0.0307591
GSE9484	MG_430A_2	Effect of the HF diet and Akt1-mediated muscle growth on gene expression in liver tissue.	0.130068	0.114667
GSE2746	MG_430A_2	DMEM treated WT and PKBa -/- MEFs	0.128188	0.155563
GSE1873	MG_430A_2	The effect of intermittent hypoxia on gene expression in the liver of ob/ob mice	0.123979	0.00129909
GSE1988	MG_430A_2	Exercise and transcriptional analysis in male eNOS Knockout Mice	0.123818	0.0181924
GSE7209	MG_430A_2	Expression data from 8 xenograft L2987 lung tumor tissue samples	0.123179	0.000173217
GSE4120	MG_430A_2	training induced gene expression in arrhythmogenic plakogloin (+/-) mice	0.122562	0.0806694
GSE8011	MG_430A_2	Methylation of hMTase G9a on a histone-like site regulates protein complex assembly	0.117584	0.0420411
GSE5503	MG_430A_2	Organ-Derived Dendritic Cells Have Differential Effects on Alloreactive T Cells	0.104189	0.479114
GSE3774	MG_430A_2	Gene Expression in Embryonic Stem Cells Grown in a Maintenance Serum vs. a Non-maintenance Serum	0.100858	0.0394003
GSE2196	MG_430A_2	PDGF induction of immediate early genes in NIH3T3 cells	0.0997325	0.217337
GSE4571	MG_430A_2	Expression profiling of Treg cell versus their controls in human and mouse	0.0978441	0.000602148
GSE3075	MG_430A_2	Transplantation of ALDHhiSSClo Neural Stem Cells in nmd Mice, an Animal Model of SMARD1	0.0969117	0.458748
GSE4710	MG_430A_2	Expression data from C57BL/6 and MRL/MpJ heart left ventrical with LAD ligation	0.095439	0.00129493
GSE10564	MG_430A_2	Silencing of p63 (trp63) in primary keratinocytes via siRNA oligo transfection.	0.0941826	0.329817
GSE4675	MG_430A_2	Microarray Analysis of the Developing Murine Prefrontal Cortex	0.0938171	0.394252
GSE10563	MG_430A_2	Primary keratinocytes treated with Tamoxifen	0.0927711	0.181128
GSE9208	MG_430A_2	Genetic and Pharmacologic Evidence Links Oxidative Stress to Ventilator-Induced Lung Injury in Mice	0.0907775	0.0697121
GSE2867	MG_430A_2	Zoghbi-5R01NS027699-14	0.0878725	0.251232
GSE10404	MG_430A_2	Embryonic stem cells differentiated into embryoid bodies. vs cells grown in regular growth conditions	0.0801251	0.00870639
GSE8163	MG_430A_2	Androgenetic, Gynogenetic and Fertilized Mouse Blastocysts	0.0801051	0.00540057
GSE5658	MG_430A_2	Conserved and distinct regulatory targets of Brn3a at different levels of the sensory axis	0.0779665	0.0295922
GSE5348	MG_430A_2	Specific changes of liver transcriptome in the early stages of copper accumulation in the mouse model of wilson disease	0.0733634	0.53814
GSE9144	MG_430A_2	Spontaneous SCC induced by the somatic inactivation of Rb1 and Trp53 tumor suppressors in mouse stratified epithelia	0.0698438	0.168783
GSE3234	MG_430A_2	Bone marrow and hematopoietic stem cells	0.066351	0.0196826
GSE2297	MG_430A_2	MOE430A study of C57BL/6 brain	0.0631709	0.794343
GSE7229	MG_430A_2	RML Prion and mock-infected murine neuroblastoma cells	0.0627735	0.200453
GSE4066	MG_430A_2	Erbb2 regulates inflammation and proliferation in the skin after ultraviolet irradiation.	0.0577342	0.15176
GSE4085	MG_430A_2	The Effect of Cell Aggregation on Gene Expression of Pluripotent Embryonal Carcinoma Cells	0.0566918	0.253406
GSE6772-GSE6246-GSE6596-GSE6581	MG_430A_2	Comparison of gene expression data from human and mouse breast cancers	0.0536078	9.74065e-06
GSE4627	MG_430A_2	Telomere dysfunction	0.0512172	0
GSE6419	MG_430A_2	Expression data from mouse bladder urothelium	0.051119	0.0568876
GSE10439	MG_430A_2	CD49 Sorted Stem Cells, time 0	0.0393124	0.240846
GSE2421	MG_430A_2	IFNgamma and 1a,25(OH)2D3 dependent gene expression in bone marrow derived macrophages	0.0388008	0.00503163
GSE4711	MG_430A_2	Developmental changes in RNP and Polysome associated mRNAs in Mouse testes	0.0368237	0.000114519
GSE9354	MG_430A_2	ETV6-NTRK3 fusion oncoprotein transduces NIH 3T3 cells	0.0327014	0.140206
GSE8600	MG_430A_2	Expression data from transgenic mice (6 wk) inducibly expresssing human alpha1-antitrypsin in the liver	0.0310782	0.0195989
GSE2560	MG_430A_2	Transcriptomes analysis of mouse developing forelimb and hindlimb autopods	0.0267914	0.109244
GSE4490	MG_430A_2	Clenbuterol administration in mouse muscle	0.0233713	2.18341e-05
GSE6206	MG_430A_2	Expression data of untreated or cisplatin-treated wildtype or Rb-/- MEFs	0.0226986	0.124377
GSE2644	MG_430A_2	Diet-dependent cardiovascular lipid metabolism controlled by hepatic LXRýý	0.0225458	0.000548184
GSE6837	MG_430A_2	Expression data from wild type (wt) and Ikbke knockout (Ikke) embryonic fibroblasts (EF)	0.0181124	0
GSE6503	MG_430A_2	Aged hematopoietic stem cells, p53 mutants	0.0136477	0.00195912
GSE2229	MG_430A_2	Mouse preimplantation development	0.013462	0
GSE6443	MG_430A_2	Intestinal crypt stem and transit cell proliferation and villus cell migration in mice lacking Klf9	0.0131388	0.0122568
GSE3534	MG_430A_2	Role of DNA methylation in stable gene repression	0.0129648	0.215264
GSE1956	MG_430A_2	Mouse neuroblastoma Tcof1	0.0125922	0.010981
GSE2002	MG_430A_2	CstF-64 Influenced Gene Expression	0.00992725	0.394004
GSE4422	MG_430A_2	PERK role in the exocrine pancreas	0.00687561	0.0197642
GSE2253	MG_430A_2	Beta cells (MIN6) treated with amylin at different times and doses and growth at different concentrations of glucose	0.00634456	0.55966
GSE3241	MG_430A_2	Sca1-CD45 sorted bone marrow	0.00483226	0.0983301
GSE7507	MG_430A_2	Expression data of MB114 Endothelial cells during in vitro angiogenesis on Matrigel	0.00240913	0.10965
GSE3223	MG_430A_2	Comparison of Gene Expression Profiles of J1 ES and J1 EB Cells.	0.00179718	0.272711
GSE6287	MG_430A_2	Profiling of microdissected kidney structures - MOE430 platform	0.00130995	0.515139
GSE5496	MG_430A_2	Gene expression series from murine liver samples comparing ABCA1 over-expression in LDL receptor -/- genetic background	0.000904821	0.0395067
GSE4068	MG_430A_2	Changes in gene expression following ADNP knockout	0.000256406	0.282703
GSE3565	MG_430A_2	Control of LPS-response by DUSP1	0.000151794	0.0246208
GSE2362	MG_430A_2	Altered hepatic gene expression in liver-Cpr-null and Cpr-low mice	2.18047e-05	0.354765
GSE6721	MG_430A_2	High cholesterol diet and phenobarbital affect cholesterol homeostasis and drug metabolism	9.26815e-06	0.0443523
