# Supplementary material for: A Computational Screen for Regulators of Oxidative Phosphorylation Implicates SLIRP in Mitochondrial RNA Homeostasis
Source: PLoS Genet. 2009 Aug 14;5(8):e1000590. doi: 10.1371/journal.pgen.1000590 (PMC2721412; doi:10.1371/journal.pgen.1000590)
Supplement: Table S2 — The cholesterol pathway gene set used in expression screening. Genes directly involved in cholesterol biosynthesis were mapped to each Affymetrix platform. In cases where multiple probesets match a gene, we chose the probeset exhibiting the least cross-hybridization at the sequence level according to Affymetrix annotations. (0.02 MB XLS) [file pgen.1000590.s006.xls]

## Sheet: TableS2_Chol_GeneSet
Human GeneID	Human Symbol	Mouse GeneID	Mouse Symbol	HG_U133A	HG_U133+	MG_U74A	MG_430A	MG_430	Description
1595	CYP51A1	13121	Cyp51	216607_s_at	216607_s_at	94916_at	1422533_at	1422533_at	cytochrome P450, family 51, subfamily A, polypeptide 1
1717	DHCR7	13360	Dhcr7	201790_s_at	201790_s_at	98989_at	1448619_at	1448619_at	7-dehydrocholesterol reductase
10682	EBP	13595	Ebp	202735_at	202735_at	96627_at	1416667_at	1416667_at	emopamil binding protein (sterol isomerase)
2222	FDFT1	14137	Fdft1	208647_at	208647_at	97518_at	1438322_x_at	1438322_x_at	farnesyl-diphosphate farnesyltransferase 1
3156	HMGCR	15357	Hmgcr	202539_s_at	202539_s_at	99425_at	1427229_at	1427229_at	3-hydroxy-3-methylglutaryl-Coenzyme A reductase
51478	HSD17B7	15490	Hsd17b7	220081_x_at	220081_x_at	94177_at	1417871_at	1417871_at	hydroxysteroid (17-beta) dehydrogenase 7
4047	LSS	16987	Lss	211018_at	211018_at	160737_at	1420013_s_at	1420013_s_at	lanosterol synthase (2,3-oxidosqualene-lanosterol cyclase)
4598	MVK	17855	Mvk	36907_at	36907_at	95632_f_at	1418052_at	1418052_at	mevalonate kinase
50814	NSDHL	18194	Nsdhl	209279_s_at	209279_s_at	93868_at	1416222_at	1416222_at	NAD(P) dependent steroid dehydrogenase-like
6713	SQLE	20775	Sqle	209218_at	209218_at	94322_at	1415993_at	1415993_at	squalene epoxidase
6307	SC4MOL	66234	Sc4mol	209146_at	209146_at	160388_at	1423078_a_at	1423078_a_at	sterol-C4-methyl oxidase-like
10654	PMVK	68603	Pmvk	203515_s_at	203515_s_at		1427893_a_at	1427893_a_at	phosphomevalonate kinase
7108	TM7SF2	73166	Tm7sf2	210130_s_at	210130_s_at	92437_at	1460684_at	1460684_at	transmembrane 7 superfamily member 2
1718	DHCR24	74754	Dhcr24	200862_at	200862_at		1418129_at	1418129_at	24-dehydrocholesterol reductase
2224	FDPS	110196	Fdps	201275_at	201275_at	99098_at	1423418_at	1423418_at	farnesyl diphosphate synthase (farnesyl pyrophosphate synthetase, dimethylallyltranstransferase, geranyltranstransferase)
4597	MVD	192156	Mvd	203027_s_at	203027_s_at	160770_at	1417303_at	1417303_at	mevalonate (diphospho) decarboxylase
3157	HMGCS1	208715	Hmgcs1	221750_at	221750_at	94325_at	1433443_a_at	1433443_a_at	3-hydroxy-3-methylglutaryl-Coenzyme A synthase 1 (soluble)
6309	SC5DL	235293	Sc5d	211423_s_at	211423_s_at	102768_i_at	1424709_at	1424709_at	sterol-C5-desaturase (ERG3 delta-5-desaturase homolog, S. cerevisiae)-like
3422	IDI1	319554	Idi1	204615_x_at	204615_x_at	96269_at	1423804_a_at	1423804_a_at	isopentenyl-diphosphate delta isomerase 1
