# Supplementary material for: A Computational Screen for Regulators of Oxidative Phosphorylation Implicates SLIRP in Mitochondrial RNA Homeostasis
Source: PLoS Genet. 2009 Aug 14;5(8):e1000590. doi: 10.1371/journal.pgen.1000590 (PMC2721412; doi:10.1371/journal.pgen.1000590)
Supplement: Table S3 — Results of the cholesterol biosynthesis expression screen. The top 41 genes resulting from the cholesterol expression screen sorted by their probability of co-expression with the cholesterol gene set after data integration of all human and mouse microarray data sets (“Human&Mouse” column). We also include the probabilities resulting from data integration of each platform alone or of each species, human or mouse, alone. The Affymetrix probeset yielding the highest probability of co-expression for each gene is given for each platform. Genes are identified by their NCBI homologene ID (HID). Cholesterol pathway genes used as the query gene set are identified by a “1” in the “Cholesterol” column. (0.03 MB XLS) [file pgen.1000590.s007.xls]

## Sheet: TableS3_Chol_Expression_Screen
HID	Symbol	Description	Cholesterol	U133A	U133+	U74	M430	M430A	Human	Mouse	All	U133A	U133+	U74	M430A	M430
3315	IDI1	isopentenyl-diphosphate delta isomerase 1	1	0.987179	0.976855	0.990127	0.985953	0.937853	0.985383	0.986858	0.987228	208881_x_at	208881_x_at	96269_at	1451122_at	1451122_at
90891	SC4MOL	sterol-C4-methyl oxidase-like	1	0.991241	0.986403	0.987983	0.978003	0.872959	0.990814	0.979065	0.987217	209146_at	209146_at	160388_at	1423078_a_at	1423078_a_at
3281	FDFT1	farnesyl diphosphate farnesyl transferase 1	1	0.986845	0.979424	0.907807	0.985728	0.930626	0.985993	0.973068	0.982003	210950_s_at	210950_s_at	97518_at	1448130_at	1448130_at
1519	FDPS	farnesyl diphosphate synthetase	1	0.968005	0.973061	0.990147	0.978426	0.919393	0.974296	0.982647	0.980424	201275_at	201275_at	160424_f_at	1423418_at	1423418_at
1609	HMGCS1	3-hydroxy-3-methylglutaryl-Coenzyme A synthase 1 (soluble)	1	0.987977	0.96153	0.972628	0.974016	0.896125	0.981947	0.972336	0.979333	221750_at	221750_at	94325_at	1433443_a_at	1433445_x_at
2355	SQLE	squalene epoxidase	1	0.951652	0.958783	0.97285	0.97132	0.952742	0.960079	0.975295	0.970527	209218_at	209218_at	94322_at	1415993_at	1415993_at
5951	NSDHL	NAD(P) dependent steroid dehydrogenase-like	1	0.95471	0.951614	0.976836	0.976706	0.830297	0.958557	0.972275	0.968316	209279_s_at	209279_s_at	93868_at	1416222_at	1416222_at
55488	CYP51A1	cytochrome P450, family 51, subfamily A, polypeptide 1	1	0.873133	0.918927	0.960947	0.984777	0.973407	0.90682	0.982612	0.961492	216607_s_at	216607_s_at	94916_at	1450646_at	1450646_at
1042	DHCR7	7-dehydrocholesterol reductase	1	0.984124	0.976002	0.854587	0.905079	0.787757	0.983353	0.891796	0.959558	201791_s_at	201791_s_at	98989_at	1448619_at	1448619_at
30994	HMGCR	3-hydroxy-3-methylglutaryl-Coenzyme A reductase	1	0.982818	0.963691	0.959009	0.846146	0.749253	0.978521	0.898998	0.955679	202540_s_at	202540_s_at	104285_at	1427229_at	1427229_at
55855	ACAT2	acetyl-Coenzyme A acetyltransferase 2		0.976316	0.978007		0.767497	0.387224	0.980082	0.690889	0.935536	209608_s_at	209608_s_at		1425195_a_at	1425195_a_at
55469	LDLR	low density lipoprotein receptor (familial hypercholesterolemia)		0.893162	0.869186	0.950794	0.914795	0.809222	0.892388	0.928754	0.916807	202068_s_at	202068_s_at	160832_at	1421821_at	1421821_at
8850	DHCR24	24-dehydrocholesterol reductase	1	0.932453	0.933645		0.869771	0.644962	0.940172	0.834374	0.912386	200862_at	200862_at		1451895_a_at	1451895_a_at
4047	INSIG1	insulin induced gene 1		0.942408	0.899773		0.794491		0.933003	0.794491	0.906263	201625_s_at	201626_at			1454671_at
1843	MVD	mevalonate (diphospho) decarboxylase	1	0.824256	0.71427	0.945093	0.96572	0.785975	0.795032	0.952325	0.903185	203027_s_at	203027_s_at	160770_at	1448663_s_at	1448663_s_at
4798	EBP	emopamil binding protein (sterol isomerase)	1	0.946971	0.965551	0.553065	0.710236	0.41167	0.961962	0.640265	0.876813	213787_s_at	213787_s_at	96627_at	1416667_at	1416667_at
5044	SC5DL	sterol-C5-desaturase (fungal ERG3, delta-5-desaturase) homolog (S. cerevisae)	1	0.861487	0.795025	0.567013	0.929138	0.650218	0.846105	0.842862	0.851212	211423_s_at	211423_s_at	102768_i_at	1451457_at	1451457_at
6443	TMEM97	transmembrane protein 97		0.853989	0.797742				0.842266		0.842266	212281_s_at	212281_s_at
38284	C14orf1	chromosome 14 open reading frame 1		0.938826	0.937495	0.205512	0.785195	0.390396	0.944861	0.57745	0.836674	202562_s_at	202562_s_at	96093_at	1454161_s_at	1454161_s_at
15874	STARD4	StAR-related lipid transfer (START) domain containing 4			0.759289		0.854535	0.588064	0.759289	0.81174	0.803248		226390_at		1429240_at	1455011_at
854	ACLY	ATP citrate lyase		0.741175	0.852889	0.5497	0.791582	0.719857	0.812171	0.74568	0.787605	201128_s_at	201128_s_at	160207_at	1451666_at	1451666_at
40728	HSD17B7	hydroxysteroid (17-beta) dehydrogenase 7	1	0.671479	0.696347	0.661746	0.914983	0.315563	0.70224	0.805296	0.766173	220081_x_at	220081_x_at	94177_at	1417871_at	1457248_x_at
74538	SCD	stearoyl-CoA desaturase (delta-9-desaturase)		0.909674	0.924742	0.392	0.465804	0.297114	0.925119	0.43335	0.763664	200832_s_at	200832_s_at	94056_at	1415965_at	1415965_at
372	MVK	mevalonate kinase	1	0.75565	0.70473	0.768917	0.67781	0.554047	0.750978	0.715917	0.743546	204056_s_at	215649_s_at	95632_f_at	1418052_at	1418052_at
100724	RDH11	retinol dehydrogenase 11		0.742888	0.73755	0.593193	0.741026	0.603125	0.756137	0.702	0.738105	217775_s_at	217775_s_at	99592_f_at	1449209_a_at	1449209_a_at
11322	AACS	acetoacetyl-CoA synthetase		0.715919	0.506521		0.8385	0.687387	0.640837	0.816911	0.73298	218434_s_at	218434_s_at		1423797_at	1423797_at
37408	LSS	lanosterol synthase	1	0.275315	0.357935	0.955552	0.911024	0.833522	0.325147	0.931549	0.726844	211019_s_at	211019_s_at	160737_at	1420013_s_at	1420013_s_at
39086	DBI	diazepam binding inhibitor		0.783371	0.801823	0.503872	0.602152	0.275752	0.804728	0.534862	0.693888	202428_x_at	209389_x_at	97248_at	1422432_at	1433991_x_at
20966	SREBF2	sterol regulatory element binding factor 2		0.78483	0.699419		0.631904	0.313651	0.761619	0.557661	0.693759	201247_at	201247_at		1426744_at	1426744_at
55800	FASN	fatty acid synthase		0.823446	0.656331	0.361314	0.654726	0.51969	0.77037	0.574873	0.690241	212218_s_at	212218_s_at	98575_at	1423828_at	1423828_at
2143	PCYT2	phosphate cytidylyltransferase 2, ethanolamine				0.603892	0.710868	0.549765		0.682243	0.682243			103914_at	1420493_a_at	1420493_a_at
4362	SLC25A1	solute carrier family 25 (mitochondrial carrier, citrate transporter), member 1		0.699603	0.623519	0.411824	0.681799		0.68139	0.612818	0.661857	210010_s_at	210010_s_at	94807_at		1428190_at
74677	Scd2	stearoyl-Coenzyme A desaturase 2				0.409558	0.812124	0.334007		0.652935	0.652935			95758_at	1415822_at	1415822_at
22753	FADS1	fatty acid desaturase 1		0.77444	0.749263	0.466515	0.609148	0.104608	0.778491	0.469234	0.648443	208963_x_at	208964_s_at	160391_at	1423680_at	1423680_at
12680	MMAB	methylmalonic aciduria (cobalamin deficiency) cblB type			0.889932		0.426039	0.178351	0.889932	0.36014	0.636273		225826_at		1435097_at	1435097_at
3149	FADS2	fatty acid desaturase 2		0.757087	0.550292		0.624901	0.235293	0.686439	0.528733	0.635279	202218_s_at	202218_s_at		1419031_at	1419031_at
3278	ACSL3	acyl-CoA synthetase long-chain family member 3		0.66853	0.611345		0.481505		0.6573	0.481505	0.610532	201662_s_at	201662_s_at			1452771_s_at
95094	HSD17B12	hydroxysteroid (17-beta) dehydrogenase 12		0.526359	0.565678	0.592625	0.661226	0.373144	0.558818	0.615705	0.595275	217869_at	217869_at	94276_at	1450011_at	1450011_at
68305	TM7SF2	transmembrane 7 superfamily member 2	1	0.590813	0.403573	0.256625	0.783041	0.586665	0.519391	0.637601	0.589202	210130_s_at	210130_s_at	92437_at	1460684_at	1460684_at
68504	TUBB2C	tubulin, beta 2C		0.439487	0.618924		0.651655	0.327918	0.538011	0.576282	0.56188	208977_x_at	213726_x_at		1423642_at	1423642_at
4779	PMVK	phosphomevalonate kinase	1	0.316814	0.300677		0.879383	0.52418	0.320406	0.823438	0.560441	203515_s_at	203515_s_at		1427893_a_at	1427893_a_at
