# Supplementary material for: A Computational Screen for Regulators of Oxidative Phosphorylation Implicates SLIRP in Mitochondrial RNA Homeostasis
Source: PLoS Genet. 2009 Aug 14;5(8):e1000590. doi: 10.1371/journal.pgen.1000590 (PMC2721412; doi:10.1371/journal.pgen.1000590)
Supplement: Table S4 — The OxPhos pathway query gene set. Genes previously validated as structural subunits of OxPhos (“citation” column) were mapped to Affymetrix platforms (see Materials and Methods). Genes used in the query set of expression screening are marked by an asterisk. Some OxPhos structural subunits are encoded by the mitochondrial genome and are not well measured by Affymetrix platforms. Additionally, some subunits are tissue specific or are only present in either human or mouse. These are shown in the table but were not included in the query gene set. (0.05 MB XLS) [file pgen.1000590.s008.xls]

## Sheet: OxPhos_Subunits
Complex	Query_set	Tissue	Genome	Human_Name	Human GeneID	Mouse_Name	Mouse_GeneID	HG_U133A	HG_U133+	MG_U74A	MG_430A	MG_430	Description
1		All	Mito	ND4L	4539	ND4L	17720						mitochondrially encoded NADH 4L
1		All	Mito	ND1	4535	ND1	17716						mitochondrially encoded NADH dehydrogenase 1
1		All	Mito	ND2	4536	ND2	17717		1553551_s_at				mitochondrially encoded NADH dehydrogenase 2
1		All	Mito	ND3	4537	ND3	17718		1553588_at				mitochondrially encoded NADH dehydrogenase 3
1		All	Mito	ND4	4538	ND4	17719		224373_s_at				mitochondrially encoded NADH dehydrogenase 4
1		All	Mito	ND5	4540	ND5	17721		211600_at				mitochondrially encoded NADH dehydrogenase 5
1		All	Mito	ND6	4541	ND6	17722		1553575_at				mitochondrially encoded NADH dehydrogenase 6
1	*	All	Nuc	NDUFA1	4694	Ndufa1	54405	202298_at	202298_at	1422241_a_at		1422241_a_at	NADH dehydrogenase (ubiquinone) 1 alpha subcomplex, 1, 7.5kDa
1	*	All	Nuc	NDUFA2	4695	Ndufa2	17991	209224_s_at	209224_s_at	96280_at	1417368_s_at	1417368_s_at	NADH dehydrogenase (ubiquinone) 1 alpha subcomplex, 2, 8kDa
1	*	All	Nuc	NDUFA3	4696	Ndufa3	66091	218563_at	218563_at	96915_f_at	1428464_at	1428464_at	NADH dehydrogenase (ubiquinone) 1 alpha subcomplex, 3, 9kDa
1	*	All	Nuc	NDUFA4	4697	Ndufa4	17992	217773_s_at	217773_s_at		1424085_at	1424085_at	NADH dehydrogenase (ubiquinone) 1 alpha subcomplex, 4, 9kDa
1	*	All	Nuc	NDUFA5	4698	Ndufa5	68202	201304_at	201304_at	97201_s_at	1417286_at	1417286_at	NADH dehydrogenase (ubiquinone) 1 alpha subcomplex, 5, 13kDa
1	*	All	Nuc	NDUFA6	4700	Ndufa6	67130	202000_at	202000_at	160237_at	1448427_at	1448427_at	NADH dehydrogenase (ubiquinone) 1 alpha subcomplex, 6, 14kDa
1	*	All	Nuc	NDUFA7	4701	Ndufa7	66416	202785_at	202785_at	95652_at	1436567_a_at	1436567_a_at	NADH dehydrogenase (ubiquinone) 1 alpha subcomplex, 7, 14.5kDa
1	*	All	Nuc	NDUFA8	4702	Ndufa8	68375	218160_at	218160_at	93531_at	1423692_at	1423692_at	NADH dehydrogenase (ubiquinone) 1 alpha subcomplex, 8, 19kDa
1	*	All	Nuc	NDUFA9	4704	Ndufa9	66108	208969_at	208969_at	96321_at	1416663_at	1416663_at	NADH dehydrogenase (ubiquinone) 1 alpha subcomplex, 9, 39kDa
1	*	All	Nuc	NDUFA10	4705	Ndufa10	67273	217860_at	217860_at		1448934_at	1448934_at	NADH dehydrogenase (ubiquinone) 1 alpha subcomplex, 10, 42kDa
1	*	All	Nuc	NDUFA11	126328	Ndufa11	69875		225304_s_at				NADH dehydrogenase (ubiquinone) 1 alpha subcomplex, 11, 14.7kDa
1	*	All	Nuc	NDUFA12	55967	Ndufa12	66414		223244_s_at		1418814_s_at	1418814_s_at	NADH dehydrogenase (ubiquinone) 1 alpha subcomplex, 12
1	*	All	Nuc	NDUFA13	51079	Ndufa13	67184	220864_s_at	220864_s_at	93764_at	1430713_s_at	1430713_s_at	NADH dehydrogenase (ubiquinone) 1 alpha subcomplex, 13
1	*	All	Nuc	NDUFAB1	4706	Ndufab1	70316	202077_at	202077_at	96909_at	1428159_s_at	1428159_s_at	NADH dehydrogenase (ubiquinone) 1, alpha/beta subcomplex, 1, 8kDa
1		All	Nuc	NDUFB1	4707	No Mouse homologue		206790_s_at	206790_s_at				NADH dehydrogenase (ubiquinone) 1 beta subcomplex, 1, 7kDa
1	*	All	Nuc	NDUFB2	4708	Ndufb2	68198	218201_at	218201_at	95131_f_at	1448483_a_at	1448483_a_at	NADH dehydrogenase (ubiquinone) 1 beta subcomplex, 2, 8kDa
1	*	All	Nuc	NDUFB3	4709	Ndufb3	66495	203371_s_at	203371_s_at	93562_at	1416547_at	1416547_at	NADH dehydrogenase (ubiquinone) 1 beta subcomplex, 3, 12kDa
1	*	All	Nuc	NDUFB4	4710	Ndufb4	68194	218226_s_at	218226_s_at		1428075_at	1428075_at	NADH dehydrogenase (ubiquinone) 1 beta subcomplex, 4, 15kDa
1	*	All	Nuc	NDUFB5	4711	Ndufb5	66046	203621_at		97307_f_at	1448589_at	1448589_at	NADH dehydrogenase (ubiquinone) 1 beta subcomplex, 5, 16kDa
1	*	All	Nuc	NDUFB6	4712	Ndufb6	230075	203613_s_at	203613_s_at		1434057_at	1434056_a_at	NADH dehydrogenase (ubiquinone) 1 beta subcomplex, 6, 17kDa
1	*	All	Nuc	NDUFB7	4713	Ndufb7	66916	202839_s_at	202839_s_at	95698_at	1448331_at	1448331_at	NADH dehydrogenase (ubiquinone) 1 beta subcomplex, 7, 18kDa
1	*	All	Nuc	NDUFB8	4714	Ndufb8	67264	201226_at	201226_at	93581_at	1448198_a_at	1448198_a_at	NADH dehydrogenase (ubiquinone) 1 beta subcomplex, 8, 19kDa
1	*	All	Nuc	NDUFB9	4715	Ndufb9	66218		222992_s_at	100079_at	1452184_at	1452184_at	NADH dehydrogenase (ubiquinone) 1 beta subcomplex, 9, 22kDa
1	*	All	Nuc	NDUFB10	4716	Ndufb10	68342		223112_s_at	101525_at	1428322_a_at	1428322_a_at	NADH dehydrogenase (ubiquinone) 1 beta subcomplex, 10, 22kDa
1	*	All	Nuc	NDUFB11	54539	Ndufb11	104130	218320_s_at	218320_s_at	96887_at	1416057_at	1416057_at	NADH dehydrogenase (ubiquinone) 1 beta subcomplex, 11, 17.3kDa
1	*	All	Nuc	NDUFC1	4717	Ndufc1	66377	203478_at	203478_at	100628_at	1416285_at	1416285_at	NADH dehydrogenase (ubiquinone) 1, subcomplex unknown, 1, 6kDa
1	*	All	Nuc	NDUFC2	4718	Ndufc2	68197	218101_s_at	218101_s_at		1416366_at	1460506_s_at	NADH dehydrogenase (ubiquinone) 1, subcomplex unknown, 2, 14.5kDa
1	*	All	Nuc	NDUFS1	4719	Ndufs1	227197	203039_s_at	236356_at	93572_at	1425143_a_at	1425143_a_at	NADH dehydrogenase (ubiquinone) Fe-S protein 1, 75kDa (NADH-coenzyme Q reductase)
1	*	All	Nuc	NDUFS2	4720	Ndufs2	226646	201966_at	201966_at	93972_at	1451096_at	1451096_at	NADH dehydrogenase (ubiquinone) Fe-S protein 2, 49kDa (NADH-coenzyme Q reductase)
1	*	All	Nuc	NDUFS3	4722	Ndufs3	68349	201740_at	201740_at	96899_at	1423737_at	1423737_at	NADH dehydrogenase (ubiquinone) Fe-S protein 3, 30kDa (NADH-coenzyme Q reductase)
1	*	All	Nuc	NDUFS4	4724	Ndufs4	17993	209303_at	209303_at	92876_at	1448959_at	1448959_at	NADH dehydrogenase (ubiquinone) Fe-S protein 4, 18kDa (NADH-coenzyme Q reductase)
1	*	All	Nuc	NDUFS5	4725	Ndufs5	595136	201757_at	201757_at	99593_at	1416494_at	1416494_at	NADH dehydrogenase (ubiquinone) Fe-S protein 5, 15kDa (NADH-coenzyme Q reductase)
1	*	All	Nuc	NDUFS6	4726	Ndufs6	407785	203606_at	203606_at	96291_f_at	1433603_at	1433603_at	NADH dehydrogenase (ubiquinone) Fe-S protein 6, 13kDa (NADH-coenzyme Q reductase)
1	*	All	Nuc	NDUFS7	4727	Ndufs7	75406				1451312_at	1451312_at
1	*	All	Nuc	NDUFS8	4728	Ndufs8	225887	203190_at	203190_at		1423908_at	1423908_at	NADH dehydrogenase (ubiquinone) Fe-S protein 8, 23kDa (NADH-coenzyme Q reductase)
1	*	All	Nuc	NDUFV1	4723	Ndufv1	17995	208714_at	208714_at	96267_at	1415967_at	1415967_at	NADH dehydrogenase (ubiquinone) flavoprotein 1, 51kDa
1	*	All	Nuc	NDUFV2	4729	Ndufv2	72900	202941_at	202941_at	94062_at	1428179_at	1428179_at	NADH dehydrogenase (ubiquinone) flavoprotein 2, 24kDa
1	*	All	Nuc	NDUFV3	4731	1500032D16Rik	78330		226209_at	97874_at	1424628_a_at		NADH dehydrogenase (ubiquinone) flavoprotein 3, 10kDa
2	*	All	Nuc	SDHA	6389	Sdha	66945	201093_x_at	201093_x_at	94080_at	1426688_at	1426688_at	succinate dehydrogenase complex, subunit A, flavoprotein (Fp)
2	*	All	Nuc	SDHB	6390	Sdhb	67680	202675_at	202675_at	95053_s_at	1418005_at	1418005_at	succinate dehydrogenase complex, subunit B, iron sulfur (Ip)
2	*	All	Nuc	SDHC	6391	Sdhc	66052	215088_s_at	238056_at	94216_at	1448630_a_at	1448630_a_at	succinate dehydrogenase complex, subunit C, integral membrane protein, 15kDa
2	*	All	Nuc	SDHD	6392	Sdhd	66925	202026_at	202026_at	92574_at	1428235_at	1428235_at	succinate dehydrogenase complex, subunit D, integral membrane protein
3	*	All	Nuc	CYC1	1537	Cyc1	66445	201066_at	201066_at	95072_at	1416604_at	1416604_at	cytochrome c-1
3		All	Mito	MTCYB	4519	CYTB	17711						mitochondrially encoded cytochrome b
3	*	All	Nuc	UCRC	29796	1110020P15Rik	66152	218190_s_at	228142_at	94078_at	1424364_a_at	1424364_a_at	7.2kDa cytochrome c1-associated protein subunit; complex III subunit X; cytochrome C1, nonheme
3	*	All	Nuc	UQCR	10975	Uqcr	66594	202090_s_at	223613_at	99618_at	1448292_at	1448292_at	ubiquinol-cytochrome c reductase, 6.4kDa subunit
3	*	All	Nuc	UQCRB	7381	Uqcrb	67530	209065_at	209065_at	95472_f_at	1416337_at	1416337_at	ubiquinol-cytochrome c reductase binding protein
3	*	All	Nuc	UQCRC1	7384	Uqcrc1	22273	201903_at	201903_at	101989_at	1428782_a_at	1428782_a_at	ubiquinol-cytochrome c reductase core protein I
3	*	All	Nuc	UQCRC2	7385	Uqcrc2	67003	200883_at	200883_at	102000_f_at	1428631_a_at	1435757_a_at	ubiquinol-cytochrome c reductase core protein II
3	*	All	Nuc	UQCRFS1	7386	Uqcrfs1	66694	208909_at	208909_at		1450968_at	1450968_at	ubiquinol-cytochrome c reductase, Rieske iron-sulfur polypeptide 1
3	*	All	Nuc	UQCRH	7388	Uqcrh	66576	202233_s_at	202233_s_at	99115_at	1452133_at	1452133_at	ubiquinol-cytochrome c reductase hinge protein
3	*	All	Nuc	UQCRQ	27089	Uqcrq	22272	201568_at	201568_at	93844_at	1427880_at	1427880_at	ubiquinol-cytochrome c reductase, complex III subunit VII, 9.5kDa
4	*	All	Nuc	COX4I1	1327	Cox4i1	12857	200086_s_at	202698_x_at		1448322_a_at	1448322_a_at	cytochrome c oxidase subunit IV isoform 1
4		Lung	Nuc	COX4I2	84701	Cox4i2	84682						cytochrome c oxidase subunit IV isoform 2 (lung)
4	*	All	Nuc	COX5A	9377	Cox5a	12858	203663_s_at	229426_at		1448153_at	1448153_at	cytochrome c oxidase subunit Va
4	*	All	Nuc	COX5B	1329	Cox5b	12859	213735_s_at	213735_s_at	93119_at	1416902_a_at	1416902_a_at	cytochrome c oxidase subunit Vb
4		Low Muscle	Nuc	COX6A1	1337	Cox6a1	12861						cytochrome c oxidase subunit VIa polypeptide 1
4		Muscle	Nuc	COX6A2	1339	Cox6a2	12862						cytochrome c oxidase subunit VIa polypeptide 2
4	*	All	Nuc	COX6B1	1340	Cox6b1	110323	201441_at	201441_at		1416565_at	1416565_at	cytochrome c oxidase subunit Vib polypeptide 1 (ubiquitous)
4		Testis	Nuc	COX6B2	125965	Cox6b2	333182						cytochrome c oxidase subunit VIb polypeptide 2 (testis)
4	*	All	Nuc	COX6C	1345	Cox6c	12864	201754_at	201754_at	100550_f_at	1415970_at	1415970_at	cytochrome c oxidase subunit VIc
4		Muscle	Nuc	COX7A1	1346	Cox7a1	12865						cytochrome c oxidase subunit VIIa polypeptide 1 (muscle)
4	*	All	Nuc	COX7A2	1347	Cox7a2	12866	201597_at	201597_at	93820_at	1416971_at	1416971_at	cytochrome c oxidase subunit VIIa polypeptide 2
4	*	All	Nuc	COX7B	1349	Cox7b	66142	202110_at	202110_at	101580_at			cytochrome c oxidase subunit VIIb
4	*	All	Nuc	COX7C	1350	Cox7c	12867	201134_x_at	201134_x_at	99660_f_at			cytochrome c oxidase subunit VIIc
4	*	All	Nuc	COX8A	1351	Cox8a	12868	201119_s_at	201119_s_at		1416112_at	1416112_at	cytochrome c oxidase subunit 8A (ubiquitous)
4		Muscle	Nuc	COX8B	404544	Cox8b	12869						cytochrome c oxidase, subunit 8B (muscle)
4		Testis	Nuc	COX8C	341947	Cox8c	75483						cytochrome c oxidase subunit 8C (testis)
4	*	All	Nuc	CYCS	54205	Cycs	13063	208905_at	244546_at	98132_at	1422484_at	1422484_at	cytochrome c, somatic
4		Testis	Nuc	No Human Homologue		Cyct	13067					1450752_at	cytochrome c, testis
4		All	Mito	COX1	4512	COX1	17708		1553538_s_at				mitochondrially encoded cytochrome c oxidase I
4		All	Mito	COX2	4513	COX2	17709		1553569_at				mitochondrially encoded cytochrome c oxidase II
4		All	Mito	COX3	4514	COX3	17710		238199_x_at				mitochondrially encoded cytochrome c oxidase III
5	*	All	Nuc	ATP5A1	498	Atp5a1	11946	213738_s_at	213738_s_at	100753_at	1423111_at	1423111_at	ATP synthase, H+ transporting, mitochondrial F1 complex, alpha subunit 1, cardiac muscle
5	*	All	Nuc	ATP5B	506	Atp5b	11947	201322_at	201322_at		1416829_at	1416829_at	ATP synthase, H+ transporting, mitochondrial F1 complex, beta polypeptide
5	*	All	Nuc	ATP5C1	509	Atp5c1	11949	205711_x_at	213366_x_at	92798_at	1416058_s_at	1416058_s_at	ATP synthase, H+ transporting, mitochondrial F1 complex, gamma polypeptide 1
5	*	All	Nuc	ATP5D	513	Atp5d	66043	213041_s_at	213041_s_at		1423716_s_at	1456580_s_at	ATP synthase, H+ transporting, mitochondrial F1 complex, delta subunit
5	*	All	Nuc	ATP5E	514	Atp5e	67126	217801_at	217801_at		1416567_s_at	1416567_s_at	ATP synthase, H+ transporting, mitochondrial F1 complex, epsilon subunit
5	*	All	Nuc	ATP5F1	515	Atp5f1	11950	211755_s_at	211755_s_at		1426742_at	1426742_at	ATP synthase, H+ transporting, mitochondrial F0 complex, subunit B1
5	*	All	Nuc	ATP5G1	516	Atp5g1	11951	208972_s_at	208972_s_at		1416020_a_at	1444874_at	ATP synthase, H+ transporting, mitochondrial F0 complex, subunit C1 (subunit 9)
5	*	All	Nuc	ATP5G2	517	Atp5g2	67942	207552_at	207552_at		1415980_at	1415980_at	ATP synthase, H+ transporting, mitochondrial F0 complex, subunit C2 (subunit 9)
5	*	All	Nuc	ATP5G3	518	Atp5g3	228033	207508_at	228168_at		1454661_at	1454661_at	ATP synthase, H+ transporting, mitochondrial F0 complex, subunit C3 (subunit 9)
5	*	All	Nuc	ATP5H	10476	Atp5h	71679	210149_s_at	210149_s_at		1423676_at	1423676_at	ATP synthase, H+ transporting, mitochondrial F0 complex, subunit d
5	*	All	Nuc	ATP5I	521	Atp5k	11958	207335_x_at	209492_x_at		1422525_at		ATP synthase, H+ transporting, mitochondrial F0 complex, subunit E
5	*	All	Nuc	ATP5J	522	Atp5j	11957	202325_s_at	202325_s_at	98128_at	1416143_at	1416143_at	ATP synthase, H+ transporting, mitochondrial F0 complex, subunit F6
5	*	All	Nuc	ATP5J2	9551	Atp5j2	57423	202961_s_at	202961_s_at		1416269_at	1416269_at	ATP synthase, H+ transporting, mitochondrial F0 complex, subunit F2
5	*	All	Nuc	ATP5L	10632	Atp5l	27425	208745_at	208745_at	93014_at	1448203_at	1448203_at	ATP synthase, H+ transporting, mitochondrial F0 complex, subunit G
5	*	All	Nuc	ATP5L	10632	Atp5l	27425	208746_x_at	208745_at	93014_at	1448203_at	1448203_at	ATP synthase, H+ transporting, mitochondrial F0 complex, subunit G
5	*	All	Nuc	ATP5O	539	Atp5o	28080	200818_at	200818_at	99128_at	1416278_a_at	1416278_a_at	ATP synthase, H+ transporting, mitochondrial F1 complex, O subunit (oligomycin sensitivity conferring protein)
5	*	All	Nuc	ATP5S	27109	Atp5s	68055	213995_at	213995_at		1417970_at	1417970_at	ATP synthase, H+ transporting, mitochondrial F0 complex, subunit s (factor B)
5		All	Mito	ATP6	4508	ATP6	17705		1553567_s_at				mitochondrially encoded ATP synthase 6
5		All	Mito	ATP8	4509	ATP8	17706						mitochondrially encoded ATP synthase 8
