# Supplementary material for: A Computational Screen for Regulators of Oxidative Phosphorylation Implicates SLIRP in Mitochondrial RNA Homeostasis
Source: PLoS Genet. 2009 Aug 14;5(8):e1000590. doi: 10.1371/journal.pgen.1000590 (PMC2721412; doi:10.1371/journal.pgen.1000590)
Supplement: Table S5 — Results of the OxPhos expression screen. For each gene, we report the probability of co-expression with the OxPhos gene set after data integration of all human and mouse microarray data sets (“Human&Mouse” column). We also include the probabilities resulting from data integration of each platform alone or from human or mouse alone. The Affymetrix probeset yielding the highest probability of co-expression for each gene is given for each platform in the rightmost columns. When there is no probeset listed for a gene in a particular platform, that gene is not measured by the platform and the platform is not included in the data integration procedure. Genes are identified by their NCBI homologene ID (HID) and Entrez gene symbol. OxPhos genes used in the query gene set are identified by a “1” in the “OxPhos” column. (5.74 MB XLS) [file pgen.1000590.s009.xls]

## Sheet: TableS5_OxPhos_Screen_Results
HID	Symbol	Description	OxPhos	U133A	U133+	U74	M430	M430A	Human	Mouse	Human&Mouse	U133A	U133+	U74	M430	M430A
104158	Atp5h	ATP synthase, H+ transporting, mitochondrial F0 complex, subunit d	1				0.986862	0.990404		0.986718	0.986718				1423676_at	1423676_at
39658	COX6B1	cytochrome c oxidase subunit Vib polypeptide 1 (ubiquitous)	1	0.979825	0.957344		0.982647	0.990468	0.9739	0.98406	0.986216	201441_at	201441_at		1416565_at	1416565_at
107060	ATP5J2	ATP synthase, H+ transporting, mitochondrial F0 complex, subunit F2	1	0.977755	0.948015		0.987732	0.990772	0.969726	0.987452	0.986125	202961_s_at	202961_s_at		1416269_at	1416269_at
81748	ATP5H	ATP synthase, H+ transporting, mitochondrial F0 complex, subunit d	1	0.972053	0.962599				0.970676		0.984953	210149_s_at	210149_s_at
104063	UQCRH	ubiquinol-cytochrome c reductase hinge protein	1	0.978237	0.949025				0.970387		0.984784	202233_s_at	202233_s_at
1283	ATP5O	ATP synthase, H+ transporting, mitochondrial F1 complex, O subunit (oligomycin sensitivity conferring protein)	1	0.981233	0.953057	0.993589	0.98229	0.984553	0.973751	0.981211	0.98466	200818_at	200818_at	99128_at	1416278_a_at	1416278_a_at
37538	COX5B	cytochrome c oxidase subunit Vb	1	0.978701	0.964292	0.995299	0.979317	0.977091	0.975285	0.979685	0.98461	213735_s_at	213735_s_at	93119_at	1416902_a_at	1416902_a_at
87045	C14orf2	chromosome 14 open reading frame 2	0	0.977115	0.953789	0.991519			0.97094	0.972822	0.983469	210532_s_at	210532_s_at	97512_at
36082	COX7A2	cytochrome c oxidase subunit VIIa polypeptide 2 (liver)	1	0.959674	0.944372	0.994982	0.984391	0.990573	0.956689	0.985084	0.981604	201597_at	201597_at	93820_at	1416971_at	1416971_at
3341	NDUFB2	NADH dehydrogenase (ubiquinone) 1 beta subcomplex, 2, 8kDa	1	0.960065	0.929374	0.996056	0.984112	0.99077	0.951771	0.985904	0.980922	218201_at	218201_at	95131_f_at	1448483_a_at	1448483_a_at
3342	Ndufb4	NADH dehydrogenase (ubiquinone) 1 beta subcomplex 4	1				0.979766	0.985269		0.979719	0.979719				1428075_at	1428075_at
37537	COX4I1	cytochrome c oxidase subunit IV isoform 1	1	0.969244	0.932992		0.978546	0.988913	0.959216	0.980743	0.979708	200086_s_at	202698_x_at		1448322_a_at	1448322_a_at
1406	COX7B	cytochrome c oxidase subunit VIIb	1	0.980504	0.960177	0.946388			0.975217	0.884335	0.979453	202110_at	202110_at	101580_at
113590	NDUFB4	NADH dehydrogenase (ubiquinone) 1 beta subcomplex, 4, 15kDa	1	0.971069	0.932865				0.960509		0.978776	218226_s_at	218226_s_at
80336	NDUFAB1	NADH dehydrogenase (ubiquinone) 1, alpha/beta subcomplex, 1, 8kDa	1	0.977714	0.949542	0.981045	0.970798	0.978678	0.970138	0.96658	0.977965	202077_at	202077_at	96909_at	1428159_s_at	1428159_s_at
48286	NDUFB1	NADH dehydrogenase (ubiquinone) 1 beta subcomplex, 1, 7kDa	1	0.969047	0.932972				0.959062		0.977871	206790_s_at	206790_s_at
81691	COX7C	cytochrome c oxidase subunit VIIc	1	0.976716	0.947665	0.968652			0.96888	0.923676	0.977447	201134_x_at	201134_x_at	99660_f_at
3669	NDUFB9	NADH dehydrogenase (ubiquinone) 1 beta subcomplex, 9, 22kDa	1		0.941744	0.991741	0.979573	0.976397	0.957064	0.976518	0.977221		222992_s_at	100079_at	1452184_at	1452184_at
1272	ATP5J	ATP synthase, H+ transporting, mitochondrial F0 complex, subunit F6	1	0.972962	0.960838	0.985327	0.967257	0.966219	0.97056	0.963575	0.97719	202325_s_at	202325_s_at	98128_at	1416143_at	1416143_at
3343	NDUFB10	NADH dehydrogenase (ubiquinone) 1 beta subcomplex, 10, 22kDa	1		0.919682	0.993702	0.975893	0.987625	0.938903	0.979512	0.976448		223112_s_at	101525_at	1428322_a_at	1428322_a_at
103848	UQCRH	ubiquinol-cytochrome c reductase hinge protein	1	0.978237	0.949025	0.992369	0.944141	0.957771	0.970387	0.95864	0.975613	202233_s_at	202233_s_at	99115_at	1452133_at	1452133_at
37629	NDUFA4	NADH dehydrogenase (ubiquinone) 1 alpha subcomplex, 4, 9kDa	1	0.97393	0.945175		0.953855	0.965089	0.966148	0.954036	0.974609	217773_s_at	217773_s_at		1424085_at	1424085_at
37628	NDUFA2	NADH dehydrogenase (ubiquinone) 1 alpha subcomplex, 2, 8kDa	1	0.97722	0.940262	0.973758	0.957429	0.98317	0.967243	0.959022	0.974239	209224_s_at	209224_s_at	96280_at	1417368_s_at	1417368_s_at
3337	NDUFA1	NADH dehydrogenase (ubiquinone) 1 alpha subcomplex, 1, 7.5kDa	1	0.966396	0.936614		0.968237	0.970593	0.958333	0.966109	0.974128	202298_at	202298_at		1422241_a_at	1422241_a_at
3220	COX6C	cytochrome c oxidase subunit VIc	1	0.962288	0.929068	0.958715	0.982283	0.988798	0.953166	0.971776	0.97361	201754_at	201754_at	100550_f_at	1415970_at	1415970_at
31093	NDUFB5	NADH dehydrogenase (ubiquinone) 1 beta subcomplex, 5, 16kDa	1	0.935594		0.993837	0.979251	0.98042	0.925113	0.978978	0.972847	203621_at		97307_f_at	1448589_at	1448589_at
1865	NDUFC1	NADH dehydrogenase (ubiquinone) 1, subcomplex unknown, 1, 6kDa	1	0.947454	0.908626	0.991531	0.977658	0.986253	0.936579	0.978214	0.972156	203478_at	203478_at	100628_at	1416285_at	1416285_at
3346	NDUFS3	NADH dehydrogenase (ubiquinone) Fe-S protein 3, 30kDa (NADH-coenzyme Q reductase)	1	0.958282	0.937179	0.985912	0.96719	0.976624	0.953284	0.966773	0.971428	201740_at	201740_at	96899_at	1423737_at	1423737_at
3668	NDUFB8	NADH dehydrogenase (ubiquinone) 1 beta subcomplex, 8, 19kDa	1	0.953011	0.911988	0.991353	0.975277	0.978056	0.941382	0.974541	0.971324	201226_at	201226_at	93581_at	1448198_a_at	1448198_a_at
37935	NDUFS6	NADH dehydrogenase (ubiquinone) Fe-S protein 6, 13kDa (NADH-coenzyme Q reductase)	1	0.947692	0.908596	0.994232	0.97558	0.974021	0.936748	0.976291	0.97102	203606_at	203606_at	96291_f_at	1433603_at	1433603_at
3792	ATP5C1	ATP synthase, H+ transporting, mitochondrial F1 complex, gamma polypeptide 1	1	0.95661	0.94484	0.933686	0.978605	0.97978	0.955091	0.960447	0.969554	205711_x_at	213366_x_at	92798_at	1416058_s_at	1416058_s_at
41083	NDUFA13	NADH dehydrogenase (ubiquinone) 1 alpha subcomplex, 13	1	0.972761	0.927579	0.973906	0.952673	0.97047	0.960381	0.951674	0.968732	220864_s_at	220864_s_at	93764_at	1430713_s_at	1430713_s_at
2255	SDHB	succinate dehydrogenase complex, subunit B, iron sulfur (Ip)	1	0.931759	0.906872	0.993098	0.979468	0.973393	0.926169	0.976983	0.968646	202675_at	202675_at	95053_s_at	1418005_at	1418005_at
86074	ATP5L	ATP synthase, H+ transporting, mitochondrial F0 complex, subunit G	1	0.978978	0.659436	0.994724	0.973578	0.981646	0.920809	0.977805	0.967873	208746_x_at	208745_at	93014_at	1448203_at	1448203_at
3338	NDUFA3	NADH dehydrogenase (ubiquinone) 1 alpha subcomplex, 3, 9kDa	1	0.947411	0.914333	0.990506	0.971624	0.9653	0.938501	0.969269	0.967626	218563_at	218563_at	96915_f_at	1428464_at	1428464_at
10398	NDUFB11	NADH dehydrogenase (ubiquinone) 1 beta subcomplex, 11, 17.3kDa	1	0.947538	0.920037	0.990324	0.962827	0.975112	0.940549	0.967515	0.967385	218320_s_at	218320_s_at	96887_at	1416057_at	1416057_at
40932	NDUFA8	NADH dehydrogenase (ubiquinone) 1 alpha subcomplex, 8, 19kDa	1	0.951831	0.923106	0.98578	0.963961	0.974909	0.944321	0.964622	0.967283	218160_at	218160_at	93531_at	1423692_at	1423692_at
55024	C1orf151	chromosome 1 open reading frame 151	0		0.931457	0.970505	0.973906	0.975557	0.948681	0.963368	0.96689		224867_at	96261_at	1433616_a_at	1433616_a_at
10884	NDUFV2	NADH dehydrogenase (ubiquinone) flavoprotein 2, 24kDa	1	0.927473	0.869683	0.990263	0.983132	0.984975	0.910248	0.97969	0.966754	202941_at	202941_at	94062_at	1428179_at	1428179_at
4378	UQCRFS1	ubiquinol-cytochrome c reductase, Rieske iron-sulfur polypeptide 1	1	0.962996	0.914639		0.945814	0.962091	0.949301	0.947568	0.964537	208909_at	208909_at		1450968_at	1450968_at
104234	LOC119358	similar to hCG2040270	0	0.943491	0.920411				0.93823		0.964284	200826_at	200826_at
22752	PRICKLE4	prickle homolog 4 (Drosophila)	0	0.944809	0.916777				0.937707		0.963931	218233_s_at	218233_s_at
3219	COX6A1	cytochrome c oxidase subunit VIa polypeptide 1	0	0.943909	0.933618	0.958481	0.965898	0.979958	0.943631	0.956951	0.963691	200925_at	200925_at	99631_f_at	1417418_s_at	1417418_s_at
3344	NDUFC2	NADH dehydrogenase (ubiquinone) 1, subcomplex unknown, 2, 14.5kDa	1	0.965136	0.911813		0.962707	0.879926	0.950099	0.940396	0.963023	218101_s_at	218101_s_at		1460506_s_at	1416366_at
55938	MDH2	malate dehydrogenase 2, NAD (mitochondrial)	0	0.957522	0.918454	0.985562	0.944473	0.959777	0.946488	0.951994	0.962797	209036_s_at	209036_s_at	93991_at	1416478_a_at	1416478_a_at
1275	ATP5F1	ATP synthase, H+ transporting, mitochondrial F0 complex, subunit B1	1	0.956847	0.934361		0.933577	0.954067	0.951373	0.936299	0.962658	211755_s_at	211755_s_at		1426742_at	1426742_at
105916	C16orf65	chromosome 16 open reading frame 65	0	0.946049	0.907327				0.93523		0.962247	212600_s_at	212600_s_at
88323	LOC644310	similar to ubiquinol-cytochrome c reductase complex	0			0.994652	0.963754	0.894012		0.961879	0.961878			94078_at	1424364_a_at	1424364_a_at
11331	USMG5	up-regulated during skeletal muscle growth 5 homolog (mouse)	0		0.958396	0.988133	0.917993	0.939698	0.970289	0.940133	0.961474		225413_at	95718_f_at	1448179_at	1448179_at
3347	NDUFS5	NADH dehydrogenase (ubiquinone) Fe-S protein 5, 15kDa (NADH-coenzyme Q reductase)	1	0.955397	0.92602	0.987623	0.931487	0.952756	0.947551	0.947245	0.961461	201757_at	201757_at	99593_at	1416494_at	1416494_at
83305	UBL5	ubiquitin-like 5	0	0.945628	0.901376				0.932952		0.960691	218011_at	218011_at
10314	NDUFA12	NADH dehydrogenase (ubiquinone) 1 alpha subcomplex, 12	1		0.933707		0.963165	0.896778	0.950529	0.944037	0.958887		223244_s_at		1418814_s_at	1418814_s_at
1864	NDUFB6	NADH dehydrogenase (ubiquinone) 1 beta subcomplex, 6, 17kDa	1	0.956713	0.922182		0.907172	0.965709	0.947195	0.927419	0.958293	203613_s_at	203613_s_at		1434056_a_at	1434057_at
37630	NDUFB3	NADH dehydrogenase (ubiquinone) 1 beta subcomplex, 3, 12kDa	1	0.948391	0.915828	0.93571	0.96271	0.975293	0.939677	0.947235	0.958148	203371_s_at	203371_s_at	93562_at	1416547_at	1416547_at
17926	NDUFA11	NADH dehydrogenase (ubiquinone) 1 alpha subcomplex, 11, 14.7kDa	1		0.907362				0.928504		0.957332		225304_s_at
3059	NDUFB7	NADH dehydrogenase (ubiquinone) 1 beta subcomplex, 7, 18kDa	1	0.914446	0.890207	0.978682	0.963092	0.987579	0.909707	0.965949	0.957063	202839_s_at	202839_s_at	95698_at	1448331_at	1448331_at
3006	COX8A	cytochrome c oxidase subunit 8A (ubiquitous)	1	0.967692	0.933878		0.889942	0.886282	0.958395	0.882347	0.956547	201119_s_at	201119_s_at		1416112_at	1416112_at
3666	NDUFA9	NADH dehydrogenase (ubiquinone) 1 alpha subcomplex, 9, 39kDa	1	0.935718	0.874135	0.98224	0.951901	0.970055	0.917377	0.955541	0.953611	208969_at	208969_at	96321_at	1416663_at	1416663_at
17699	C19orf70	hypothetical protein P117	0		0.905962	0.976074	0.955926	0.95448	0.927313	0.949616	0.953109		225823_at	98039_at	1427909_at	1427909_at
1867	NDUFS8	NADH dehydrogenase (ubiquinone) Fe-S protein 8, 23kDa (NADH-coenzyme Q reductase)	1	0.934048	0.898419		0.956022	0.940908	0.924494	0.947398	0.953058	203190_at	203190_at		1423908_at	1423908_at
11535	NDUFS7	NADH dehydrogenase (ubiquinone) Fe-S protein 7, 20kDa (NADH-coenzyme Q reductase)	1	0.903973			0.96337	0.973024	0.890664	0.963627	0.952133	211752_s_at			1451312_at	1451312_at
106824	C9orf105	chromosome 9 open reading frame 105	0		0.898034				0.920525		0.95171		228053_s_at
55785	SUCLG1	succinate-CoA ligase, alpha subunit	0	0.958428	0.90045	0.970389	0.930391	0.909933	0.941829	0.923896	0.950734	217874_at	217874_at	96268_at	1415891_at	1415891_at
40876	UCRC	ubiquinol-cytochrome c reductase complex (7.2 kD)	1	0.969283	0.619734	0.994652	0.963754	0.894012	0.896484	0.961879	0.950709	218190_s_at	228142_at	94078_at	1424364_a_at	1424364_a_at
6983	POLR2L	polymerase (RNA) II (DNA directed) polypeptide L, 7.6kDa	0	0.937729	0.873252				0.918469		0.950546	211730_s_at	211730_s_at
38295	PARK7	Parkinson disease (autosomal recessive, early onset) 7	0	0.956653	0.911715	0.938964	0.922819	0.960009	0.943785	0.919932	0.950423	200006_at	200006_at	95491_at	1416526_a_at	1416526_a_at
55617	CYC1	cytochrome c-1	1	0.912083	0.853954	0.986864	0.958449	0.958788	0.894785	0.958856	0.948294	201066_at	201066_at	95072_at	1416604_at	1416604_at
37994	NDUFA7	NADH dehydrogenase (ubiquinone) 1 alpha subcomplex, 7, 14.5kDa	1	0.949449	0.88388	0.975041	0.927134	0.938533	0.930254	0.931846	0.948172	202785_at	202785_at	95652_at	1436567_a_at	1436567_a_at
11924	MRPS36	mitochondrial ribosomal protein S36	0		0.890883				0.91433		0.947246		224302_s_at
8262	TIMM8B	translocase of inner mitochondrial membrane 8 homolog B (yeast)	0	0.951459	0.910816	0.962413	0.917488	0.922195	0.939969	0.915698	0.947132	218357_s_at	218357_s_at	97477_at	1431665_a_at	1431665_a_at
38275	TCEB2	transcription elongation factor B (SIII), polypeptide 2 (18kDa, elongin B)	0	0.945236	0.901786	0.950206	0.926155	0.957094	0.932856	0.924275	0.946531	200085_s_at	200085_s_at	160402_at	1428263_a_at	1428263_a_at
2985	ATP5A1	ATP synthase, H+ transporting, mitochondrial F1 complex, alpha subunit 1, cardiac muscle	1	0.960607	0.91829	0.977585	0.897393	0.788892	0.948617	0.896916	0.946445	213738_s_at	213738_s_at	100753_at	1423111_at	1423111_at
4324	MDH1	malate dehydrogenase 1, NAD (soluble)	0	0.947313	0.918652		0.901544	0.874317	0.939887	0.886903	0.94499	200978_at	200978_at		1448172_at	1448172_at
49449	CHCHD2	coiled-coil-helix-coiled-coil-helix domain containing 2	0	0.946274	0.90187		0.913899	0.897785	0.933614	0.902964	0.944831	217720_at	217720_at		1450815_s_at	1450815_s_at
5148	ATP5I	ATP synthase, H+ transporting, mitochondrial F0 complex, subunit E	1	0.912376	0.923677			0.877459	0.922921	0.838501	0.942483	207335_x_at	209492_x_at			1422525_at
113207	RPL26L1	ribosomal protein L26-like 1	0	0.909626	0.89076				0.90705		0.94228	218830_at	218830_at
32317	MRPL51	mitochondrial ribosomal protein L51	0		0.904279	0.97028	0.92752	0.948735	0.925874	0.931525	0.941484		223086_x_at	99594_at	1416877_a_at	1416877_a_at
1273	ATP5B	ATP synthase, H+ transporting, mitochondrial F1 complex, beta polypeptide	1	0.936768	0.9072		0.922276	0.854922	0.929331	0.897983	0.941126	201322_at	201322_at		1416829_at	1416829_at
12270	MRPL53	mitochondrial ribosomal protein L53	0		0.880571				0.905303		0.940615		225523_at
37905	COX5A	cytochrome c oxidase subunit Va	1	0.967275	0.5073		0.965772	0.959978	0.870965	0.960616	0.938556	203663_s_at	229426_at		1448153_at	1448153_at
12825	SLIRP	chromosome 14 open reading frame 156	0	0.962892	0.922787	0.870464	0.879958	0.900515	0.9516	0.85721	0.938485	221434_s_at	221434_s_at	96743_at	1428554_a_at	1428554_a_at
3904	HINT1	histidine triad nucleotide binding protein 1	0	0.941406	0.919312	0.898563	0.930593	0.895344	0.936581	0.893221	0.938336	200093_s_at	200093_s_at	99581_at	1424018_at	1424018_at
4974	UQCR	ubiquinol-cytochrome c reductase, 6.4kDa subunit	1	0.958101	0.155603	0.994009	0.985193	0.988858	0.725044	0.9842	0.938004	202090_s_at	223613_at	99618_at	1448292_at	1448292_at
50025	C12orf62	chromosome 12 open reading frame 62	0		0.903698		0.905355	0.941169	0.925392	0.913294	0.934905		225772_s_at		1455006_at	1455006_at
13963	LOC391356	similar to CG14903-PA	0		0.868614				0.894744		0.932734		226243_at
45365	MRPS21	mitochondrial ribosomal protein S21	0		0.86139	0.981714	0.94806	0.836295	0.888305	0.931981	0.932349		222997_s_at	94912_at	1422451_at	1422451_at
40846	TIMM13	translocase of inner mitochondrial membrane 13 homolog (yeast)	0	0.899889	0.865343				0.891466		0.930637	218188_s_at	218188_s_at
1276	ATP5G3	ATP synthase, H+ transporting, mitochondrial F0 complex, subunit C3 (subunit 9)	1	0.977033	0.336809		0.956081	0.962041	0.855946	0.954274	0.929303	207508_at	228168_at		1454661_at	1454661_at
37730	SNRPG	small nuclear ribonucleoprotein polypeptide G	0	0.893207	0.870015				0.889327		0.929027	205644_s_at	205644_s_at
56664	MRPL22	mitochondrial ribosomal protein L22	0	0.927942	0.888811		0.869195	0.909531	0.917243	0.876706	0.928788	218339_at	218339_at		1435995_at	1435995_at
105492	RBX1	ring-box 1	0	0.910515	0.839852				0.888837		0.928644	218117_at	218117_at
5803	MCTS1	malignant T cell amplified sequence 1	0	0.897356	0.861351				0.88835		0.928275	218163_at	218163_at
31432	RPL35	ribosomal protein L35	0	0.906575	0.844743				0.887986		0.927989	200002_at	200002_at
40902	UXT	ubiquitously-expressed transcript	0	0.887633	0.871275				0.886777		0.927069	218495_at	218495_at
3672	NHP2L1	NHP2 non-histone chromosome protein 2-like 1 (S. cerevisiae)	0	0.880894	0.877023				0.885465		0.926077	201077_s_at	201077_s_at
763	RPL24	ribosomal protein L24	0	0.907669	0.833459				0.884732		0.9255	200013_at	200013_at
2089	PSMB3	proteasome (prosome, macropain) subunit, beta type, 3	0	0.889188	0.863684				0.8845		0.925327	201400_at	201400_at
7922	MRPL23	mitochondrial ribosomal protein L23	0	0.905914	0.881427	0.942722	0.909052	0.935276	0.901225	0.906084	0.9251	213897_s_at	213897_s_at	92646_at	1416948_at	1416948_at
32648	HIGD2A	HIG1 domain family, member 2A	0	0.884207	0.862249	0.966959	0.925283	0.924342	0.881181	0.922639	0.924055	209329_x_at	209329_x_at	95105_at	1418002_at	1418002_at
11422	MRP63	mitochondrial ribosomal protein 63	0	0.924871	0.878943		0.88056	0.843628	0.911692	0.8624	0.921969	204386_s_at	204386_s_at		1418137_at	1418137_at
9543	MRPL27	mitochondrial ribosomal protein L27	0		0.901021	0.92982	0.920791	0.899761	0.92309	0.898006	0.921402		224330_s_at	98120_at	1415690_at	1415690_at
2525	UQCRC1	ubiquinol-cytochrome c reductase core protein I	1	0.925175	0.818714	0.967469	0.899428	0.897471	0.892546	0.905291	0.920918	201903_at	201903_at	101989_at	1428782_a_at	1428782_a_at
8292	EIF3K	eukaryotic translation initiation factor 3, subunit K	0	0.968587	0.930571	0.624538	0.789648	0.859233	0.958047	0.739453	0.919998	212716_s_at	212716_s_at	95715_at	1452674_a_at	1452674_a_at
12083	ZBTB8OS	zinc finger and BTB domain containing 8 opposite strand	0		0.850107				0.878142		0.919984		228970_at
111021	BOLA2	bolA homolog 2 (E. coli)	0	0.868839	0.871531				0.87673		0.919308	209836_x_at	209836_x_at
10212	CISD1	CDGSH iron sulfur domain 1	0	0.814712	0.84813	0.970089	0.949117	0.943523	0.838384	0.940486	0.919113	218597_s_at	218597_s_at	94526_at	1416850_s_at	1416850_s_at
69156	CCDC56	coiled-coil domain containing 56	0	0.913053	0.911043	0.886125	0.870286	0.928219	0.917444	0.865801	0.919027	218026_at	218026_at	100527_at	1419812_s_at	1419812_s_at
5035	IDH3B	isocitrate dehydrogenase 3 (NAD+) beta	0				0.924369	0.918623		0.916822	0.916822				1418886_s_at	1418886_s_at
37562	FAU	Finkel-Biskis-Reilly murine sarcoma virus (FBR-MuSV) ubiquitously expressed	0	0.874499	0.856034				0.873171		0.916505	200019_s_at	200019_s_at
115	FH	fumarate hydratase	0	0.88027	0.859974	0.950195	0.922566	0.900938	0.878042	0.907788	0.915823	214170_x_at	214170_x_at	99148_at	1424828_a_at	1424828_a_at
32210	MRPL15	mitochondrial ribosomal protein L15	0	0.862246	0.86359				0.869731		0.913803	218027_at	218027_at
38089	COX17	COX17 cytochrome c oxidase assembly homolog (S. cerevisiae)	0	0.922116	0.835852		0.851673	0.901657	0.895578	0.862695	0.912477	203880_at	203880_at		1434435_s_at	1434435_s_at
12105	C6orf125	chromosome 6 open reading frame 125	0		0.847832	0.941526	0.888821	0.960025	0.876052	0.906402	0.912242		224448_s_at	95707_at	1448685_at	1448685_at
1866	NDUFS4	NADH dehydrogenase (ubiquinone) Fe-S protein 4, 18kDa (NADH-coenzyme Q reductase)	1	0.935018	0.890178	0.20613	0.947491	0.961615	0.922228	0.832078	0.911978	209303_at	209303_at	92876_at	1448959_at	1448959_at
55557	SLC25A5	solute carrier family 25 (mitochondrial carrier; adenine nucleotide translocator), member 5	0	0.882291	0.86154		0.9001	0.889593	0.879816	0.890069	0.911881	200657_at	200657_at		1423772_x_at	1423772_x_at
57043	MRPS24	mitochondrial ribosomal protein S24	0		0.908438	0.81584	0.925449	0.900717	0.929424	0.87321	0.910852		224948_at	101085_at	1450865_s_at	1438563_s_at
1038	DDT	D-dopachrome tautomerase	0	0.917531	0.87122	0.93011	0.868805	0.8501	0.904361	0.860977	0.910209	202929_s_at	202929_s_at	100564_at	1417103_at	1417103_at
39553	NME2	non-metastatic cells 2, protein (NM23B) expressed in	0	0.903645	0.8894	0.91732	0.861809	0.891018	0.903181	0.861713	0.909824	201268_at	201268_at	92625_at	1448808_a_at	1448808_a_at
41627	C7orf55	chromosome 7 open reading frame 55	0		0.846583	0.975817	0.88599	0.87018	0.874966	0.90196	0.909		226780_s_at	94907_f_at	1416367_at	1416367_at
16317	C7orf30	chromosome 7 open reading frame 30	0		0.834817				0.86421		0.90897		226386_at
11916	AURKAIP1	aurora kinase A interacting protein 1	0	0.891808	0.870014	0.882485	0.915701	0.893062	0.888695	0.87871	0.908472	218580_x_at	225552_x_at	94518_at	1416245_at	1416245_at
2092	PSMB6	proteasome (prosome, macropain) subunit, beta type, 6	0	0.92442	0.872279	0.817064	0.868349	0.92019	0.909135	0.844417	0.907478	208827_at	208827_at	101992_at	1448822_at	1448822_at
1861	NDUFA6	NADH dehydrogenase (ubiquinone) 1 alpha subcomplex, 6, 14kDa	1	0.827361	0.792588	0.96429	0.938054	0.939139	0.820096	0.931088	0.907082	202000_at	202000_at	160237_at	1448427_at	1448427_at
11923	CHCHD1	coiled-coil-helix-coiled-coil-helix domain containing 1	0		0.852981		0.902354	0.882739	0.88074	0.889537	0.906091		226896_at		1416938_at	1416938_at
14110	C22orf32	chromosome 22 open reading frame 32	0		0.77054	0.96079	0.92554	0.926529	0.803693	0.919723	0.905971		225795_at	95076_at	1452584_at	1452584_at
55803	IDH3G	isocitrate dehydrogenase 3 (NAD+) gamma	0			0.846925	0.93638	0.958279		0.90588	0.90588			93029_at	1416788_a_at	1416788_a_at
56659	NDUFS2	NADH dehydrogenase (ubiquinone) Fe-S protein 2, 49kDa (NADH-coenzyme Q reductase)	1	0.855961	0.833462	0.961004	0.896611	0.927179	0.853283	0.907179	0.905437	201966_at	201966_at	93972_at	1451096_at	1451096_at
2093	PSMB7	proteasome (prosome, macropain) subunit, beta type, 7	0	0.939349	0.886992	0.881301	0.799344	0.777674	0.924005	0.790863	0.901841	200786_at	200786_at	94263_f_at	1416240_at	1416240_at
1972	PFDN5	prefoldin subunit 5	0	0.879373	0.799734				0.8542		0.901355	210908_s_at	210908_s_at
1503	ETFB	electron-transfer-flavoprotein, beta polypeptide	0	0.879379	0.831171	0.967487	0.89307	0.795451	0.865982	0.886014	0.900907	202942_at	202942_at	96947_at	1428181_at	1428181_at
110655	TUBA3D	tubulin, alpha 3d	0	0.874154	0.801583				0.851489		0.899156	213166_x_at	213166_x_at
37514	ATP5D	ATP synthase, H+ transporting, mitochondrial F1 complex, delta subunit	1	0.77573	0.72546		0.960144	0.951375	0.762404	0.95372	0.89562	213041_s_at	213041_s_at		1456580_s_at	1423716_s_at
37649	SLC25A3	solute carrier family 25 (mitochondrial carrier; phosphate carrier), member 3	0	0.898865	0.821681		0.867163	0.814877	0.874734	0.844052	0.895007	200030_s_at	200030_s_at		1416300_a_at	1416300_a_at
37764	UQCRC2	ubiquinol-cytochrome c reductase core protein II	1	0.854188	0.853521	0.908093	0.906509	0.874119	0.860979	0.877186	0.894841	200883_at	200883_at	102000_f_at	1435757_a_at	1428631_a_at
6994	RPL35A	ribosomal protein L35a	0	0.860718	0.806468				0.845131		0.893933	213687_s_at	213687_s_at
8519	MRPS28	mitochondrial ribosomal protein S28	0	0.854235	0.86335	0.931902	0.86965	0.885555	0.865302	0.869518	0.893524	219819_s_at	219819_s_at	98610_at	1452585_at	1452585_at
41306	TOMM7	translocase of outer mitochondrial membrane 7 homolog (yeast)	0	0.879857	0.815078	0.906141	0.889578	0.904641	0.86023	0.873931	0.893046	201812_s_at	201812_s_at	160256_at	1428215_x_at	1428215_x_at
23766	Lsmd1	LSM domain containing 1	0			0.900103	0.918947	0.912586		0.890679	0.890678			97271_at	1428526_at	1428526_at
9424	TRAPPC2L	trafficking protein particle complex 2-like	0	0.880252	0.870703	0.903689	0.857485	0.819959	0.88246	0.837414	0.89003	218354_at	218354_at	98626_at	1417105_at	1417105_at
31675	BRP44	brain protein 44	0	0.899893	0.829902	0.776116	0.894399	0.894717	0.878248	0.842665	0.889674	202427_s_at	202427_s_at	95058_f_at	1423833_a_at	1423833_a_at
40833	LSM5	LSM5 homolog, U6 small nuclear RNA associated (S. cerevisiae)	0	0.829251	0.83253				0.838206		0.888224	211747_s_at	211747_s_at
2800	MRPL40	mitochondrial ribosomal protein L40	0	0.944551	0.881765	0.849387	0.747142	0.663155	0.925987	0.730494	0.887942	203152_at	203152_at	93603_at	1448849_at	1448849_at
1185	ICT1	immature colon carcinoma transcript 1	0	0.914495	0.789253	0.778797	0.89963	0.879887	0.87527	0.841599	0.887622	204868_at	204868_at	99150_at	1460308_a_at	1460308_a_at
40581	ATPIF1	ATPase inhibitory factor 1	0	0.917666	0.870466	0.799837	0.804348	0.859253	0.904209	0.787119	0.886969	218671_s_at	218671_s_at	93984_at	1448770_a_at	1448770_a_at
41467	MRPS14	mitochondrial ribosomal protein S14	0	0.833647	0.838093	0.911551	0.90945	0.86183	0.843107	0.876735	0.886551	203800_s_at	203800_s_at	97342_at	1420489_at	1420489_at
111904	LOC149224	hypothetical LOC149224	0	0.857205	0.787082				0.835511		0.885947	213941_x_at	200082_s_at
41825	SF3B5	splicing factor 3b, subunit 5, 10kDa	0	0.922499	0.915459	0.761914	0.768476	0.731339	0.924332	0.72731	0.885822	221263_s_at	221263_s_at	95732_at	1437972_s_at	1451185_at
7729	MRPS33	mitochondrial ribosomal protein S33	0	0.931634	0.911298	0.363146	0.883761	0.730666	0.927801	0.714278	0.885595	218654_s_at	218654_s_at	92826_at	1427173_a_at	1427173_a_at
90915	RPS21	ribosomal protein S21	0	0.861546	0.77791				0.834869		0.885394	200834_s_at	200834_s_at
77960	LOC137107	similar to ribosomal protein L10a	0	0.845501	0.800048				0.833545		0.884301	200036_s_at	200036_s_at
12330	TMEM147	transmembrane protein 147	0	0.859772	0.822649		0.840047	0.897415	0.850911	0.853203	0.88417	202475_at	202475_at		1428465_at	1428465_at
4660	NOL5A	nucleolar protein 5A (56kDa with KKE/D repeat)	0	0.846625	0.797403				0.833089		0.883924	210418_s_at	210014_x_at
2087	PSMB1	proteasome (prosome, macropain) subunit, beta type, 1	0	0.893667	0.862629	0.734308	0.862501	0.886097	0.88671	0.811739	0.883655	200876_s_at	200876_s_at	98113_at	1448166_a_at	1448166_a_at
712	PDHB	pyruvate dehydrogenase (lipoamide) beta	0	0.860274	0.829835	0.922744	0.858104	0.863706	0.854058	0.85472	0.882017	211023_at	211023_at	94806_at	1416090_at	1416090_at
2809	EDF1	endothelial differentiation-related factor 1	0	0.880405	0.815328	0.900786	0.882	0.809558	0.860522	0.84682	0.881998	209059_s_at	209059_s_at	96322_at	1440151_s_at	1448266_at
41277	NOLA3	nucleolar protein family A, member 3 (H/ACA small nucleolar RNPs)	0	0.840745	0.856112	0.865855	0.87938	0.886417	0.855243	0.851741	0.881442	217962_at	217962_at	97250_at	1423210_a_at	1423210_a_at
3381	SNRPD2	small nuclear ribonucleoprotein D2 polypeptide 16.5kDa	0			0.880364	0.91169	0.909814		0.881046	0.881046			95049_at	1452680_at	1452680_at
15342	NDUFA10	NADH dehydrogenase (ubiquinone) 1 alpha subcomplex, 10, 42kDa	1	0.759811	0.768849		0.923897	0.937851	0.772618	0.923693	0.878092	217860_at	217860_at		1448934_at	1448934_at
113168	LOC441876	similar to Rps16 protein	0	0.838956	0.786502				0.824383		0.876545	201258_at	201258_at
39086	DBI	diazepam binding inhibitor (GABA receptor modulator, acyl-Coenzyme A binding protein)	0	0.8725	0.832629	0.915808	0.841673	0.786277	0.8625	0.828642	0.87613	202428_x_at	202428_x_at	97248_at	1422432_at	1422432_at
9651	TIMM23	translocase of inner mitochondrial membrane 23 homolog (yeast)	0	0.764251	0.851618	0.94063	0.89664	0.844043	0.816162	0.878486	0.875857	218118_s_at	225535_s_at	95441_at	1416485_at	1416485_at
45635	GTF2H5	general transcription factor IIH, polypeptide 5	0	0.837587	0.775445		0.876244		0.818842	0.876244	0.875637	213357_at	213357_at		1428906_at
41034	SAMM50	sorting and assembly machinery component 50 homolog (S. cerevisiae)	0	0.881241	0.807955	0.883664	0.855533	0.833185	0.858418	0.831566	0.875029	201569_s_at	201569_s_at	95690_at	1455800_x_at	1455800_x_at
68285	RPA3	replication protein A3, 14kDa	0	0.7923	0.835885				0.821178		0.873841	209507_at	209507_at
9320	MRPS17	mitochondrial ribosomal protein S17	0	0.874046	0.84526	0.890147	0.853323	0.734879	0.868392	0.813802	0.873792	218982_s_at	218982_s_at	94909_at	1453728_a_at	1453728_a_at
4668	HBXIP	hepatitis B virus x interacting protein	0	0.925554	0.850509	0.549464	0.857909	0.749525	0.902696	0.736028	0.87115	202299_s_at	202299_s_at	98037_at	1415759_a_at	1415759_a_at
2085	PSMA6	proteasome (prosome, macropain) subunit, alpha type, 6	0	0.879179	0.832761	0.813772	0.851444	0.828694	0.866496	0.807115	0.87035	208805_at	208805_at	96952_at	1437144_x_at	1437144_x_at
31023	C1QBP	complement component 1, q subcomponent binding protein	0	0.897065	0.826948		0.803475	0.631278	0.875229	0.74623	0.869877	214214_s_at	214214_s_at		1455821_x_at	1455821_x_at
32636	MRPS15	mitochondrial ribosomal protein S15	0	0.880172	0.890899	0.79365	0.790464	0.751742	0.891466	0.750209	0.867205	221437_s_at	226296_s_at	95498_at	1456109_a_at	1456109_a_at
55690	PSMB5	proteasome (prosome, macropain) subunit, beta type, 5	0	0.887136	0.814911	0.591514	0.887165	0.884253	0.864585	0.800562	0.866844	208799_at	208799_at	101558_s_at	1415676_a_at	1415676_a_at
113293	OTTMUSG00000009925	predicted gene, OTTMUSG00000009925	0				0.869955	0.882283		0.866739	0.866738				1428296_at	1428296_at
2081	PSMA2	proteasome (prosome, macropain) subunit, alpha type, 2	0	0.885212	0.857673	0.696934	0.809118	0.865659	0.879821	0.768555	0.86533	201317_s_at	201317_s_at	100733_at	1448206_at	1448206_at
105144	RPL27	ribosomal protein L27	0	0.85959	0.713146				0.810358		0.864496	200025_s_at	200025_s_at
2090	PSMB4	proteasome (prosome, macropain) subunit, beta type, 4	0	0.871094	0.830211	0.778393	0.82672	0.877227	0.860674	0.798616	0.863984	202243_s_at	202243_s_at	98557_f_at	1451205_at	1451205_at
90894	MRPL13	mitochondrial ribosomal protein L13	0	0.820078	0.8682	0.85897	0.865282	0.754982	0.850844	0.812464	0.863588	218049_s_at	218049_s_at	102019_at	1424204_at	1424204_at
6548	LSM3	LSM3 homolog, U6 small nuclear RNA associated (S. cerevisiae)	0	0.937637	0.902936	0.680125	0.671503	0.549691	0.928291	0.61748	0.862308	202209_at	202209_at	94455_at	1448536_at	1448536_at
776	RPL36AL	ribosomal protein L36a-like	0	0.816828	0.777283				0.807718		0.862217	207585_s_at	207585_s_at
11475	APOO	apolipoprotein O	0	0.810634	0.779683		0.857808		0.805167	0.857808	0.862102	221620_s_at	221620_s_at		1452800_a_at
5844	TINP1	TGF beta-inducible nuclear protein 1	0	0.812881	0.782835				0.807514		0.86208	201922_at	201922_at
4485	NEDD8	neural precursor cell expressed, developmentally down-regulated 8	0	0.836521	0.88381	0.768374	0.853456	0.763256	0.866874	0.781836	0.861653	201840_at	201840_at	93519_s_at	1423715_a_at	1423715_a_at
41077	POMP	proteasome maturation protein	0	0.889552	0.888447	0.366786	0.849819	0.858886	0.895115	0.722656	0.861612	217769_s_at	217769_s_at	94014_at	1416979_at	1416979_at
4977	COPS6	COP9 constitutive photomorphogenic homolog subunit 6 (Arabidopsis)	0	0.869225	0.831084	0.920471	0.766631	0.742249	0.859872	0.787676	0.859564	201405_s_at	201405_s_at	99106_at	1451366_at	1451366_at
45148	C17orf61	chromosome 17 open reading frame 61	0		0.790374		0.833569		0.822682	0.833569	0.859461		227063_at		1430985_at
8518	RP11-336K24.9	mitogen-activated protein-binding protein-interacting protein	0	0.841526	0.833764	0.788999	0.842671	0.871569	0.845376	0.807784	0.858926	218291_at	218291_at	99164_at	1422797_at	1422797_at
4620	TIMM17A	translocase of inner mitochondrial membrane 17 homolog A (yeast)	0	0.817097	0.765678				0.802804		0.857967	215171_s_at	215171_s_at
11939	TMEM126A	transmembrane protein 126A	0		0.890009	0.803984	0.854569	0.699541	0.913592	0.780159	0.856357		223334_at	94508_at	1451000_at	1451000_at
4630	ZNHIT1	zinc finger, HIT type 1	0	0.816114	0.845652	0.830084	0.857656	0.810091	0.837786	0.810963	0.856154	201541_s_at	201541_s_at	99147_at	1451745_a_at	1451745_a_at
40919	LOC100129086	similar to HIG1 domain family, member 1A	0	0.857283	0.722799		0.868204	0.772895	0.811914	0.833797	0.856065	217845_x_at	217845_x_at		1416480_a_at	1416480_a_at
6781	LSM7	LSM7 homolog, U6 small nuclear RNA associated (S. cerevisiae)	0	0.824991	0.856199	0.717028			0.847319	0.612138	0.855786	204559_s_at	204559_s_at	97907_at
4541	POLR2I	polymerase (RNA) II (DNA directed) polypeptide I, 14.5kDa	0	0.904533	0.861093	0.303076	0.874189	0.798284	0.892505	0.708749	0.855656	212955_s_at	212955_s_at	96306_at	1428494_a_at	1428494_a_at
21182	PRDX2	peroxiredoxin 2	0	0.856666	0.775274	0.905541	0.857984	0.700336	0.831202	0.817771	0.855654	39729_at	39729_at	100331_g_at	1418506_a_at	1418506_a_at
8537	C19orf53	chromosome 19 open reading frame 53	0	0.852865	0.829754		0.753504	0.784641	0.849958	0.755325	0.854908	217926_at	217926_at		1449724_s_at	1449724_s_at
9872	MRPL16	mitochondrial ribosomal protein L16	0	0.890641	0.799472	0.806856	0.839173	0.698839	0.861491	0.770766	0.854576	217980_s_at	217980_s_at	99140_at	1450880_at	1450880_at
12054	C9orf123	chromosome 9 open reading frame 123	0		0.861341		0.74558	0.841395	0.888248	0.771691	0.854444		224879_at		1423317_at	1423317_at
37718	SDHD	succinate dehydrogenase complex, subunit D, integral membrane protein	1	0.746706	0.74964	0.971719	0.890515	0.74927	0.756616	0.883248	0.854442	202026_at	202026_at	92574_at	1428235_at	1428235_at
40915	SPCS1	signal peptidase complex subunit 1 homolog (S. cerevisiae)	0	0.854183	0.864302		0.73485	0.671114	0.865673	0.70717	0.853559	217927_at	217927_at		1448258_a_at	1416220_at
2984	ATOX1	ATX1 antioxidant protein 1 homolog (yeast)	0	0.753293	0.809825		0.854709	0.887349	0.789057	0.858702	0.853491	203454_s_at	203454_s_at		1415760_s_at	1415760_s_at
100531	TPI1	triosephosphate isomerase 1	0	0.850325	0.818448	0.902435	0.790309	0.775093	0.843818	0.795704	0.853484	213011_s_at	200822_x_at	99566_at	1435659_a_at	1452927_x_at
38164	UQCRB	ubiquinol-cytochrome c reductase binding protein	1	0.783199	0.678004	0.944588	0.901688	0.867501	0.747341	0.887325	0.853339	209065_at	209065_at	95472_f_at	1416337_at	1416337_at
11401	MRPL34	mitochondrial ribosomal protein L34	0	0.876701	0.783131	0.929634	0.77572	0.691865	0.846519	0.789514	0.852705	221692_s_at	221692_s_at	160345_at	1416349_at	1416349_at
392	SOD1	superoxide dismutase 1, soluble (amyotrophic lateral sclerosis 1 (adult))	0	0.933531	0.870555	0.68135	0.6849	0.589731	0.914666	0.632082	0.852654	200642_at	200642_at	100538_at	1451124_at	1451124_at
5151	NDUFV1	NADH dehydrogenase (ubiquinone) flavoprotein 1, 51kDa	1	0.796714	0.752197	0.865118	0.889144	0.889208	0.785642	0.857915	0.852451	208714_at	208714_at	96267_at	1415967_at	1415967_at
1980	PHB	prohibitin	0	0.837407	0.851332	0.547926	0.861398	0.897909	0.851173	0.780529	0.851956	200658_s_at	200658_s_at	94855_at	1417053_at	1417053_at
49832	Pigy	phosphatidylinositol glycan anchor biosynthesis, class Y	0				0.85164			0.85164	0.85164				1428556_at
89254	LOC653505	similar to cyclophilin-LC (COAS2)	0	0.772951	0.799412				0.793925		0.850094	201293_x_at	201293_x_at
9941	MRPL20	mitochondrial ribosomal protein L20	0	0.910696	0.845737	0.850238	0.791962	0.324748	0.890922	0.692403	0.849631	220526_s_at	220526_s_at	94875_at	1416093_a_at	1416093_a_at
8349	TFPT	TCF3 (E2A) fusion partner (in childhood Leukemia)	0	0.947411	0.914333		0.323605	0.350215	0.938501	0.332235	0.847884	218563_at	218563_at		1438963_s_at	1438963_s_at
3664	NDUFA5	NADH dehydrogenase (ubiquinone) 1 alpha subcomplex, 5, 13kDa	1	0.504013	0.517563	0.98978	0.95554	0.954371	0.51764	0.959156	0.847128	201304_at	201304_at	97201_s_at	1417286_at	1417286_at
105116	EG434394	predicted gene, EG434394	0				0.825057	0.902046		0.847096	0.847096				1416519_at	1416519_at
32141	RPL8	ribosomal protein L8	0	0.799193	0.757557				0.789328		0.846027	200936_at	200936_at
3018	ECHS1	enoyl Coenzyme A hydratase, short chain, 1, mitochondrial	0	0.909079	0.882681	0.767167	0.667164	0.548543	0.903502	0.642676	0.845619	201135_at	201135_at	95426_at	1452341_at	1452341_at
41350	C16orf61	chromosome 16 open reading frame 61	0	0.889861	0.789554	0.839475	0.769593	0.71982	0.857533	0.749356	0.844792	218447_at	218447_at	161147_f_at	1452597_at	1452597_at
49819	MYO19	myosin XIX	0	0.834407	0.69787				0.787266		0.844226	212544_at	212544_at
20500	HSPE1	heat shock 10kDa protein 1 (chaperonin 10)	0	0.85851	0.841438	0.725557	0.81414	0.717396	0.857975	0.738974	0.841514	205133_s_at	205133_s_at	92829_at	1450668_s_at	1450668_s_at
75203	C11orf48	chromosome 11 open reading frame 48	0	0.766894	0.785703				0.783916		0.841235	221637_s_at	221637_s_at
100	ETFA	electron-transfer-flavoprotein, alpha polypeptide (glutaric aciduria II)	0	0.895818	0.823946	0.614969	0.795754	0.73012	0.873553	0.70545	0.840935	201931_at	201931_at	96112_at	1423972_at	1423972_at
9321	MRPS7	mitochondrial ribosomal protein S7	0	0.855386	0.886129	0.701831	0.750775	0.716885	0.876911	0.697848	0.840847	217932_at	217932_at	96904_at	1453725_a_at	1453725_a_at
86338	LOC440589	hypothetical LOC440589	0	0.713506	0.833752				0.783017		0.840376	212433_x_at	228301_x_at
2786	EIF3I	eukaryotic translation initiation factor 3, subunit I	0	0.820577	0.73453		0.829215	0.822763	0.792482	0.819628	0.840185	208756_at	208756_at		1416233_at	1416233_at
103997	Gapdh	glyceraldehyde-3-phosphate dehydrogenase	0			0.917351	0.869467	0.768342		0.839897	0.839897			101214_f_at	AFFX-GapdhMur/M32599_3_at	AFFX-GapdhMur/M32599_3_at
12106	MRPL42	mitochondrial ribosomal protein L42	0	0.637976	0.748111		0.935545	0.869074	0.699983	0.912482	0.839712	217919_s_at	217919_s_at		1418439_at	1418439_at
52152	FAM153B	family with sequence similarity 153, member B	0	0.794023	0.747621				0.782068		0.839544	200029_at	200029_at
9500	UFC1	ubiquitin-fold modifier conjugating enzyme 1	0	0.864205	0.839735	0.709787	0.731199	0.855439	0.860449	0.727896	0.839303	217797_at	217797_at	97807_at	1416327_at	1416327_at
110225	LOC283412	hypothetical LOC283412	0	0.778624	0.76556				0.781358		0.838883	213969_x_at	200823_x_at
8389	STOML2	stomatin (EPB72)-like 2	0	0.894756	0.823171	0.76709	0.73058	0.696768	0.872629	0.700694	0.838656	215416_s_at	215416_s_at	96289_at	1448774_at	1448774_at
41273	THEM2	thioesterase superfamily member 2	0	0.714573	0.791488	0.859863	0.88893	0.866743	0.760575	0.851199	0.83819	204565_at	204565_at	93780_at	1417316_at	1417316_at
113564	P2RY11	purinergic receptor P2Y, G-protein coupled, 11	0	0.787195	0.753121				0.780338		0.838015	208887_at	208887_at
105299	PSMA7	proteasome (prosome, macropain) subunit, alpha type, 7	0	0.88772	0.860851	0.618463	0.76016	0.679438	0.882483	0.674796	0.837887	201114_x_at	201114_x_at	93988_at	1423567_a_at	1423567_a_at
40845	TIMM10	translocase of inner mitochondrial membrane 10 homolog (yeast)	0	0.792915	0.835118		0.792158	0.705719	0.821288	0.757566	0.836914	218408_at	1555764_s_at		1417499_at	1417499_at
93361	PPA2	pyrophosphatase (inorganic) 2	0	0.888498	0.853839	0.525434	0.808024	0.66475	0.880192	0.677103	0.836778	220741_s_at	220741_s_at	103881_at	1424488_a_at	1424488_a_at
99836	RPL36	ribosomal protein L36	0	0.765275	0.774321				0.778139		0.835977	219762_s_at	219762_s_at
6768	MRPL11	mitochondrial ribosomal protein L11	0	0.818076	0.851422	0.673346	0.837211	0.763803	0.841642	0.750385	0.835473	219162_s_at	219162_s_at	98876_at	1417918_at	1437131_x_at
3388	TBCA	tubulin folding cofactor A	0	0.866796	0.835217	0.522353	0.762851	0.889998	0.860074	0.716364	0.835244	203667_at	203667_at	93333_at	1417652_a_at	1417652_a_at
4053	KARS	lysyl-tRNA synthetase	0	0.775119	0.75923				0.776295		0.834367	200840_at	200840_at
5524	NOLA2	nucleolar protein family A, member 2 (H/ACA small nucleolar RNPs)	0	0.895573	0.888966	0.616408	0.680076	0.611724	0.898614	0.617325	0.834024	209104_s_at	209104_s_at	97824_at	1416606_s_at	1416606_s_at
48369	VDAC3	voltage-dependent anion channel 3	0	0.86249	0.843554	0.653042	0.817101	0.650705	0.861146	0.708815	0.833406	208845_at	208845_at	160551_at	1416175_a_at	1416175_a_at
32460	C3orf60	chromosome 3 open reading frame 60	0	0.859784	0.768437		0.769883	0.641832	0.829855	0.723939	0.832715	209177_at	209177_at		1418185_at	1418185_at
2328	SNRPF	small nuclear ribonucleoprotein polypeptide F	0	0.75322	0.779468				0.774105		0.832345	203832_at	203832_at
4944	PRDX3	peroxiredoxin 3	0	0.814281	0.79342	0.744446	0.858579	0.78478	0.812804	0.784652	0.832344	201619_at	201619_at	96256_at	1416292_at	1416292_at
6477	COQ9	coenzyme Q9 homolog (S. cerevisiae)	0	0.752491	0.695664	0.946339	0.846852	0.833639	0.736248	0.856458	0.83065	212228_s_at	212228_s_at	94531_at	1428134_at	1428134_at
55655	MIF	macrophage migration inhibitory factor (glycosylation-inhibiting factor)	0	0.765535	0.809007		0.782942	0.825045	0.794824	0.788543	0.830559	217871_s_at	217871_s_at		1416335_at	1416335_at
90880	GCSH	glycine cleavage system protein H (aminomethyl carrier)	0	0.78789	0.732398				0.771918		0.830397	213129_s_at	213129_s_at
112042	LOC440733	similar to insulinoma protein (rig)	0	0.833932	0.770218		0.752538	0.763706	0.814755	0.748959	0.830305	200819_s_at	200819_s_at		1416088_a_at	1416088_a_at
9851	CHCHD3	coiled-coil-helix-coiled-coil-helix domain containing 3	0	0.759148	0.76044	0.88502	0.871895	0.765681	0.768495	0.828009	0.829885	217972_at	217972_at	93815_at	1451504_at	1451504_at
31984	GLRX5	glutaredoxin 5	0	0.782144	0.734168		0.821082		0.769859	0.821082	0.829428	221932_s_at	221932_s_at		1428553_at
87098	RPL38	ribosomal protein L38	0	0.779665	0.756194		0.834164	0.781315	0.777803	0.810358	0.828588	202029_x_at	202029_x_at		1433472_x_at	1433472_x_at
66637	KLHDC9	kelch domain containing 9	0	0.783662	0.731953				0.769504		0.828166	218336_at	218336_at
32936	MRPL21	mitochondrial ribosomal protein L21	0		0.901585	0.748045	0.770442	0.661684	0.923557	0.708969	0.828099		225315_at	101097_at	1452580_a_at	1452580_a_at
38165	SHFM1	split hand/foot malformation (ectrodactyly) type 1	0	0.79513	0.7478	0.828151	0.804541	0.901111	0.782901	0.809805	0.828096	202276_at	202276_at	95456_r_at	1418575_at	1418575_at
10506	PDCD5	programmed cell death 5	0			0.915489	0.821353	0.834811		0.827892	0.827891			93968_at	1450638_at	1450638_at
9598	MRPL35	mitochondrial ribosomal protein L35	0	0.792018	0.770772	0.740169	0.872081	0.811584	0.791004	0.797776	0.826654	218890_x_at	218890_x_at	98904_at	1419363_a_at	1419363_a_at
2212	MRPL12	mitochondrial ribosomal protein L12	0	0.668308	0.747	0.930554	0.869129	0.866101	0.715224	0.864018	0.826347	203931_s_at	203931_s_at	160431_at	1452048_at	1452048_at
11048	MRPS35	mitochondrial ribosomal protein S35	0	0.802553	0.78187		0.816627	0.653364	0.801266	0.762358	0.825715	217942_at	217942_at		1452111_at	1452111_at
112752	Timm17a	translocase of inner mitochondrial membrane 17a	0			0.91695	0.818419	0.826244		0.825485	0.825484			94860_at	1426256_at	1426256_at
112120	Rpl35	ribosomal protein L35	0				0.816716	0.863511		0.825257	0.825257				1434231_x_at	1455950_x_at
83197	RPS29	ribosomal protein S29	0	0.801521	0.765839		0.780758	0.777014	0.794142	0.771526	0.82455	201094_at	201094_at		1437413_x_at	1437413_x_at
55691	PSMD4	proteasome (prosome, macropain) 26S subunit, non-ATPase, 4	0	0.863483	0.811791	0.716104	0.693173	0.839612	0.848844	0.70645	0.824394	200882_s_at	200882_s_at	94302_at	1418874_a_at	1418874_a_at
32582	DPY30	dpy-30 homolog (C. elegans)	0		0.814906		0.767369	0.752054	0.845775	0.753566	0.823684		224129_s_at		1423767_at	1423767_at
5879	TMEM85	transmembrane protein 85	0		0.83875		0.724234	0.761494	0.867807	0.727594	0.823368		223043_at		1418124_at	1418124_at
8573	PHPT1	phosphohistidine phosphatase 1	0		0.839537	0.854981	0.743335	0.787601	0.868484	0.758372	0.822828		223207_x_at	160123_at	1427903_at	1427903_at
7178	POLR2F	polymerase (RNA) II (DNA directed) polypeptide F	0	0.810505	0.798702	0.842763	0.772284	0.755821	0.813248	0.759001	0.822345	209511_at	209511_at	104279_at	1415754_at	1415754_at
11974	C19orf60	chromosome 19 open reading frame 60	0			0.818941	0.833978	0.905717		0.821902	0.821902			160278_at	1418702_a_at	1418702_a_at
38234	IMMT	inner membrane protein, mitochondrial (mitofilin)	0	0.850694	0.774479		0.76557	0.538919	0.826614	0.691629	0.821497	200955_at	200955_at		1433470_a_at	1433470_a_at
6115	FAM96B	family with sequence similarity 96, member B	0	0.855896	0.857685	0.645571	0.665677	0.803172	0.863743	0.665883	0.821174	218074_at	218074_at	95592_at	1428874_at	1428874_at
32675	MRPL30	mitochondrial ribosomal protein L30	0		0.768213	0.400073	0.930203	0.850704	0.801502	0.798347	0.820915		224971_at	96082_at	1423857_at	1423857_at
70948	APOA1BP	apolipoprotein A-I binding protein	0		0.868165	0.817248	0.747865	0.713815	0.894368	0.730506	0.820576		225427_s_at	94032_at	1415727_at	1415727_at
8645	MTCH2	mitochondrial carrier homolog 2 (C. elegans)	0	0.805318	0.862166	0.641692	0.796551	0.720429	0.840791	0.708513	0.819932	217772_s_at	217772_s_at	160262_at	1430474_a_at	1430474_a_at
105671	EIF4E2	eukaryotic translation initiation factor 4E family member 2	0	0.76233	0.738415				0.760423		0.819806	213571_s_at	213571_s_at
6747	MRPL46	mitochondrial ribosomal protein L46	0	0.841925	0.76473	0.619765	0.856754	0.722312	0.81741	0.744041	0.818929	219244_s_at	219244_s_at	104567_at	1449004_at	1449004_at
4385	CLPP	ClpP caseinolytic peptidase, ATP-dependent, proteolytic subunit homolog (E. coli)	0	0.754862	0.691504	0.927204	0.842804	0.781253	0.73587	0.833862	0.818117	202799_at	202799_at	93048_at	1416616_s_at	1416616_s_at
40767	SEC61G	Sec61 gamma subunit	0	0.826849	0.76445	0.794334	0.761777	0.815452	0.808285	0.753924	0.817666	203484_at	203484_at	92636_f_at	1423090_x_at	1423090_x_at
68307	UBA52	ubiquitin A-52 residue ribosomal protein fusion product 1	0	0.860109	0.85679	0.0353246	0.905294	0.911315	0.865637	0.649356	0.817399	221700_s_at	221700_s_at	95907_at	1452701_x_at	1452701_x_at
32294	MRPL48	mitochondrial ribosomal protein L48	0	0.873983	0.861729	0.621956	0.741249	0.494785	0.875134	0.626566	0.81719	218281_at	218281_at	96059_at	1428302_at	1428302_at
41099	FIS1	fission 1 (mitochondrial outer membrane) homolog (S. cerevisiae)	0	0.817615	0.763811		0.738322	0.741249	0.802694	0.73068	0.816821	218034_at	218034_at		1416764_at	1416764_at
41076	POP5	processing of precursor 5, ribonuclease P/MRP subunit (S. cerevisiae)	0	0.7434	0.793796		0.787689	0.789186	0.775876	0.779338	0.816081	204839_at	204839_at		1417972_s_at	1417972_s_at
85216	LOC152663	similar to ribosomal protein L7a	0	0.771351	0.716035				0.755569		0.815366	204295_at	217740_x_at
40942	UQCRQ	ubiquinol-cytochrome c reductase, complex III subunit VII, 9.5kDa	1	0.979576	0.956053	0.995308	0.015249	0.0184852	0.973343	0.189088	0.815294	201568_at	201568_at	93844_at	1427880_at	1427880_at
113560	ITGAE	integrin, alpha E (antigen CD103, human mucosal lymphocyte antigen 1; alpha polypeptide)	0	0.770737	0.716078				0.755356		0.815147	205055_at	205055_at
8570	METTL5	methyltransferase like 5	0	0.822577	0.838992	0.42639			0.837825	0.367025	0.81479	221570_s_at	221570_s_at	92191_at
69197	RPS27L	ribosomal protein S27-like	0	0.732949	0.758978				0.753925		0.813804	218007_s_at	218007_s_at
110867	Rps17	ribosomal protein S17	0				0.844693	0.762626		0.813159	0.813159				1455662_x_at	1455662_x_at
6517	RPLP0	ribosomal protein, large, P0	0	0.750134	0.737019				0.753016		0.812954	214167_s_at	214167_s_at
10239	PARL	presenilin associated, rhomboid-like	0	0.786896	0.810545	0.651818			0.806009	0.5515	0.812545	218271_s_at	218271_s_at	96641_at
2019	POLR2G	polymerase (RNA) II (DNA directed) polypeptide G	0	0.811735	0.879509	0.587995	0.762672	0.648652	0.85309	0.661462	0.812064	202306_at	202306_at	94073_at	1416270_at	1416270_at
32562	MRPS34	mitochondrial ribosomal protein S34	0			0.857236	0.79665	0.896473		0.812022	0.812021			95730_at	1421971_a_at	1421971_a_at
113160	OTTMUSG00000002137	predicted gene, OTTMUSG00000002137	0				0.818296	0.821422		0.811433	0.811433				1416099_at	1416099_at
6	ACAT1	acetyl-Coenzyme A acetyltransferase 1 (acetoacetyl Coenzyme A thiolase)	0	0.866098	0.690331		0.743557	0.624882	0.806877	0.700216	0.810535	205412_at	205412_at		1424183_at	1424183_at
2084	PSMA5	proteasome (prosome, macropain) subunit, alpha type, 5	0	0.82087	0.829437	0.65669	0.771039	0.711576	0.832484	0.696588	0.810412	201274_at	201274_at	94841_at	1424681_a_at	1434356_a_at
9384	BRP44L	brain protein 44-like	0	0.796006	0.704166		0.798882	0.760391	0.765655	0.778941	0.810202	218024_at	218024_at		1453651_a_at	1453651_a_at
38172	PPIH	peptidylprolyl isomerase H (cyclophilin H)	0	0.714343	0.770885				0.750039		0.810198	204228_at	204228_at
37571	GPX4	glutathione peroxidase 4 (phospholipid hydroperoxidase)	0			0.788077	0.865939	0.828668		0.810154	0.810153			94897_at	1456193_x_at	1456193_x_at
6848	MRPS12	mitochondrial ribosomal protein S12	0	0.770855	0.770118	0.773597	0.829375	0.780159	0.779111	0.773393	0.809989	204331_s_at	204331_s_at	98547_at	1448799_s_at	1448799_s_at
8076	PRDX5	peroxiredoxin 5	0		0.765301	0.892915	0.813092	0.660789	0.798637	0.781552	0.809444		1560587_s_at	96956_at	1416381_a_at	1416381_a_at
55732	TXN	thioredoxin	0	0.822541	0.769212	0.652499	0.778093	0.843194	0.80767	0.733737	0.809308	208864_s_at	208864_s_at	92807_at	1416119_at	1416119_at
5233	DCTN3	dynactin 3 (p22)	0	0.886839	0.798431	0.550481	0.742654	0.644758	0.858695	0.640345	0.809099	204246_s_at	204246_s_at	94522_at	1416247_at	1416247_at
4532	PIN4	protein (peptidylprolyl cis/trans isomerase) NIMA-interacting, 4 (parvulin)	0	0.846722	0.751848		0.58747		0.815515	0.58747	0.808873	204571_x_at	214224_s_at		1428658_at
9370	MRPS16	mitochondrial ribosomal protein S16	0		0.468767		0.909277	0.906332	0.491989	0.902287	0.80864		222499_at		1448869_a_at	1448869_a_at
2256	SDHC	succinate dehydrogenase complex, subunit C, integral membrane protein, 15kDa	1	0.881254	0.273254	0.932418	0.868413	0.882315	0.663679	0.868659	0.808496	215088_s_at	238056_at	94216_at	1448630_a_at	1448630_a_at
1480	EEF1B2	eukaryotic translation elongation factor 1 beta 2	0	0.822319	0.787228		0.675705	0.681597	0.814972	0.670386	0.80753	200705_s_at	200705_s_at		1448252_a_at	1448252_a_at
32554	MRPS11	mitochondrial ribosomal protein S11	0	0.87953	0.850086	0.565197	0.684038	0.577559	0.873497	0.599299	0.80727	211595_s_at	211595_s_at	97884_at	1460195_at	1460195_at
17604	COMMD1	copper metabolism (Murr1) domain containing 1	0		0.862696	0.660015	0.762738	0.784011	0.889461	0.70969	0.806993		226024_at	95658_at	1424122_s_at	1424121_at
37376	RPL11	ribosomal protein L11	0	0.726212	0.749263				0.745755		0.806188	200010_at	200010_at
99789	PRDX1	peroxiredoxin 1	0	0.756181	0.698651	0.854401	0.828806	0.831051	0.73943	0.807466	0.806124	208680_at	208680_at	97055_s_at	1416000_a_at	1416000_a_at
2856	SUCLA2	succinate-CoA ligase, ADP-forming, beta subunit	0			0.879464	0.84297	0.745429		0.805874	0.805874			93501_f_at	1452206_at	1452206_at
32307	SS18L2	synovial sarcoma translocation gene on chromosome 18-like 2	0	0.717145	0.67466	0.889161	0.881942	0.76271	0.706942	0.83482	0.805871	218283_at	218283_at	95478_at	1427955_a_at	1427955_a_at
41872	MRPL36	mitochondrial ribosomal protein L36	0		0.873826	0.584382	0.803485	0.699757	0.899362	0.695431	0.805418		224331_s_at	96098_at	1422819_at	1422819_at
6369	NFU1	NFU1 iron-sulfur cluster scaffold homolog (S. cerevisiae)	0	0.884985	0.788505	0.360073	0.792791	0.712566	0.853824	0.639805	0.805287	218946_at	218946_at	160176_at	1418229_s_at	1418229_s_at
37554	DCI	dodecenoyl-Coenzyme A delta isomerase (3,2 trans-enoyl-Coenzyme A isomerase)	0	0.776586	0.772245	0.897331	0.727972	0.717413	0.783289	0.755801	0.804837	209759_s_at	209759_s_at	98527_at	1418321_at	1418321_at
88264	hCG_1787519	similar to large subunit ribosomal protein L36a	0			0.653818	0.860254	0.909941		0.804405	0.804404			102098_at	1448697_s_at	1448697_s_at
54439	SPDYC	speedy homolog C (Drosophila)	0	0.711564	0.760001				0.743345		0.80392	200886_s_at	200886_s_at
38660	RPS13	ribosomal protein S13	0	0.824401	0.736318		0.667262	0.774716	0.795678	0.697497	0.80229	200018_at	200018_at		1448142_x_at	1415912_a_at
113240	LOC439992	similar to v-fos transformation effector protein	0	0.776227	0.674035				0.741318		0.802004	200099_s_at	200099_s_at
37637	PEBP1	phosphatidylethanolamine binding protein 1	0	0.73057	0.691644		0.836503	0.808499	0.721932	0.819577	0.801329	205353_s_at	211941_s_at		1415950_a_at	1415950_a_at
2785	EIF3H	eukaryotic translation initiation factor 3, subunit H	0	0.810144	0.779681		0.677106	0.691111	0.804721	0.673663	0.801173	201592_at	201592_at		1415962_at	1415962_at
68145	RPS9	ribosomal protein S9	0	0.831019	0.782471		0.673764	0.583825	0.818077	0.639095	0.801064	217747_s_at	217747_s_at		1433689_s_at	1433689_s_at
5837	LSM4	LSM4 homolog, U6 small nuclear RNA associated (S. cerevisiae)	0	0.888588	0.842304	0.524019	0.626068	0.63659	0.875674	0.574007	0.800956	202737_s_at	202737_s_at	93008_at	1448622_at	1448622_at
8540	TMEM14C	transmembrane protein 14C	0		0.838021	0.812662	0.737247	0.687071	0.867144	0.717275	0.79937		223105_s_at	96353_at	1416479_a_at	1416479_a_at
86094	RPL29	ribosomal protein L29	0				0.804631	0.81263		0.79922	0.79922				1455348_x_at	1448846_a_at
11989	C1orf57	chromosome 1 open reading frame 57	0		0.703839				0.738292		0.798505		223272_s_at
9305	CUTA	cutA divalent cation tolerance homolog (E. coli)	0	0.833763	0.802285	0.619936	0.678625	0.820262	0.827642	0.670495	0.797911	221488_s_at	221488_s_at	95114_s_at	1451387_s_at	1451387_s_at
22740	DNAJC15	DnaJ (Hsp40) homolog, subfamily C, member 15	0	0.663816	0.584422	0.833406	0.915107	0.896621	0.637447	0.868262	0.797665	218435_at	218435_at	97204_s_at	1416910_at	1416910_at
38229	SEC61B	Sec61 beta subunit	0	0.728118	0.7669		0.747093	0.811866	0.755195	0.761472	0.797604	203133_at	203133_at		1417083_at	1417083_at
105543	LOC388720	similar to ubiquitin	0	0.756874	0.690682				0.736633		0.797597	200017_at	200017_at
5288	BOLA3	bolA homolog 3 (E. coli)	0		0.905563	0.0449375	0.917241		0.926967	0.579589	0.796811		227291_s_at	160178_r_at	1433970_at
65283	C1orf31	chromosome 1 open reading frame 31	0		0.780911	0.662133	0.82217	0.818444	0.813675	0.752331	0.796698		225638_at	97514_at	1435864_a_at	1435864_a_at
89489	LOC728453	similar to 40S ribosomal protein S28	0	0.776998	0.65896				0.735699		0.796689	216380_x_at	216380_x_at
68403	HSD17B10	hydroxysteroid (17-beta) dehydrogenase 10	0			0.774334	0.842025	0.847257		0.796662	0.796661			101045_at	1448286_at	1448286_at
11973	PTPMT1	protein tyrosine phosphatase, mitochondrial 1	0				0.844255	0.70177		0.796639	0.796639				1426581_at	1426581_at
100538	RPL31	ribosomal protein L31	0	0.784794	0.744796		0.754558	0.662251	0.775675	0.719104	0.795954	200963_x_at	200963_x_at		1428212_x_at	1428212_x_at
68110	RPL37	ribosomal protein L37	0	0.784096	0.738331		0.742703	0.70383	0.772696	0.7233	0.795547	200092_s_at	200092_s_at		1453729_a_at	1453729_a_at
111501	NACA2	nascent polypeptide-associated complex alpha subunit 2	0	0.734239	0.712647				0.733323		0.794462	208635_x_at	200735_x_at
2490	TUFM	Tu translation elongation factor, mitochondrial	0	0.866226	0.779611	0.373461	0.733402		0.838234	0.583011	0.794199	201113_at	201113_at	96626_at	1447780_x_at
87752	EG243872	predicted gene, EG243872	0				0.82565	0.745712		0.794168	0.794168				1422613_a_at	1422613_a_at
17810	DPM3	dolichyl-phosphate mannosyltransferase polypeptide 3	0	0.776381	0.740465	0.732702			0.768963	0.627287	0.793856	219373_at	219373_at	101084_f_at
37494	HSBP1	heat shock factor binding protein 1	0	0.703468	0.802391		0.767666	0.707523	0.760845	0.740574	0.793643	200942_s_at	200942_s_at		1451162_at	1451162_at
4262	POP7	processing of precursor 7, ribonuclease P/MRP subunit (S. cerevisiae)	0	0.828483	0.78881		0.622491	0.605827	0.818969	0.609753	0.793369	209482_at	209482_at		1449162_at	1449162_at
12268	MRPL14	mitochondrial ribosomal protein L14	0		0.81307		0.712318	0.661552	0.844018	0.689267	0.79279		225201_s_at		1451307_at	1451307_at
11207	MRPS25	mitochondrial ribosomal protein S25	0		0.764727	0.841565	0.759508	0.7692	0.798071	0.755078	0.792749		224869_s_at	102128_f_at	1449194_at	1449194_at
49088	GRHPR	glyoxylate reductase/hydroxypyruvate reductase	0	0.882369	0.849952	0.570731	0.598642	0.529745	0.875024	0.550077	0.792719	214864_s_at	214864_s_at	95084_f_at	1417772_at	1417772_at
31001	RPL6	ribosomal protein L6	0	0.824971	0.747027	0.758191	0.740076	0.67806	0.800006	0.700424	0.791862	200034_s_at	200034_s_at	96962_at	1416546_a_at	1416546_a_at
49927	MTIF3	mitochondrial translational initiation factor 3	0	0.879898	0.802193		0.318814		0.855344	0.318814	0.791076	215091_s_at	215091_s_at		1429160_at
110451	RPL12	ribosomal protein L12	0	0.753255	0.678477				0.729489		0.790792	214271_x_at	200088_x_at
68105	LOC653314	similar to ribosomal protein L19	0			0.811236	0.800198	0.863059		0.790547	0.790546			97483_at	1416219_at	1416219_at
37686	PSMD8	proteasome (prosome, macropain) 26S subunit, non-ATPase, 8	0	0.885262	0.821243	0.458143	0.653798	0.582247	0.865839	0.557802	0.787347	200820_at	200820_at	98522_at	1423296_at	1423296_at
56418	NME1	non-metastatic cells 1, protein (NM23A) expressed in	0	0.858991	0.863128	0.102345	0.770443	0.792771	0.867887	0.551745	0.787169	201577_at	201577_at	92794_f_at	1424110_a_at	1424110_a_at
783	RPS5	ribosomal protein S5	0	0.788151	0.771752	0.721369	0.782516	0.628641	0.789371	0.703399	0.786905	200024_at	200024_at	99336_at	1416054_at	1416054_at
12612	FAM128B	family with sequence similarity 128, member B	0	0.896667	0.840024	0.228329	0.690546	0.619705	0.879866	0.519229	0.786838	212995_x_at	212995_x_at	104301_at	1452591_a_at	1452591_a_at
37417	RPS20	ribosomal protein S20	0	0.819427	0.72054		0.686981	0.646714	0.786366	0.667103	0.786757	200949_x_at	200949_x_at		1456436_x_at	1456436_x_at
86843	LOC402057	similar to 40S ribosomal protein S17	0	0.713094	0.717924				0.724219		0.785773	212578_x_at	212578_x_at
38017	ATP5G1	ATP synthase, H+ transporting, mitochondrial F0 complex, subunit C1 (subunit 9)	1	0.926293	0.918468		0.0177235	0.977409	0.927718	0.188707	0.785396	208972_s_at	208972_s_at		1444874_at	1416020_a_at
32565	MRPS9	mitochondrial ribosomal protein S9	0		0.68998				0.724349		0.785144		226749_at
105986	hCG_21078	hCG21078	0	0.776421	0.628764				0.723496		0.785019	203034_s_at	203034_s_at
13072	HINT2	histidine triad nucleotide binding protein 2	0		0.832405	0.83771	0.662453	0.696124	0.861979	0.69565	0.784975		224415_s_at	94365_at	1425196_a_at	1425196_a_at
7150	TXNL4A	thioredoxin-like 4A	0	0.925454	0.900857	0.298307	0.391267	0.528789	0.920124	0.381887	0.784603	202836_s_at	202836_s_at	96113_at	1433698_a_at	1433698_a_at
32633	C7orf11	chromosome 7 open reading frame 11	0		0.689067				0.723453		0.784326		225419_at
110453	RPL23A	ribosomal protein L23a	0				0.793406	0.783284		0.782668	0.782668				1426660_x_at	1426660_x_at
39079	CCDC44	coiled-coil domain containing 44	0	0.727489	0.691784				0.720333		0.782039	221069_s_at	221069_s_at
74274	C18orf32	chromosome 18 open reading frame 32	0	0.85227	0.757939	0.639047	0.720212	0.58076	0.821383	0.637622	0.781957	200038_s_at	200038_s_at	160366_at	1415752_at	1415752_at
7455	OAZ1	ornithine decarboxylase antizyme 1	0	0.573272	0.648658	0.957355	0.81582	0.859678	0.617607	0.856885	0.781624	215952_s_at	215952_s_at	101013_at	1436292_a_at	1436292_a_at
113658	Ppia	peptidylprolyl isomerase A	0			0.778896	0.823099	0.82273		0.780967	0.780967			101207_at	1417451_a_at	1417451_a_at
1140	BLOC1S1	biogenesis of lysosome-related organelles complex-1, subunit 1	0	0.709375	0.729499	0.72424	0.792677	0.856012	0.727766	0.76278	0.77908	202592_at	202592_at	97917_at	1422614_s_at	1422614_s_at
33474	GADD45GIP1	growth arrest and DNA-damage-inducible, gamma interacting protein 1	0	0.778884	0.7831		0.609811	0.702697	0.789559	0.633517	0.778717	212891_s_at	212891_s_at		1417619_at	1417619_at
768	RPL28	ribosomal protein L28	0	0.771268	0.709468	0.717596	0.778267	0.774422	0.753001	0.73108	0.77795	200003_s_at	200003_s_at	100727_at	1416074_a_at	1416074_a_at
90748	LOC645870	similar to barrier-to-autointegration factor	0	0.723726	0.686613				0.715766		0.777672	210125_s_at	210125_s_at
55623	ESD	esterase D/formylglutathione hydrolase	0	0.810099	0.792433	0.484763	0.773393	0.64984	0.810118	0.644316	0.776852	209009_at	209009_at	92553_at	1417825_at	1417825_at
3861	GNG5	guanine nucleotide binding protein (G protein), gamma 5	0	0.75524	0.638142				0.713991		0.77588	207157_s_at	207157_s_at
756	RPL18	ribosomal protein L18	0	0.787308	0.744563	0.645376	0.741681	0.767723	0.777211	0.693224	0.775715	200022_at	200022_at	160476_f_at	1437005_a_at	1436699_x_at
31431	MRPL3	mitochondrial ribosomal protein L3	0	0.772108	0.803438		0.697342	0.437497	0.795007	0.6105	0.775703	208787_at	208787_at		1422464_at	1422464_at
1027	DAD1	defender against cell death 1	0	0.811373	0.81052	0.473904	0.664132	0.805426	0.818783	0.625384	0.775629	200046_at	200046_at	96008_at	1454860_x_at	1454860_x_at
104445	LOC391370	similar to hCG1818387	0	0.732363	0.668749				0.713408		0.775301	213377_x_at	213377_x_at
3001	AP2S1	adaptor-related protein complex 2, sigma 1 subunit	0	0.734453	0.775128		0.666157	0.735938	0.762394	0.681308	0.774934	208074_s_at	208074_s_at		1433612_at	1433612_at
31131	SNRPC	small nuclear ribonucleoprotein polypeptide C	0	0.828333	0.847745	0.304037	0.729556	0.632266	0.844907	0.568427	0.774238	201342_at	201342_at	94313_at	1416197_at	1416197_at
17046	CHURC1	churchill domain containing 1	0		0.712226		0.7846	0.673244	0.746519	0.742897	0.773802		233268_s_at		1425455_a_at	1425455_a_at
113595	HMGN2	high-mobility group nucleosomal binding domain 2	0	0.651435	0.757451				0.711526		0.773562	208668_x_at	208668_x_at
69161	DYNLRB1	dynein, light chain, roadblock-type 1	0	0.767131	0.772925	0.378614	0.828914	0.777056	0.778304	0.685829	0.773255	217917_s_at	217918_at	94863_r_at	1428257_s_at	1428257_s_at
38083	TCEB1	transcription elongation factor B (SIII), polypeptide 1 (15kDa, elongin C)	0	0.873261	0.843486	0.127401	0.771886	0.576597	0.867159	0.511594	0.772794	202824_s_at	202824_s_at	94008_at	1427914_a_at	1427914_a_at
1525	FKBP3	FK506 binding protein 3, 25kDa	0	0.898431	0.763148	0.27229	0.692083	0.645096	0.854957	0.541359	0.772784	218003_s_at	218003_s_at	160416_at	1416859_at	1416859_at
4573	SSR4	signal sequence receptor, delta (translocon-associated protein delta)	0	0.72748	0.78243		0.705085	0.626466	0.762508	0.672923	0.772448	201004_at	201004_at		1448524_s_at	1448524_s_at
103854	LOC387867	similar to 40S ribosomal protein SA (p40) (34/67 kDa laminin receptor) (Colon carcinoma laminin-binding protein) (NEM/1CHD4) (Multidrug resistance-associated protein MGr1-Ag)	0	0.805281	0.76747	0.703013	0.693544	0.628676	0.797012	0.651402	0.771228	213801_x_at	213801_x_at	97750_at	1448245_at	1448245_at
8566	MRPL18	mitochondrial ribosomal protein L18	0	0.749431	0.712767	0.871656	0.775855	0.527346	0.741829	0.729714	0.771196	217907_at	217907_at	93787_f_at	1448373_at	1448373_at
57030	MRPS22	mitochondrial ribosomal protein S22	0	0.869918	0.8279	0.324292	0.705541	0.491118	0.858994	0.52732	0.771068	219220_x_at	219220_x_at	160621_at	1416595_at	1416595_at
37388	RPLP1	ribosomal protein, large, P1	0	0.761656	0.615246				0.70863		0.770667	200763_s_at	200763_s_at
55992	COPS5	COP9 constitutive photomorphogenic homolog subunit 5 (Arabidopsis)	0	0.801003	0.795523	0.444864	0.755249	0.684845	0.806486	0.631529	0.769625	201652_at	201652_at	95460_at	1460171_at	1460171_at
3327	MGST3	microsomal glutathione S-transferase 3	0	0.854818	0.799923	0.872926	0.44019	0.461396	0.839078	0.566379	0.769115	201403_s_at	201403_s_at	96258_at	1448300_at	1448300_at
105656	SUMO1	SMT3 suppressor of mif two 3 homolog 1 (S. cerevisiae)	0	0.722657	0.666289				0.706282		0.768458	211069_s_at	211069_s_at
3463	COX7A2L	cytochrome c oxidase subunit VIIa polypeptide 2 like	0	0.848244	0.778459	0.753296	0.575443	0.529195	0.826582	0.590445	0.768393	201256_at	201256_at	160383_at	1432264_x_at	1432264_x_at
32526	MRPL17	mitochondrial ribosomal protein L17	0	0.750373	0.79	0.35059	0.835811	0.738196	0.777773	0.674069	0.768237	222216_s_at	222216_s_at	100040_at	1450866_a_at	1450866_a_at
86049	POLR2K	polymerase (RNA) II (DNA directed) polypeptide K, 7.0kDa	0	0.796377	0.815988	0.695963	0.63448	0.601724	0.813417	0.615058	0.768184	202635_s_at	202635_s_at	95003_at	1452596_at	1452596_at
52365	C19orf35	chromosome 19 open reading frame 35	0	0.721819	0.663457				0.705228		0.767318	200077_s_at	200077_s_at
107244	VDAC1	voltage-dependent anion channel 1	0	0.627688	0.685808		0.849356	0.751995	0.663962	0.813552	0.767156	212038_s_at	212038_s_at		1436992_x_at	1436992_x_at
41082	RWDD1	RWD domain containing 1	0	0.837113	0.695064	0.710764	0.736334	0.537121	0.78811	0.655182	0.766951	219598_s_at	219598_s_at	160299_at	1427913_at	1427913_at
69080	MYL6	myosin, light chain 6, alkali, smooth muscle and non-muscle	0	0.664136	0.734611		0.779203	0.730096	0.706847	0.755634	0.76675	212082_s_at	212082_s_at		1434396_a_at	1434396_a_at
68143	RAN	RAN, member RAS oncogene family	0	0.806163	0.800037	0.597475	0.714961	0.532532	0.811429	0.61369	0.76632	200750_s_at	200750_s_at	102821_s_at	1433569_x_at	1433569_x_at
110916	Fau	Finkel-Biskis-Reilly murine sarcoma virus (FBR-MuSV) ubiquitously expressed (fox derived)	0				0.788751	0.741382		0.766096	0.766095				1417452_a_at	1417452_a_at
37645	PFDN4	prefoldin subunit 4	0	0.741745	0.706144		0.673311		0.734407	0.673311	0.765467	205361_s_at	205361_s_at		1454888_at
74462	SSBP1	single-stranded DNA binding protein 1	0	0.910338	0.891884	0.267942	0.462978	0.379667	0.907847	0.372669	0.765391	202591_s_at	202591_s_at	100957_at	1452616_s_at	1452616_s_at
4463	HAX1	HCLS1 associated protein X-1	0	0.829544	0.76446	0.271825			0.809843	0.248665	0.76512	201145_at	201145_at	101096_s_at
153	HADHB	hydroxyacyl-Coenzyme A dehydrogenase/3-ketoacyl-Coenzyme A thiolase/enoyl-Coenzyme A hydratase (trifunctional protein), beta subunit	0	0.755375	0.630646	0.871275	0.761881	0.68477	0.710522	0.751688	0.765047	201007_at	201007_at	96913_at	1426522_at	1426522_at
4542	POLR2J	polymerase (RNA) II (DNA directed) polypeptide J, 13.3kDa	0			0.614609	0.864247	0.799907		0.765009	0.765009			100461_at	1417720_at	1417720_at
88443	RPS11	ribosomal protein S11	0	0.753718	0.662251	0.808228	0.727498	0.796524	0.722996	0.737511	0.76493	200031_s_at	200031_s_at	94767_at	1424000_a_at	1424000_a_at
100734	UBE2N	ubiquitin-conjugating enzyme E2N (UBC13 homolog, yeast)	0	0.678788	0.710979				0.702543		0.764797	201524_x_at	201524_x_at
2710	COPS3	COP9 constitutive photomorphogenic homolog subunit 3 (Arabidopsis)	0	0.73656	0.716025	0.838468	0.702903	0.742059	0.73589	0.721991	0.764526	202078_at	202078_at	99113_at	1416678_at	1416678_at
56073	CS	citrate synthase	0	0.757034	0.610674	0.703884	0.846789	0.723906	0.703712	0.756065	0.763835	208660_at	208660_at	99666_at	1450667_a_at	1450667_a_at
38347	RPL32	ribosomal protein L32	0	0.737256	0.630045		0.752863		0.699683	0.752863	0.762964	200674_s_at	200674_s_at		1435897_at
18407	RPS19BP1	ribosomal protein S19 binding protein 1	0		0.7656		0.627039		0.798921	0.627039	0.762782		225148_at		1455174_at
10597	C15orf24	chromosome 15 open reading frame 24	0	0.795697	0.714727		0.66556	0.557565	0.769497	0.6246	0.761929	217898_at	217898_at		1417344_at	1417344_at
6992	GRPEL1	GrpE-like 1, mitochondrial (E. coli)	0	0.548253	0.626436	0.771212	0.927266	0.796038	0.592941	0.843226	0.761605	212432_at	212432_at	104057_at	1417320_at	1417320_at
1069	ECH1	enoyl Coenzyme A hydratase 1, peroxisomal	0	0.654133	0.561128	0.937477	0.777732	0.832465	0.621201	0.822875	0.761072	200789_at	200789_at	93754_at	1448491_at	1448491_at
413	APRT	adenine phosphoribosyltransferase	0	0.80318	0.779076		0.552021	0.539974	0.800629	0.54276	0.76029	213892_s_at	213892_s_at		1451703_s_at	1451703_s_at
2088	PSMB2	proteasome (prosome, macropain) subunit, beta type, 2	0	0.811382	0.830253	0.691779	0.554845	0.540764	0.827891	0.56417	0.759743	200039_s_at	200039_s_at	94219_at	1448262_at	1448262_at
5884	WDR61	WD repeat domain 61	0	0.850535	0.851045	0.19783	0.675194	0.615071	0.857808	0.497241	0.759429	221532_s_at	221532_s_at	160293_at	1448102_a_at	1448102_a_at
83271	H2AFV	H2A histone family, member V	0	0.658947	0.720461				0.696835		0.759173	202487_s_at	202487_s_at
4289	SAP18	Sin3A-associated protein, 18kDa	0	0.887468	0.820892	0.0250057	0.794065	0.789532	0.867126	0.472563	0.759131	208742_s_at	208742_s_at	98534_at	1434646_s_at	1434646_s_at
24933	COMMD7	COMM domain containing 7	0		0.663327				0.697348		0.758882		224815_at
14260	ISCA2	iron-sulfur cluster assembly 2 homolog (S. cerevisiae)	0		0.696461	0.885222	0.713608	0.69257	0.730891	0.737516	0.758456		226007_at	96021_at	1424154_a_at	1424154_a_at
3119	ATP6V1F	ATPase, H+ transporting, lysosomal 14kDa, V1 subunit F	0	0.594445	0.750005		0.782116	0.774911	0.679741	0.771736	0.757463	201527_at	201527_at		1423993_at	1423993_at
21542	PGK1	phosphoglycerate kinase 1	0	0.744333	0.72409	0.797616	0.767897	0.511985	0.743912	0.694464	0.757052	200738_s_at	200738_s_at	93346_at	1417864_at	1417864_at
2082	PSMA3	proteasome (prosome, macropain) subunit, alpha type, 3	0	0.702208	0.771143	0.539036	0.756126	0.828015	0.744044	0.693396	0.756738	201532_at	201532_at	92544_f_at	1448442_a_at	1448442_a_at
10315	C20orf24	chromosome 20 open reading frame 24	0	0.765324	0.720622	0.669152	0.729057	0.711919	0.754188	0.67749	0.755724	217835_x_at	217835_x_at	160333_at	1416699_at	1416699_at
9679	MRPL39	mitochondrial ribosomal protein L39	0	0.691769	0.697024	0.475336	0.824069	0.888187	0.70305	0.739908	0.755627	218558_s_at	218558_s_at	93062_at	1448909_a_at	1448909_a_at
90926	RPS14	ribosomal protein S14	0	0.786765	0.680399		0.708261	0.518206	0.750488	0.644723	0.755545	208645_s_at	208645_s_at		1436586_x_at	1436586_x_at
27885	CHCHD10	coiled-coil-helix-coiled-coil-helix domain containing 10	0			0.906341	0.713817	0.714847		0.754991	0.75499			96900_at	1436990_s_at	1436990_s_at
68076	ADH5	alcohol dehydrogenase 5 (class III), chi polypeptide	0	0.64468	0.700567	0.775677	0.825347	0.727574	0.679625	0.760141	0.753646	208847_s_at	208847_s_at	95765_at	1416185_a_at	1416185_a_at
5239	SNF8	SNF8, ESCRT-II complex subunit, homolog (S. cerevisiae)	0	0.681084	0.723654		0.705774	0.757003	0.709767	0.714507	0.752811	218391_at	218391_at		1432526_a_at	1432526_a_at
3416	C21orf33	chromosome 21 open reading frame 33	0	0.760747	0.697311	0.767851	0.714726	0.655598	0.741658	0.686494	0.752505	202217_at	202217_at	96757_at	1449000_at	1449000_at
67895	Bola2	bolA-like 2 (E. coli)	0			0.708268	0.776883	0.860507		0.751983	0.751983			104573_at	1434543_a_at	1434543_a_at
3304	GTF2A2	general transcription factor IIA, 2, 12kDa	0	0.793608	0.865447	0.378362	0.51486		0.837127	0.443205	0.751081	202678_at	202678_at	98101_at	1433528_at
1572	GOT2	glutamic-oxaloacetic transaminase 2, mitochondrial (aspartate aminotransferase 2)	0	0.685199	0.71666		0.722666	0.713515	0.708633	0.71128	0.751052	200708_at	200708_at		1417715_a_at	1417715_a_at
68178	DECR1	2,4-dienoyl CoA reductase 1, mitochondrial	0	0.82091	0.765637	0.537771	0.686745	0.520486	0.805232	0.582466	0.75049	202447_at	202447_at	160711_at	1419367_at	1419367_at
107172	EG243302	predicted gene, EG243302	0				0.766798	0.739745		0.750474	0.750473				1451068_s_at	1451068_s_at
68148	RPS24	ribosomal protein S24	0	0.726828	0.615448				0.687423		0.749812	200061_s_at	200061_s_at
69416	RPL22L1	ribosomal protein L22-like 1	0		0.653511				0.687323		0.748964		225541_at
9022	POGZ	pogo transposable element with ZNF domain	0	0.910332	0.885801		0.0576667		0.905473	0.0576668	0.748709	202244_at	202244_at		1455046_a_at
9317	TXNDC14	thioredoxin domain containing 14	0	0.757239	0.850666	0.815362	0.516235	0.427564	0.812264	0.564001	0.7482	201175_at	228332_s_at	96649_at	1437454_a_at	1452130_at
9498	HYPK	Huntingtin interacting protein K	0	0.789395	0.67274	0.633752	0.712844	0.73216	0.748836	0.66575	0.7478	218680_x_at	218680_x_at	95408_at	1423206_s_at	1423206_s_at
74565	AKR1A1	aldo-keto reductase family 1, member A1 (aldehyde reductase)	0	0.593282	0.765832	0.746389	0.770201	0.799974	0.68752	0.739292	0.747343	201900_s_at	201900_s_at	96888_at	1430123_a_at	1451035_a_at
108183	DYNLL1	dynein, light chain, LC8-type 1	0	0.616717	0.787613		0.74035	0.621932	0.71125	0.696168	0.74725	200703_at	200703_at		1456125_a_at	1456125_a_at
9248	C2orf25	chromosome 2 open reading frame 25	0	0.740231	0.743507		0.66191	0.552629	0.750318	0.61935	0.746754	217883_at	217883_at		1417573_at	1417573_at
40934	CNPY2	canopy 2 homolog (zebrafish)	0	0.801917	0.834185	0.470462	0.530946	0.707971	0.825094	0.534001	0.746495	202857_at	202857_at	100039_at	1437783_x_at	1437783_x_at
37420	Rps26	ribosomal protein S26	0			0.776694	0.784284	0.760212		0.746377	0.746376			98564_f_at	1415876_a_at	1415876_a_at
9360	SF3B14	splicing factor 3B, 14 kDa subunit	0		0.826045	0.55455	0.682432	0.730232	0.85611	0.630167	0.745274		223416_at	95714_at	1417054_a_at	1417054_a_at
2097	PSMC3	proteasome (prosome, macropain) 26S subunit, ATPase, 3	0	0.542822	0.674992	0.838198	0.819302	0.841292	0.614152	0.799896	0.743858	201267_s_at	201267_s_at	93735_f_at	1416282_at	1416282_at
31216	FDX1	ferredoxin 1	0	0.625858	0.68171	0.884459	0.759265	0.686925	0.66043	0.756157	0.742131	203647_s_at	203647_s_at	92587_at	1449108_at	1449108_at
41098	GLRX2	glutaredoxin 2	0	0.722811	0.667555		0.712904	0.664626	0.707087	0.689107	0.742038	219933_at	219933_at		1437679_a_at	1437679_a_at
108276	LOC100130932	similar to Sm protein G	0			0.775114	0.751487	0.811557		0.74165	0.741649			93999_at	1448358_s_at	1448358_s_at
90855	RPL9	ribosomal protein L9	0	0.687968	0.646945				0.6788		0.741193	200032_s_at	200032_s_at
41373	LYRM4	LYR motif containing 4	0	0.742459	0.796111		0.424207		0.776678	0.424207	0.740818	218561_s_at	218561_s_at		1455588_at
100958	LOC388344	ribosomal protein L13 pseudogene	0	0.702375	0.653576	0.73716	0.754818	0.770657	0.689642	0.722902	0.740766	212191_x_at	212191_x_at	102109_at	1455245_x_at	1455245_x_at
12098	MRPL55	mitochondrial ribosomal protein L55	0		0.674952	0.295504	0.873418	0.848317	0.709149	0.72116	0.740654		225719_s_at	98109_at	1429453_a_at	1429453_a_at
4377	UCHL3	ubiquitin carboxyl-terminal esterase L3 (ubiquitin thiolesterase)	0	0.737458	0.799832		0.590516	0.453798	0.775926	0.540963	0.740622	204616_at	204616_at		1449855_s_at	1449855_s_at
113688	ENSMUSG00000058927	predicted gene, ENSMUSG00000058927	1			0.448357	0.861467	0.834593		0.740585	0.740585			98132_at	1422484_at	1422484_at
2101	PSMD2	proteasome (prosome, macropain) 26S subunit, non-ATPase, 2	0	0.763757	0.703733		0.619178	0.588451	0.745953	0.602391	0.738382	200830_at	200830_at		1417364_at	1417364_at
32286	MRPL4	mitochondrial ribosomal protein L4	0	0.576908	0.691663	0.759566	0.804806	0.824246	0.640292	0.767328	0.738208	218105_s_at	218105_s_at	95736_at	1416510_at	1416510_at
109622	LOC100131863	hypothetical protein LOC100131863	0			0.821611	0.76125	0.709878		0.737931	0.73793			98333_at	1435712_a_at	1455572_x_at
794	RPS16	ribosomal protein S16	0			0.739065	0.748978	0.833353		0.737755	0.737755			97647_at	1416404_s_at	1416404_s_at
40935	DNAJC8	DnaJ (Hsp40) homolog, subfamily C, member 8	0	0.644972	0.69067				0.67513		0.737603	212491_s_at	205545_x_at
6382	CHMP2A	chromatin modifying protein 2A	0			0.714315	0.80209	0.757468		0.73758	0.73758			97841_at	1425591_a_at	1425591_a_at
110450	RPL7	ribosomal protein L7	0	0.695732	0.628255				0.674607		0.737049	200717_x_at	200717_x_at
43226	UBE2L3	ubiquitin-conjugating enzyme E2L 3	0	0.802634	0.858282	0.147109	0.685047	0.617032	0.837498	0.480305	0.735952	200682_s_at	200682_s_at	97479_at	1448879_at	1448879_at
39087	ORMDL2	ORM1-like 2 (S. cerevisiae)	0	0.620376	0.712016				0.672944		0.735369	218556_at	218556_at
68111	RPLP2	ribosomal protein, large, P2	0	0.686165	0.635558				0.67275		0.735131	200909_s_at	200909_s_at
12225	C14orf153	chromosome 14 open reading frame 153	0		0.576644		0.783022		0.607428	0.783023	0.735103		225948_at		1429248_at
113711	Gng5	guanine nucleotide binding protein (G protein), gamma 5	0			0.80028	0.742922	0.766847		0.734854	0.734853			94042_f_at	1423985_at	1423985_at
41138	RANGRF	RAN guanine nucleotide release factor	0	0.625237	0.706043				0.672304		0.73476	218526_s_at	218526_s_at
981	TBCB	tubulin folding cofactor B	0	0.716185	0.721456	0.485468	0.739739	0.801188	0.727276	0.663953	0.734545	216194_s_at	216194_s_at	97276_at	1448533_at	1448533_at
4769	GLRX3	glutaredoxin 3	0	0.666	0.761141	0.770857	0.67423	0.683789	0.720616	0.672692	0.734456	209080_x_at	209080_x_at	102103_f_at	1417340_at	1417340_at
84328	RPL26	ribosomal protein L26	0			0.727394	0.784041	0.757433		0.733065	0.733065			100729_at	1436995_a_at	1436995_a_at
2080	PSMA1	proteasome (prosome, macropain) subunit, alpha type, 1	0	0.848777	0.779431	0.270755	0.628713	0.585204	0.827304	0.49379	0.732863	211746_x_at	211746_x_at	96892_at	1415695_at	1415695_at
11969	C17orf37	chromosome 17 open reading frame 37	0			0.733524	0.770604	0.781004		0.732317	0.732317			94453_at	1449412_at	1449412_at
40849	TXN2	thioredoxin 2	0	0.762845	0.734916	0.536304	0.70624	0.615388	0.759218	0.612007	0.731956	209077_at	209077_at	98130_at	1421557_x_at	1452782_a_at
2095	PSMC1	proteasome (prosome, macropain) 26S subunit, ATPase, 1	0	0.807663	0.759531	0.562629	0.610069	0.535061	0.794939	0.552349	0.731532	204219_s_at	204219_s_at	160152_at	1416005_at	1416005_at
41101	MRPS23	mitochondrial ribosomal protein S23	0		0.864341		0.517808	0.429785	0.890948	0.484673	0.731187		223156_at		1421874_a_at	1421875_a_at
8981	SBNO2	strawberry notch homolog 2 (Drosophila)	0	0.686632	0.626496				0.668738		0.731123	201106_at	201106_at
81859	C7orf44	chromosome 7 open reading frame 44	0	0.653991	0.663866				0.667809		0.730144	209445_x_at	209445_x_at
4754	DYNLT1	dynein, light chain, Tctex-type 1	0				0.769246	0.664728		0.729577	0.729577				1428116_a_at	1428116_a_at
11329	XTP3TPA	XTP3-transactivated protein A	0	0.697532	0.772616	0.594893	0.708159	0.628065	0.74248	0.630858	0.729508	218069_at	218069_at	96293_at	1416439_at	1416439_at
112403	LOC625336	similar to Rpl36 protein	0			0.830266				0.729352	0.729352			92628_at
83555	EG237361	predicted gene, EG237361	0			0.810264	0.742203	0.729351		0.729319	0.729319			101573_f_at	1426661_at	1426661_at
68499	RPL10	ribosomal protein L10	0			0.722322	0.797143	0.719078		0.729283	0.729282			98342_at	1448157_s_at	1448157_s_at
68103	RPL23	ribosomal protein L23	0	0.728613	0.644064		0.719837	0.554832	0.700524	0.663561	0.728989	200888_s_at	200888_s_at		1460680_a_at	1460680_a_at
37738	SRP14	signal recognition particle 14kDa (homologous Alu RNA binding protein)	0			0.773784	0.747182	0.772871		0.728554	0.728554			101519_at	1418567_a_at	1418568_x_at
4870	JTB	jumping translocation breakpoint	0	0.827726	0.775736	0.413078	0.619435	0.496264	0.813192	0.510501	0.728461	200048_s_at	200048_s_at	102790_at	1424283_at	1424283_at
38178	VTI1B	vesicle transport through interaction with t-SNAREs homolog 1B (yeast)	0	0.745657	0.748371	0.364969	0.756856	0.656795	0.755678	0.606195	0.727282	209452_s_at	209452_s_at	100964_at	1449003_a_at	1449003_a_at
748	RPL4	ribosomal protein L4	0	0.784331	0.677996		0.666069	0.35685	0.747786	0.563396	0.72714	200089_s_at	200089_s_at		1425183_a_at	1425183_a_at
2759	PSMG1	proteasome (prosome, macropain) assembly chaperone 1	0	0.596804	0.755199	0.684586	0.750586	0.751264	0.683232	0.701538	0.727125	203405_at	203405_at	97220_at	1448307_at	1448307_at
36058	SLC25A4	solute carrier family 25 (mitochondrial carrier; adenine nucleotide translocator), member 4	0	0.585661	0.574429	0.910636	0.798848	0.701175	0.589746	0.790197	0.72695	202825_at	202825_at	93084_at	1455069_x_at	1424562_a_at
11911	TMEM93	transmembrane protein 93	0	0.789889	0.778528	0.0763613	0.795531	0.781274	0.793162	0.54313	0.726753	221255_s_at	221255_s_at	160267_at	1417912_at	1417912_at
85994	SERF2	small EDRK-rich factor 2	0	0.72578	0.791037	0.0525992	0.823367	0.896335	0.766234	0.587793	0.726745	217756_x_at	224625_x_at	162055_f_at	1435738_x_at	1435738_x_at
5263	PHB2	prohibitin 2	0			0.653712	0.79506	0.786769		0.72611	0.726109			98545_at	1455713_x_at	1416202_at
86889	PSME2	proteasome (prosome, macropain) activator subunit 2 (PA28 beta)	0	0.63103	0.681259				0.663713		0.726002	201762_s_at	201762_s_at
3404	DAP3	death associated protein 3	0	0.816658	0.760586	0.240041	0.700954	0.615729	0.80046	0.526636	0.725283	208822_s_at	208822_s_at	94524_at	1450848_at	1450848_at
9367	PPIL1	peptidylprolyl isomerase (cyclophilin)-like 1	0		0.630318				0.663444		0.724936		222500_at
779	RPS3	ribosomal protein S3	0	0.740507	0.631601	0.674765	0.775896	0.555097	0.702389	0.672665	0.724616	208692_at	208692_at	101137_at	1435151_a_at	1435151_a_at
68194	SLC25A6	solute carrier family 25 (mitochondrial carrier; adenine nucleotide translocator), member 6	0	0.620197	0.690326				0.662259		0.724551	212826_s_at	212826_s_at
15412	C2orf28	chromosome 2 open reading frame 28	0	0.864513	0.779984	0.683968	0.422558	0.317794	0.837342	0.451306	0.724517	219329_s_at	219329_s_at	160271_at	1428380_at	1428380_at
105677	YWHAQ	tyrosine 3-monooxygenase/tryptophan 5-monooxygenase activation protein, theta polypeptide	0	0.629303	0.679842				0.661461		0.723837	213699_s_at	213699_s_at
7157	PSMD6	proteasome (prosome, macropain) 26S subunit, non-ATPase, 6	0	0.745105	0.765326	0.279471	0.712514	0.764048	0.763024	0.584417	0.722976	202753_at	202753_at	160239_at	1423697_at	1423697_at
8067	COPS4	COP9 constitutive photomorphogenic homolog subunit 4 (Arabidopsis)	0	0.828752	0.763691	0.537701	0.555769	0.464848	0.808812	0.505015	0.722861	218042_at	218042_at	101976_at	1416163_at	1416163_at
4916	TALDO1	transaldolase 1	0	0.652239	0.676849	0.662726	0.719468	0.833734	0.672596	0.703329	0.722325	201463_s_at	201463_s_at	95066_at	1425129_a_at	1425129_a_at
6872	Rbx1	ring-box 1	0			0.372216	0.857224	0.833736		0.721746	0.721746			95124_i_at	1448387_at	1448387_at
10210	C3orf10	chromosome 3 open reading frame 10	0		0.780911	0.483297	0.69874	0.742756	0.8137	0.626211	0.721633		224575_at	97311_at	1423188_a_at	1423188_a_at
4694	CCT7	chaperonin containing TCP1, subunit 7 (eta)	0	0.81869	0.797424	0.292817	0.624622	0.522496	0.817093	0.485055	0.72142	200812_at	200812_at	160562_at	1415816_at	1415816_at
90659	SEC11B	SEC11 homolog B (S. cerevisiae)	0	0.625528	0.677611				0.658551		0.720849	216274_s_at	216274_s_at
11430	CUEDC2	CUE domain containing 2	0	0.855237	0.719329	0.356838	0.647736	0.447092	0.809311	0.498363	0.720736	218097_s_at	218097_s_at	99179_at	1431145_a_at	1431145_a_at
8402	C12orf57	chromosome 12 open reading frame 57	0		0.626365				0.659315		0.720661		224719_s_at
82612	1810013D10Rik	RIKEN cDNA 1810013D10 gene	0			0.793442	0.728851			0.720102	0.720101			97265_at	1454614_at
68375	RPL14	ribosomal protein L14	0				0.724875	0.735359		0.719775	0.719775				1433688_x_at	1433688_x_at
110750	RPS12	ribosomal protein S12	0			0.800519	0.749186	0.683609		0.719568	0.719567			102126_at	1416453_x_at	1416453_x_at
88390	LOC401152	HCV F-transactivated protein 1	0		0.625242				0.658167		0.719519		224602_at
2387	SURF1	surfeit 1	0			0.745163	0.750166	0.761999		0.719476	0.719475			101031_at	1450561_a_at	1450561_a_at
109735	EG280121	predicted gene, EG280121	0			0.747938	0.788036	0.656881		0.719176	0.719175			100694_at	1416277_a_at	1416277_a_at
110218	LOC342994	similar to ribosomal protein L34	0	0.599789	0.622973	0.775564	0.78091	0.782085	0.619497	0.749546	0.718646	200026_at	200026_at	96307_s_at	1438655_a_at	1438655_a_at
12778	MRPS26	mitochondrial ribosomal protein S26	0		0.598938	0.739121	0.817549	0.61544	0.63086	0.724333	0.717975		225196_s_at	96864_at	1433878_at	1433878_at
113736	Gstp2	glutathione S-transferase, pi 2	0			0.813858	0.790586	0.533821		0.717195	0.717195			99583_at	1449575_a_at	1449575_a_at
1384	CLTA	clathrin, light chain (Lca)	0	0.772847	0.757101	0.481843	0.628925	0.584606	0.774267	0.551818	0.71713	200960_x_at	216295_s_at	100579_s_at	1421062_s_at	1421062_s_at
3073	SDHA	succinate dehydrogenase complex, subunit A, flavoprotein (Fp)	1	0.75875	0.574176	0.46373	0.834862	0.611465	0.689903	0.67134	0.716991	201093_x_at	201093_x_at	94080_at	1426688_at	1426688_at
38775	SKP1	S-phase kinase-associated protein 1	0	0.832964	0.749728	0.172909	0.658261	0.67582	0.806115	0.492837	0.71612	207974_s_at	200718_s_at	99607_at	1423148_at	1423148_at
766	RPL30	ribosomal protein L30	0	0.771017	0.693082	0.672483	0.639409	0.506224	0.746093	0.591689	0.715477	200062_s_at	200062_s_at	98119_at	1418273_a_at	1418273_a_at
32110	MEA1	male-enhanced antigen 1	0	0.696246	0.762245	0.400039	0.675825	0.782105	0.736474	0.605769	0.715329	218061_at	218061_at	94892_r_at	1416810_at	1416810_at
3060	DRG1	developmentally regulated GTP binding protein 1	0	0.816296	0.815937	0.19511	0.619149	0.555647	0.823935	0.456056	0.715312	202810_at	202810_at	98020_at	1434688_x_at	1434688_x_at
41492	ATPAF1	ATP synthase mitochondrial F1 complex assembly factor 1	0		0.730854		0.562909		0.765094	0.562909	0.714529		224729_s_at		1434934_at
3670	NDUFS1	NADH dehydrogenase (ubiquinone) Fe-S protein 1, 75kDa (NADH-coenzyme Q reductase)	1	0.869635	0.0946201	0.899439	0.875883	0.735734	0.5067	0.831245	0.714447	203039_s_at	236356_at	93572_at	1425143_a_at	1425143_a_at
111053	RPL13A	ribosomal protein L13a	0	0.72277	0.647298	0.578279	0.713476	0.738977	0.698759	0.654012	0.714203	211942_x_at	211942_x_at	92834_at	1455485_x_at	1455001_x_at
10318	MKKS	McKusick-Kaufman syndrome	0	0.498037	0.812942		0.717972	0.604526	0.670078	0.675226	0.713556	218138_at	222530_s_at		1422627_a_at	1422627_a_at
37416	RPS19	ribosomal protein S19	0	0.73435	0.712155	0.455127	0.671977	0.739123	0.733364	0.605214	0.713323	213414_s_at	202649_x_at	94068_at	1449243_a_at	1449243_a_at
90895	Rpl9	ribosomal protein L9	0				0.75933	0.631654		0.713214	0.713213				1416420_a_at	1416420_a_at
2083	PSMA4	proteasome (prosome, macropain) subunit, alpha type, 4	0	0.77013	0.785487	0.499036	0.618691	0.437436	0.785637	0.52054	0.712418	203396_at	203396_at	97459_at	1460339_at	1460339_at
5356	PPA1	pyrophosphatase (inorganic) 1	0	0.724538	0.753784	0.677433	0.624469	0.488757	0.746833	0.582276	0.711899	217848_s_at	217848_s_at	160314_at	1416939_at	1416939_at
41123	LCMT1	leucine carboxyl methyltransferase 1	0	0.714521	0.7149		0.608854	0.497685	0.723579	0.566764	0.710947	221515_s_at	221515_s_at		1417044_at	1417044_at
4446	GNB2L1	guanine nucleotide binding protein (G protein), beta polypeptide 2-like 1	0	0.757637	0.672764	0.66809	0.66437	0.524787	0.729653	0.605242	0.71094	200651_at	200651_at	99340_at	1455168_a_at	1455168_a_at
2637	SLC25A11	solute carrier family 25 (mitochondrial carrier; oxoglutarate carrier), member 11	0	0.620642	0.74529	0.905346	0.659227	0.339826	0.69023	0.657265	0.710872	209003_at	209003_at	160295_at	1426586_at	1426586_at
32289	NDUFAF1	NADH dehydrogenase (ubiquinone) 1 alpha subcomplex, assembly factor 1	0	0.72716	0.585231	0.809852	0.662551	0.654136	0.67461	0.675121	0.710299	204125_at	204125_at	100892_at	1423711_at	1423711_at
41136	ANAPC11	APC11 anaphase promoting complex subunit 11 homolog (yeast)	0		0.912342	0.447726	0.495004	0.492054	0.932732	0.46175	0.7102		226414_s_at	93967_at	1417326_a_at	1417326_a_at
4696	CCT2	chaperonin containing TCP1, subunit 2 (beta)	0	0.70131	0.729012		0.568132	0.583704	0.72284	0.566305	0.710121	201947_s_at	201947_s_at		1433535_x_at	1416037_a_at
90354	EG383032	predicted gene, EG383032	0			0.665948	0.805545	0.654893		0.708649	0.708649			99590_at	1459986_a_at	1459986_a_at
110452	RPL21	ribosomal protein L21	0			0.772353	0.75808	0.652237		0.708369	0.708368			96290_f_at	1429077_x_at	1429077_x_at
56662	FAM32A	family with sequence similarity 32, member A	0	0.600433	0.678764				0.646125		0.708101	201863_at	201863_at
10885	NDUFV3	NADH dehydrogenase (ubiquinone) flavoprotein 3, 10kDa	1		0.244688	0.966287		0.931512	0.247297	0.917505	0.70702		226209_at	97874_at		1424628_a_at
20363	EEF1G	eukaryotic translation elongation factor 1 gamma	0	0.636894	0.633038				0.644012		0.705917	211345_x_at	211345_x_at
11441	NUP37	nucleoporin 37kDa	0	0.559373	0.715661				0.643334		0.705259	218622_at	218622_at
8667	GHITM	growth hormone inducible transmembrane protein	0	0.796362	0.796175	0.344273	0.596584	0.431862	0.804475	0.468197	0.704985	209249_s_at	209249_s_at	100592_at	1415882_at	1415882_at
5568	RPL13	ribosomal protein L13	0	0.672584	0.585901				0.642879		0.704734	212933_x_at	212933_x_at
55888	HADH	hydroxyacyl-Coenzyme A dehydrogenase	0	0.670073	0.54474	0.666292	0.797346	0.724928	0.623081	0.718316	0.704243	201036_s_at	201036_s_at	95485_at	1455972_x_at	1455972_x_at
2866	BANF1	barrier to autointegration factor 1	0			0.650835	0.743948	0.800853		0.70398	0.703979			101105_at	1421082_s_at	1421082_s_at
87608	1190007I07Rik	RIKEN cDNA 1190007I07 gene	0				0.703737			0.703737	0.703737				1429259_a_at
2096	PSMC2	proteasome (prosome, macropain) 26S subunit, ATPase, 2	0	0.719684	0.725659	0.421094	0.655389	0.733799	0.731068	0.585427	0.703244	201068_s_at	201068_s_at	95448_at	1426611_at	1435859_x_at
41592	RPP21	ribonuclease P/MRP 21kDa subunit	0	0.703611	0.690508	0.774681	0.651453	0.460827	0.706453	0.618097	0.702654	218836_at	218836_at	96618_at	1449021_at	1449021_at
37644	PFDN1	prefoldin subunit 1	0	0.686852	0.614988		0.719303	0.536288	0.663667	0.656411	0.702488	201507_at	201507_at		1417026_at	1417026_at
113767	PDF	peptide deformylase (mitochondrial)	0	0.672336	0.581164				0.640189		0.702041	219575_s_at	219575_s_at
4692	SIVA1	SIVA1, apoptosis-inducing factor	0	0.757736	0.682399	0.621456	0.603288	0.596737	0.73349	0.577758	0.701519	210792_x_at	203489_at	97828_at	1452020_a_at	1452020_a_at
4777	MTX2	metaxin 2	0	0.71417	0.667819	0.601449	0.749395	0.470822	0.702289	0.620703	0.701355	203517_at	203517_at	160076_at	1430500_s_at	1430500_s_at
11565	C2orf47	chromosome 2 open reading frame 47	0	0.782719	0.754008	0.315541	0.630436	0.570318	0.778221	0.505305	0.700852	219176_at	219176_at	160958_at	1424075_at	1424075_at
4387	LAGE3	L antigen family, member 3	0	0.734755	0.619831	0.540721			0.693688	0.457012	0.699626	219061_s_at	219061_s_at	104077_at
40930	TMEM208	transmembrane protein 208	0			0.677918	0.713153	0.813394		0.698794	0.698793			96342_at	1419287_at	1419287_at
6287	CCT5	chaperonin containing TCP1, subunit 5 (epsilon)	0	0.683891	0.696932	0.484173	0.710701	0.692709	0.698856	0.618403	0.698322	208696_at	208696_at	93295_at	1417258_at	1417258_at
13078	MCEE	methylmalonyl CoA epimerase	0		0.578663	0.830749	0.741407	0.573816	0.609576	0.70519	0.698059		226238_at	102022_at	1438477_a_at	1438477_a_at
108186	HMGN1	high-mobility group nucleosome binding domain 1	0	0.601162	0.656129				0.635399		0.697052	200944_s_at	200944_s_at
5932	CNIH4	cornichon homolog 4 (Drosophila)	0	0.634904	0.739972		0.610144	0.550228	0.694187	0.585284	0.697039	218728_s_at	223993_s_at		1429763_at	1429763_at
88844	STRA13	stimulated by retinoic acid 13 homolog (mouse)	0	0.576808	0.696008		0.653628	0.740639	0.642352	0.675553	0.696268	209478_at	209478_at		1416553_at	1416553_at
15693	COMMD3	COMM domain containing 3	0	0.742899	0.659052		0.453885		0.715141	0.453885	0.695852	218048_at	218048_at		1433539_at
85949	RPS6	ribosomal protein S6	0	0.720239	0.651438	0.462368	0.714737	0.663615	0.698844	0.609871	0.694759	200081_s_at	201254_x_at	101577_at	1454620_x_at	1454620_x_at
88888	SERF1B	small EDRK-rich factor 1B (centromeric)	0		0.601733				0.633777		0.69454		223538_at
10028	MRPS10	mitochondrial ribosomal protein S10	0	0.698703	0.551238	0.491994	0.799895		0.642515	0.672478	0.694144	218106_s_at	218106_s_at	97251_at	1428153_at
113633	Rpl10a	ribosomal protein L10A	0			0.693717	0.778857	0.633764		0.693553	0.693553			100711_at	1431177_a_at	1431177_a_at
37378	RPL22	ribosomal protein L22	0	0.790817	0.761297	0.0541081	0.802936	0.575826	0.786181	0.472895	0.69323	220960_x_at	220960_x_at	92857_at	1453118_s_at	1416603_at
41118	ANAPC5	anaphase promoting complex subunit 5	0	0.715974	0.68527	0.510972	0.624679	0.722198	0.710582	0.590947	0.693211	200098_s_at	211036_x_at	95100_at	1456695_x_at	1435178_x_at
6520	NIT2	nitrilase family, member 2	0	0.868955	0.76184	0.292388	0.413054	0.492351	0.833627	0.383524	0.692947	218557_at	218557_at	160135_at	1418763_at	1418763_at
9536	MRPL37	mitochondrial ribosomal protein L37	0		0.793725	0.707711	0.567081	0.515985	0.825873	0.567757	0.692634		222993_at	95653_at	1423764_s_at	1423764_s_at
87330	FAM150B	family with sequence similarity 150, member B	0	0.60637	0.641411				0.630919		0.69245	201630_s_at	201630_s_at
5090	NUDT21	nudix (nucleoside diphosphate linked moiety X)-type motif 21	0	0.581504	0.667774				0.630832		0.692272	202697_at	202697_at
107047	LOC653383	hypothetical LOC653383	0		0.598241				0.630045		0.690497		225052_at
9380	EIF3EIP	eukaryotic translation initiation factor 3, subunit E interacting protein	0	0.77045	0.685743	0.430381	0.563705	0.701611	0.742481	0.53566	0.6894	217719_at	217719_at	96942_at	1423728_at	1423728_at
5665	TRAPPC4	trafficking protein particle complex 4	0	0.650508	0.668742	0.547706	0.710713	0.705906	0.667442	0.637422	0.688924	217959_s_at	217959_s_at	160361_at	1415674_a_at	1415674_a_at
1336	CCT6A	chaperonin containing TCP1, subunit 6A (zeta 1)	0	0.611291	0.628135				0.627372		0.688746	201327_s_at	201327_s_at
18372	NDUFAF2	NADH dehydrogenase (ubiquinone) 1 alpha subcomplex, assembly factor 2	0				0.688321			0.688321	0.688321				1452923_at
9457	TRAP1	TNF receptor-associated protein 1	0	0.547708	0.624738		0.760963	0.692571	0.591976	0.731343	0.688004	201391_at	201391_at		1416170_at	1416170_at
15494	KRTCAP2	keratinocyte associated protein 2	0		0.83128	0.470428	0.564532	0.60366	0.860931	0.525063	0.687421		224885_s_at	97269_f_at	1417059_at	1417059_at
799	RPS23	ribosomal protein S23	0	0.627486	0.604831				0.626212		0.687406	200926_at	200926_at
9606	ARL6IP4	ADP-ribosylation-like factor 6 interacting protein 4	0	0.664974	0.651242	0.519882	0.716264	0.705511	0.667632	0.632517	0.686811	218216_x_at	218216_x_at	95136_at	1424285_s_at	1424285_s_at
112472	LOC285053	similar to ribosomal protein L18a	0	0.583192	0.65429				0.625481		0.686638	200869_at	200869_at
68996	ALDOA	aldolase A, fructose-bisphosphate	0	0.624401	0.631613	0.680626	0.768111	0.543196	0.636592	0.667133	0.686096	214687_x_at	200966_x_at	160090_f_at	1416921_x_at	1416921_x_at
803	RPS27	ribosomal protein S27 (metallopanstimulin 1)	0	0.650966	0.572796				0.624865		0.686009	200741_s_at	200741_s_at
43831	C8orf38	chromosome 8 open reading frame 38	0				0.685607			0.685607	0.685607				1429213_at
110434	GPI	glucose phosphate isomerase	0	0.612418	0.671036	0.754227	0.687119	0.569655	0.648643	0.650258	0.684543	208308_s_at	208308_s_at	100574_f_at	1434814_x_at	1420997_a_at
12696	MRPL9	mitochondrial ribosomal protein L9	0	0.80497	0.765552	0.577989	0.435468	0.351129	0.795614	0.435639	0.684166	209609_s_at	209609_s_at	102058_at	1437749_s_at	1427297_at
37971	GSTO1	glutathione S-transferase omega 1	0	0.842631	0.759035	0.45835	0.477287	0.247374	0.815725	0.398023	0.683899	201470_at	201470_at	97819_at	1416531_at	1416531_at
90210	LOC645018	hypothetical LOC645018	0				0.759647	0.516292		0.682575	0.682574				1431766_x_at	1431766_x_at
2737	AKR7A2	aldo-keto reductase family 7, member A2 (aflatoxin aldehyde reductase)	0	0.785814	0.743203	0.346127	0.542638	0.534867	0.775291	0.465952	0.682287	214259_s_at	214259_s_at	96069_at	1417294_at	1417294_at
107159	LOC100128060	similar to mCG19129	0			0.632612	0.765521	0.681902		0.682265	0.682264			101212_at	1419364_a_at	1435593_x_at
4373	CCT3	chaperonin containing TCP1, subunit 3 (gamma)	0	0.7792	0.764139	0.218737	0.639316	0.474597	0.780781	0.456799	0.682259	200910_at	200910_at	98153_at	1448178_a_at	1459987_s_at
68112	RPS3A	ribosomal protein S3A	0			0.740599	0.738863	0.614551		0.682208	0.682208			101664_at	1422475_a_at	1422475_a_at
12241	MRPL24	mitochondrial ribosomal protein L24	0			0.84918	0.644919	0.649826		0.681695	0.681695			101067_at	1428709_a_at	1428709_a_at
9499	CWC15	CWC15 homolog (S. cerevisiae)	0		0.738169	0.260968	0.784909	0.632387	0.772194	0.587845	0.679809		223067_at	99616_s_at	1423133_at	1423133_at
8656	FAM162A	family with sequence similarity 162, member A	0			0.579953	0.762541	0.735562		0.679784	0.679783			160218_at	1451385_at	1451385_at
4456	ACAA2	acetyl-Coenzyme A acyltransferase 2	0	0.542121	0.612544	0.914603	0.666478	0.547136	0.583108	0.70892	0.678782	202003_s_at	202003_s_at	95064_at	1428146_s_at	1428146_s_at
31392	POP4	processing of precursor 4, ribonuclease P/MRP subunit (S. cerevisiae)	0	0.854544	0.844546		0.21707	0.109282	0.857099	0.179014	0.67867	202868_s_at	202868_s_at		1448419_at	1448419_at
104089	Rpl8	ribosomal protein L8	0			0.747038	0.722079	0.629593		0.677784	0.677783			96575_at	1417762_a_at	1417762_a_at
12	ADSL	adenylosuccinate lyase	0	0.849254	0.803007	0.48115	0.329167	0.273033	0.836773	0.344387	0.677674	202144_s_at	202144_s_at	98999_at	1418372_at	1418372_at
69205	VPS28	vacuolar protein sorting 28 homolog (S. cerevisiae)	0	0.487289	0.561723	0.780385	0.802263	0.765186	0.529204	0.757085	0.67749	218679_s_at	218679_s_at	96847_at	1448447_at	1448447_at
6908	C11orf73	chromosome 11 open reading frame 73	0	0.619796	0.842092	0.65746	0.498316	0.419255	0.745988	0.501919	0.67736	219979_s_at	230326_s_at	98934_at	1419351_a_at	1419352_at
32258	ANAPC13	anaphase promoting complex subunit 13	0	0.589576	0.629129				0.616487		0.677276	209001_s_at	209001_s_at
90905	SAR1B	SAR1 gene homolog B (S. cerevisiae)	0	0.517034	0.492643	0.762685	0.867589	0.651111	0.513292	0.770058	0.677184	218254_s_at	218254_s_at	94870_f_at	1428163_at	1428163_at
37973	STX8	syntaxin 8	0	0.782305	0.795842	0.185414	0.63294	0.363217	0.796905	0.416388	0.67692	204690_at	204690_at	99063_at	1418089_at	1418089_at
75104	UBB	ubiquitin B	0	0.631719	0.576453				0.615967		0.67662	200633_at	200633_at
3274	ERH	enhancer of rudimentary homolog (Drosophila)	0	0.744203	0.773847	0.353545	0.549862	0.512304	0.766574	0.465326	0.675675	200043_at	200043_at	94040_at	1430536_a_at	1430536_a_at
9433	VPS29	vacuolar protein sorting 29 homolog (S. cerevisiae)	0		0.802916	0.187455	0.708086	0.694881	0.83455	0.530351	0.674712		223026_s_at	97876_at	1417660_s_at	1417660_s_at
271	QDPR	quinoid dihydropteridine reductase	0	0.632491	0.68577	0.44328	0.690117	0.722076	0.666122	0.606424	0.674243	209123_at	209123_at	96948_at	1437993_x_at	1437993_x_at
41006	MRPS27	mitochondrial ribosomal protein S27	0	0.750379	0.606178		0.427394		0.697403	0.427394	0.674136	212145_at	212145_at		1433646_at
69200	SLC25A39	solute carrier family 25, member 39	0			0.840681	0.66167	0.587098		0.674075	0.674075			100041_at	1439410_x_at	1439410_x_at
68150	RPS28	ribosomal protein S28	0			0.667164	0.716913	0.712253		0.673221	0.673221			100758_at	1423763_x_at	1423763_x_at
12252	FAM96A	family with sequence similarity 96, member A	0		0.860056	0.526769	0.489403	0.455516	0.88712	0.471552	0.67318		224779_s_at	96613_at	1416634_at	1416634_at
40842	RAB3GAP2	RAB3 GTPase activating protein subunit 2 (non-catalytic)	0	0.601921	0.606205				0.612137		0.672759	217900_at	217900_at
4880	GLO1	glyoxalase I	0	0.790822	0.675603	0.377319	0.550772	0.564573	0.750522	0.483529	0.672354	200681_at	200681_at	93269_at	1424109_a_at	1424109_a_at
8574	C19orf62	chromosome 19 open reading frame 62	0	0.784145	0.715087	0.182884	0.678431	0.484754	0.76277	0.463837	0.672335	221711_s_at	221711_s_at	93992_at	1424073_at	1424073_at
4695	CCT4	chaperonin containing TCP1, subunit 4 (delta)	0	0.770095	0.683378	0.296033	0.612446	0.603167	0.741058	0.497468	0.672027	200877_at	200877_at	101011_at	1415867_at	1415867_at
12273	C17orf49	chromosome 17 open reading frame 49	0		0.580736				0.611688		0.671257		224574_at
80218	H2AFZ	H2A histone family, member Z	0	0.750452	0.791858	0.160265	0.628028	0.510306	0.778497	0.434859	0.67099	200853_at	200853_at	101954_at	1416415_a_at	1416415_a_at
554	AHCY	S-adenosylhomocysteine hydrolase	0	0.757495	0.747754	0.397549	0.588211	0.359992	0.761601	0.461248	0.67037	200903_s_at	200903_s_at	96024_at	1417125_at	1417125_at
1282	ATP6V1E1	ATPase, H+ transporting, lysosomal 31kDa, V1 subunit E1	0	0.630567	0.677526	0.649929	0.679824	0.506134	0.661096	0.603616	0.669948	208678_at	208678_at	94532_at	1449712_s_at	1449712_s_at
21719	SNRPB	small nuclear ribonucleoprotein polypeptides B and B1	0	0.685867	0.735539	0.216492	0.66405		0.718113	0.470586	0.666331	208821_at	208821_at	160555_r_at	1437193_s_at
335	TPP1	tripeptidyl peptidase I	0	0.546135	0.658748	0.426012	0.751684	0.802361	0.607742	0.656364	0.665163	200055_at	200055_at	103910_at	1448784_at	1448784_at
2032	PPP1R7	protein phosphatase 1, regulatory (inhibitor) subunit 7	0	0.79473	0.833765	0.15707	0.516402	0.341539	0.821145	0.347307	0.664954	201214_s_at	213465_s_at	97979_at	1417919_at	1417919_at
87047	C11orf51	chromosome 11 open reading frame 51	0	0.65709	0.70317		0.582229	0.364626	0.687995	0.505991	0.664748	204218_at	204218_at		1424327_at	1424327_at
22239	POLR1D	polymerase (RNA) I polypeptide D, 16kDa	0	0.669751	0.64965	0.320071	0.672687	0.78191	0.669504	0.581155	0.664684	218258_at	218258_at	98081_at	1448287_at	1448287_at
4240	PSMD14	proteasome (prosome, macropain) 26S subunit, non-ATPase, 14	0	0.761826	0.751025	0.139866	0.66745	0.503965	0.765376	0.442023	0.664505	212296_at	212296_at	97274_at	1421751_a_at	1421751_a_at
10384	TMCO1	transmembrane and coiled-coil domains 1	0	0.602776	0.587177				0.60403		0.664147	208716_s_at	208716_s_at
11910	MRPL54	mitochondrial ribosomal protein L54	0		0.830593	0.222646	0.608795	0.662628	0.860299	0.486049	0.663181		225797_at	99630_at	1448699_at	1448699_at
52971	Gm561	gene model 561, (NCBI)	0			0.642107	0.760962	0.591742		0.662704	0.662703			160740_at	1454921_at	1454921_at
665	GUK1	guanylate kinase 1	0	0.508188	0.619105	0.643054	0.710994	0.823801	0.568432	0.692842	0.662581	200075_s_at	200075_s_at	98544_at	1416395_at	1416395_at
4531	PIN1	peptidylprolyl cis/trans isomerase, NIMA-interacting 1	0	0.714388	0.709284	0.329192	0.642294	0.519292	0.721011	0.503373	0.661593	202927_at	202927_at	101492_at	1416228_at	1416228_at
90857	RPS4X	ribosomal protein S4, X-linked	0	0.588013	0.559298	0.68068	0.762672	0.594978	0.583465	0.67432	0.66117	200933_x_at	216342_x_at	100780_at	1416276_a_at	1416276_a_at
3627	DDX1	DEAD (Asp-Glu-Ala-Asp) box polypeptide 1	0	0.808618	0.731166	0.202296	0.571989	0.410334	0.783667	0.404446	0.661075	201241_at	201241_at	93257_at	1415915_at	1415915_at
4178	ARPC3	actin related protein 2/3 complex, subunit 3, 21kDa	0	0.698921	0.734814	0.408637	0.557818	0.562569	0.724516	0.495894	0.660648	208736_at	208736_at	95434_at	1448279_at	1448279_at
23404	EEF1D	eukaryotic translation elongation factor 1 delta (guanine nucleotide exchange protein)	0	0.597765	0.641869	0.457893	0.704255	0.750521	0.627027	0.623614	0.660063	214394_x_at	214394_x_at	160129_at	1449506_a_at	1449506_a_at
41425	TRAPPC1	trafficking protein particle complex 1	0		0.541825	0.611819	0.757835	0.66217	0.570516	0.668589	0.660025		225294_s_at	95629_at	1436019_a_at	1436019_a_at
75045	PNKD	paroxysmal nonkinesigenic dyskinesia	0	0.102543	0.863656	0.674076	0.863229	0.914871	0.42504	0.811748	0.659319	217730_at	225298_at	100963_at	1451399_at	1451399_at
41847	MRPL43	mitochondrial ribosomal protein L43	0		0.229852	0.758408	0.851258	0.884687	0.231096	0.808921	0.658548		230026_at	99674_at	1415681_at	1415681_at
12002	TSEN15	tRNA splicing endonuclease 15 homolog (S. cerevisiae)	0		0.569496				0.599771		0.658488		230257_s_at
4812	NUDC	nuclear distribution gene C homolog (A. nidulans)	0	0.586919	0.612156		0.665562	0.575034	0.606876	0.629135	0.655332	210574_s_at	201173_x_at		1419472_s_at	1419472_s_at
41096	TPRKB	TP53RK binding protein	0	0.80912	0.786017		0.233786	0.238844	0.806878	0.237162	0.655278	219030_at	219030_at		1425682_a_at	1425682_a_at
9881	TMEM160	transmembrane protein 160	0	0.521025	0.677983	0.572583	0.69152	0.725477	0.604386	0.639131	0.655151	219219_at	219219_at	97356_at	1460424_at	1460424_at
17048	TTC18	tetratricopeptide repeat domain 18	0	0.922915	0.886235		0.0107179		0.913148	0.0107179	0.654827	218046_s_at	218046_s_at		1456034_at
4672	PRDX4	peroxiredoxin 4	0	0.732938	0.78814	0.474982	0.460873	0.318034	0.76799	0.414133	0.65395	201923_at	201923_at	93495_at	1416167_at	1416167_at
5	ACADVL	acyl-Coenzyme A dehydrogenase, very long chain	0				0.698775	0.568353		0.652764	0.652764				1424184_at	1424184_at
5952	N6AMT2	N-6 adenine-specific DNA methyltransferase 2 (putative)	0		0.508429	0.621516	0.724635	0.748751	0.534877	0.67279	0.651298		227054_at	100073_at	1449072_a_at	1449072_a_at
990	CLNS1A	chloride channel, nucleotide-sensitive, 1A	0	0.783748	0.745165	0.0864611	0.666729	0.443679	0.774925	0.396869	0.651052	209143_s_at	209143_s_at	93812_at	1436935_x_at	1436935_x_at
12251	C16orf14	chromosome 16 open reading frame 14	0		0.621762		0.642447	0.513588	0.654574	0.596511	0.650881		1553715_s_at		1417212_at	1417212_at
41074	TXNDC12	thioredoxin domain containing 12 (endoplasmic reticulum)	0		0.562135				0.592107		0.650544		223017_at
32536	EIF4H	eukaryotic translation initiation factor 4H	0				0.686322	0.594403		0.648983	0.648983				1416941_s_at	1416941_s_at
2110	PSMD13	proteasome (prosome, macropain) 26S subunit, non-ATPase, 13	0	0.644585	0.654373	0.471956	0.624782	0.64281	0.657827	0.561505	0.648897	201232_s_at	201232_s_at	95742_at	1422459_a_at	1422459_a_at
2098	PSMC5	proteasome (prosome, macropain) 26S subunit, ATPase, 5	0	0.763689	0.800624	0.238138	0.439484	0.454118	0.789352	0.368636	0.648681	209503_s_at	209503_s_at	160534_at	1415740_at	1415740_at
11821	THOC7	THO complex 7 homolog (Drosophila)	0	0.72613	0.744676	0.261974	0.567022	0.487524	0.743394	0.440032	0.648151	218334_at	218334_at	160260_at	1448461_a_at	1448461_a_at
6303	VPS25	vacuolar protein sorting 25 homolog (S. cerevisiae)	0		0.763387	0.312828	0.666704	0.55932	0.796814	0.519332	0.648039		224608_s_at	95480_at	1428621_a_at	1428621_a_at
4281	STUB1	STIP1 homology and U-box containing protein 1	0	0.657671	0.678226	0.554712	0.578646	0.530004	0.676212	0.534496	0.64755	217934_x_at	217934_x_at	160318_at	1416580_a_at	1416580_a_at
87772	hCG_2015956	hCG2015956	0			0.607742	0.745054	0.598527		0.647214	0.647213			97695_s_at	1415979_x_at	1415979_x_at
22964	DCXR	dicarbonyl/L-xylulose reductase	0	0.752477	0.744426		0.383418	0.201415	0.757377	0.318232	0.647208	217973_at	217973_at		1419456_at	1419456_at
37737	hCG_1781062	hCG1781062	0	0.686023	0.703399	0.242163	0.568364	0.743158	0.702484	0.495488	0.646189	201273_s_at	201273_s_at	101579_at	1417530_a_at	1417530_a_at
87029	2310039H08Rik	RIKEN cDNA 2310039H08 gene	0				0.741194	0.438611		0.646146	0.646146				1417348_at	1417348_at
41637	2010309E21Rik	RIKEN cDNA 2010309E21 gene	0				0.663255	0.629708		0.64574	0.64574				1448357_at	1448357_at
3190	BAG1	BCL2-associated athanogene	0	0.523906	0.426658	0.587004	0.835499	0.798464	0.486457	0.73988	0.645235	202387_at	211475_s_at	160540_at	1416394_at	1416394_at
87000	MFF	mitochondrial fission factor	0	0.429737	0.735544				0.58619		0.645155	219137_s_at	222832_s_at
69027	NMT1	N-myristoyltransferase 1	0	0.618706	0.665953	0.379223	0.654913	0.696139	0.649265	0.564299	0.645051	201157_s_at	201157_s_at	102047_at	1415683_at	1415683_at
4693	MRPL28	mitochondrial ribosomal protein L28	0	0.314625	0.416994	0.930612	0.842806	0.782274	0.365272	0.835578	0.644728	204599_s_at	204599_s_at	96652_at	1437622_x_at	1437622_x_at
5235	CHP	calcium binding protein P22	0	0.566778	0.589163				0.585246		0.644096	214665_s_at	214665_s_at
3160	PMPCB	peptidase (mitochondrial processing) beta	0	0.574831	0.566859	0.406268	0.775749	0.722523	0.579369	0.643281	0.643275	201682_at	201682_at	94005_at	1429709_at	1429709_at
9355	C14orf166	chromosome 14 open reading frame 166	0			0.287872	0.773057	0.831707		0.64316	0.643159			94038_at	1437450_x_at	1448238_at
15088	HIBADH	3-hydroxyisobutyrate dehydrogenase	0		0.495678	0.621798	0.733615	0.703451	0.521078	0.667078	0.643023		224812_at	97279_at	1435967_s_at	1435967_s_at
11873	MED28	mediator complex subunit 28	0	0.585508	0.564819	0.381681	0.726272	0.813767	0.584511	0.636517	0.642917	218438_s_at	218438_s_at	95044_at	1416508_at	1416508_at
9409	UBAC1	UBA domain containing 1	0	0.51997	0.573226	0.709202	0.691641	0.721451	0.552494	0.671519	0.642904	202151_s_at	202151_s_at	97407_at	1416963_at	1416963_at
37483	XRCC6	X-ray repair complementing defective repair in Chinese hamster cells 6 (Ku autoantigen, 70kDa)	0	0.80552	0.782163	0.374986	0.405653	0.204159	0.80309	0.334184	0.64289	200792_at	200792_at	103036_at	1417437_at	1417437_at
726	PPIB	peptidylprolyl isomerase B (cyclophilin B)	0	0.599741	0.583088	0.365763	0.713286	0.78891	0.600673	0.617442	0.642571	200967_at	200967_at	94915_at	1450911_at	1450911_at
38095	BCAP31	B-cell receptor-associated protein 31	0	0.575209	0.582757	0.583249	0.711517	0.649667	0.587071	0.633052	0.642527	200837_at	200837_at	93252_at	1451049_at	1456279_a_at
320	UROD	uroporphyrinogen decarboxylase	0			0.723135	0.735967	0.456578		0.642481	0.64248			94275_at	1443849_x_at	1417206_at
10220	ACTR10	actin-related protein 10 homolog (S. cerevisiae)	0	0.626757	0.567864	0.501096	0.691888	0.676236	0.608401	0.608297	0.642276	222230_s_at	222230_s_at	95097_at	1417157_at	1417157_at
69192	COQ2	coenzyme Q2 homolog, prenyltransferase (yeast)	0	0.556943	0.596581				0.583511		0.642209	213379_at	213379_at
38271	LSM6	LSM6 homolog, U6 small nuclear RNA associated (S. cerevisiae)	0	0.552575	0.638902		0.58278		0.601206	0.58278	0.641685	205036_at	205036_at		1437109_s_at
13954	C19orf56	chromosome 19 open reading frame 56	0	0.757284	0.805971	0.35168	0.370752	0.363657	0.788924	0.353683	0.641186	217780_at	217780_at	98516_at	1424117_at	1424117_at
45495	RP11-11C5.2	similar to RIKEN cDNA 2410129H14	0		0.553659				0.583148		0.640977		225578_at
41100	Magmas	mitochondria-associated protein involved in granulocyte-macrophage colony-stimulating factor signal transduction	0	0.302067	0.401991	0.859228	0.861093	0.884234	0.351316	0.839282	0.639764	218969_at	218969_at	160258_at	1416765_s_at	1416765_s_at
1811	MGST2	microsomal glutathione S-transferase 2	0	0.542042	0.607414				0.580936		0.639361	204168_at	204168_at
9364	CCDC53	coiled-coil domain containing 53	0	0.614809	0.661921	0.335796	0.707228	0.588998	0.64546	0.555914	0.639182	218628_at	218628_at	96902_at	1452721_a_at	1452721_a_at
9382	ZNF706	zinc finger protein 706	0	0.559773	0.586962				0.580205		0.638714	218059_at	218059_at
100607	RPS8	ribosomal protein S8	0			0.547923	0.727843	0.663955		0.637563	0.637563			100732_at	1437610_x_at	1437610_x_at
21175	TRIM28	tripartite motif-containing 28	0	0.839716	0.806435	0.222385	0.320689	0.25943	0.83275	0.274092	0.637364	202121_s_at	202121_s_at	93071_at	1456308_x_at	1415869_a_at
9538	TBC1D7	TBC1 domain family, member 7	0		0.607029		0.556927		0.639226	0.556927	0.636783		223461_at		1428598_at
55647	LDHB	lactate dehydrogenase B	0	0.784718	0.6997	0.390087	0.407103	0.409555	0.757066	0.392324	0.636111	213564_x_at	201030_x_at	101990_at	1448237_x_at	1448237_x_at
38145	PECI	peroxisomal D3,D2-enoyl-CoA isomerase	0	0.637803	0.633097	0.595953	0.664607	0.360938	0.6444	0.550067	0.635816	218025_s_at	218025_s_at	94485_at	1431012_a_at	1431012_a_at
81745	TUBA1B	tubulin, alpha 1b	0	0.577546	0.641592		0.622849	0.44781	0.615966	0.560271	0.63502	211072_x_at	201090_x_at		1423846_x_at	1423846_x_at
3078	SNRPD3	small nuclear ribonucleoprotein D3 polypeptide 18kDa	0	0.852087	0.850677	0.1399	0.295265	0.206229	0.858429	0.225386	0.6341	202567_at	202567_at	98077_at	1422884_at	1422884_at
4424	COX4NB	COX4 neighbor	0	0.726841	0.667691	0.335624	0.52548	0.556733	0.709023	0.459132	0.633797	218057_x_at	218057_x_at	104132_at	1448677_at	1448677_at
41558	CHCHD7	coiled-coil-helix-coiled-coil-helix domain containing 7	0	0.267312	0.635233	0.866883	0.797998	0.683713	0.433685	0.76666	0.633178	218642_s_at	222701_s_at	96676_at	1454640_at	1454640_at
86883	CKS2	CDC28 protein kinase regulatory subunit 2	0	0.561803	0.57192				0.574879		0.632851	204170_s_at	204170_s_at
4394	CDC123	cell division cycle 123 homolog (S. cerevisiae)	0	0.525569	0.697907	0.68379	0.587817	0.554029	0.616669	0.578005	0.632663	201725_at	201725_at	98075_at	1416763_at	1416763_at
56495	LDHA	lactate dehydrogenase A	0	0.620498	0.51278	0.745245	0.699973	0.399728	0.580267	0.619752	0.632379	200650_s_at	200650_s_at	96072_at	1419737_a_at	1419737_a_at
11980	PSMG3	proteasome (prosome, macropain) assembly chaperone 3	0		0.572241		0.589364	0.65627	0.602751	0.604309	0.632286		223363_at		1424087_at	1424087_at
48375	EIF1	eukaryotic translation initiation factor 1	0	0.620908	0.43114	0.659697	0.699618	0.705318	0.543422	0.659666	0.632224	211956_s_at	211956_s_at	92855_at	1423798_a_at	1423798_a_at
5656	TCP1	t-complex 1	0	0.657904	0.521323		0.613645	0.501656	0.605267	0.571298	0.631998	222010_at	222010_at		1448122_at	1448122_at
10638	TOMM22	translocase of outer mitochondrial membrane 22 homolog (yeast)	0	0.379393	0.713446		0.720122	0.576926	0.545791	0.668043	0.63181	217960_s_at	222474_s_at		1429103_at	1429103_at
5254	COPE	coatomer protein complex, subunit epsilon	0	0.462288	0.575156	0.641799	0.730694	0.749569	0.52186	0.681129	0.631514	201264_at	201264_at	98930_at	1416384_a_at	1416384_a_at
31260	SCYE1	small inducible cytokine subfamily E, member 1 (endothelial monocyte-activating)	0	0.553029	0.612704	0.452574	0.697905	0.695364	0.589039	0.604435	0.629726	202542_s_at	202542_s_at	92578_at	1416486_at	1416486_at
6479	SEC13	SEC13 homolog (S. cerevisiae)	0	0.643655	0.651618	0.542103	0.593474	0.449312	0.656107	0.521454	0.629522	207707_s_at	207707_s_at	95091_at	1416241_at	1416241_at
7005	EIF2B3	eukaryotic translation initiation factor 2B, subunit 3 gamma, 58kDa	0	0.39531	0.741873				0.57162		0.629282	218488_at	218488_at
9201	POLDIP2	polymerase (DNA-directed), delta interacting protein 2	0	0.470309	0.558662	0.526662	0.763083	0.786445	0.518431	0.680528	0.629234	217806_s_at	217806_s_at	99636_at	1422732_at	1422732_at
3704	QARS	glutaminyl-tRNA synthetase	0	0.844632	0.678814	0.239928	0.370335	0.418635	0.78734	0.332607	0.62911	217846_at	217846_at	94868_at	1423712_a_at	1423712_a_at
52572	COMMD6	COMM domain containing 6	0		0.757116	0.465484	0.574914	0.450118	0.790755	0.493596	0.628564		225312_at	96881_at	1435863_at	1435863_at
44787	TMEM181	transmembrane protein 181	0	0.529886	0.599784				0.570812		0.628414	201999_s_at	201999_s_at
32205	MRPS18B	mitochondrial ribosomal protein S18B	0	0.750362	0.658347	0.280168	0.579808	0.402984	0.719016	0.433247	0.628342	217408_at	217408_at	95159_at	1451164_a_at	1451164_a_at
110676	HMGB1	high-mobility group box 1	0		0.542581				0.571381		0.628284		224731_at
38274	ACP1	acid phosphatase 1, soluble	0	0.718827	0.687913	0.386642	0.58204	0.295347	0.713833	0.439289	0.627845	215227_x_at	215227_x_at	96052_at	1450721_at	1450721_at
11956	FAM36A	family with sequence similarity 36, member A	0		0.554285		0.650102	0.5448	0.583782	0.609952	0.627383		224824_at		1428619_at	1428619_at
3161	EEF1E1	eukaryotic translation elongation factor 1 epsilon 1	0	0.686581	0.724943		0.384837	0.310315	0.713252	0.357727	0.627317	204905_s_at	204905_s_at		1449044_at	1449044_at
107532	SNRPD1	small nuclear ribonucleoprotein D1 polypeptide 16kDa	0	0.787644	0.762894	0.0793274	0.52392	0.462915	0.784959	0.331832	0.626914	202690_s_at	202690_s_at	100577_at	1416336_s_at	1416336_s_at
447	PCCB	propionyl Coenzyme A carboxylase, beta polypeptide	0	0.838309	0.816933	0.307483	0.260323	0.179937	0.836382	0.250399	0.626911	212694_s_at	212694_s_at	160128_at	1450969_at	1450969_at
105693	EG667618	predicted gene, EG667618	0			0.739558	0.650996	0.555217		0.626539	0.626539			101213_at	1419441_at	1419441_at
41339	POLE4	polymerase (DNA-directed), epsilon 4 (p12 subunit)	0		0.808467		0.471794	0.198945	0.839746	0.370493	0.626172		225844_at		1423372_at	1423372_at
2608	ARD1A	ARD1 homolog A, N-acetyltransferase (S. cerevisiae)	0	0.547235	0.662998		0.573859	0.506297	0.610454	0.546186	0.626125	203025_at	203025_at		1417118_a_at	1417118_a_at
16410	LOC729948	similar to CDC26 subunit of anaphase promoting complex	0		0.674497	0.666191	0.650338	0.288134	0.708666	0.544658	0.625609		225422_at	94084_at	1423987_at	1423987_at
10642	SCAND1	SCAN domain containing 1	0	0.52406	0.600757				0.568058		0.625432	218206_x_at	232652_x_at
36144	SNX3	sorting nexin 3	0	0.610131	0.559402	0.61973	0.633844	0.57178	0.595815	0.587235	0.625382	210648_x_at	210648_x_at	160543_at	1422480_at	1422480_at
9602	AMZ2	archaelysin family metallopeptidase 2	0	0.645804	0.647583	0.718709	0.567732	0.265947	0.655127	0.513754	0.625255	218167_at	218167_at	95662_at	1417241_at	1417241_at
2766	RTCD1	RNA terminal phosphate cyclase domain 1	0	0.627216	0.561158		0.648389	0.360974	0.605397	0.551095	0.62443	203594_at	203594_at		1424095_at	1424095_at
52829	LOC283951	hypothetical protein LOC283951	0		0.539137				0.567678		0.624194		225749_at
84	DLD	dihydrolipoamide dehydrogenase	0	0.72964	0.690814	0.406628	0.517003	0.314883	0.720928	0.421196	0.62406	209095_at	209095_at	97502_at	1423159_at	1423159_at
11592	C16orf33	chromosome 16 open reading frame 33	0			0.620735	0.641863	0.706822		0.623439	0.623438			97412_at	1428004_at	1428004_at
41751	CCDC12	coiled-coil domain containing 12	0		0.566523	0.677476	0.588382	0.665039	0.59674	0.602524	0.622993		226011_at	94410_f_at	1419803_s_at	1419803_s_at
105262	PPP1CA	protein phosphatase 1, catalytic subunit, alpha isoform	0	0.544288	0.612467		0.569737	0.630308	0.584297	0.583369	0.622969	200846_s_at	200846_s_at		1460165_at	1460165_at
4663	SSSCA1	Sjogren syndrome/scleroderma autoantigen 1	0	0.464653	0.657747		0.680734	0.494644	0.563786	0.616987	0.622857	203114_at	203114_at		1417726_at	1417726_at
11447	C19orf50	chromosome 19 open reading frame 50	0	0.55081	0.564249				0.564911		0.622111	200076_s_at	200076_s_at
105140	RPL5	ribosomal protein L5	0	0.681775	0.612657	0.39022	0.680127	0.333285	0.660047	0.499517	0.622019	200937_s_at	200937_s_at	101129_at	1423665_a_at	1423665_a_at
32438	CRLS1	cardiolipin synthase 1	0		0.631376		0.492611		0.664586	0.492611	0.621109		223978_s_at		1429737_a_at
86009	C11orf31	chromosome 11 open reading frame 31	0				0.658444	0.559065		0.619935	0.619934				1436349_at	1436349_at
23682	C1orf192	chromosome 1 open reading frame 192	0	0.881254	0.742482		0.0419157		0.835619	0.0419158	0.619792	215088_s_at	210131_x_at		1429181_at
37714	RPS2	ribosomal protein S2	0			0.521891	0.745704	0.551581		0.618334	0.618333			100686_at	1422156_a_at	1422156_a_at
2106	PSMD9	proteasome (prosome, macropain) 26S subunit, non-ATPase, 9	0	0.811968	0.768088	0.0724285	0.530013	0.27644	0.801021	0.29114	0.618306	207805_s_at	207805_s_at	97929_r_at	1423386_at	1423386_at
5361	OLA1	Obg-like ATPase 1	0	0.750048	0.786553	0.0950569	0.516073	0.411125	0.775805	0.329292	0.618255	219293_s_at	219293_s_at	160166_r_at	1438094_x_at	1438094_x_at
37497	ACAA1	acetyl-Coenzyme A acyltransferase 1 (peroxisomal 3-oxoacyl-Coenzyme A thiolase)	0	0.678371	0.49504	0.744328	0.558259	0.431144	0.606613	0.558123	0.617805	214274_s_at	214274_s_at	160482_at	1416947_s_at	1416947_s_at
2783	EIF3F	eukaryotic translation initiation factor 3, subunit F	0				0.598813	0.675994		0.617574	0.617573				1452285_a_at	1452285_a_at
6991	ISCU	iron-sulfur cluster scaffold homolog (E. coli)	0	0.396471	0.507154		0.793471	0.722869	0.453502	0.763561	0.6173	209075_s_at	209075_s_at		1452579_at	1452579_at
100707	TMEM111	transmembrane protein 111	0	0.699373	0.595657	0.292431	0.593772	0.594213	0.662948	0.48585	0.617278	217882_at	217882_at	97862_s_at	1451145_s_at	1451145_s_at
5436	TRAPPC2	trafficking protein particle complex 2	0	0.564672	0.537826				0.560421		0.617193	209751_s_at	209751_s_at
37765	VDAC2	voltage-dependent anion channel 2	0			0.143162	0.820285	0.817213		0.61701	0.617009			160529_r_at	1415990_at	1415990_at
32647	MRPL45	mitochondrial ribosomal protein L45	0		0.532468				0.560564		0.616444		224479_s_at
55940	MTHFD1	methylenetetrahydrofolate dehydrogenase (NADP+ dependent) 1, methenyltetrahydrofolate cyclohydrolase, formyltetrahydrofolate synthetase	0	0.653357	0.671192		0.479706	0.28419	0.670343	0.410425	0.61616	202309_at	202309_at		1415916_a_at	1415916_a_at
110667	OTTMUSG00000013375	predicted gene, OTTMUSG00000013375	0				0.64984	0.565887		0.615881	0.61588				1415781_a_at	1415782_at
39986	TAF9	TAF9 RNA polymerase II, TATA box binding protein (TBP)-associated factor, 32kDa	0	0.723241	0.756543	0.174716	0.552912	0.320064	0.747603	0.36595	0.615836	202168_at	202168_at	103074_f_at	1422778_at	1438250_s_at
44020	C6orf35	chromosome 6 open reading frame 35	0				0.609248	0.648201		0.614876	0.614876				1424045_at	1424045_at
48276	ARL3	ADP-ribosylation factor-like 3	0	0.674199	0.664565	0.381388	0.612176	0.314285	0.678916	0.45722	0.613753	202641_at	202641_at	104135_at	1450706_a_at	1450706_a_at
27878	C9orf119	chromosome 9 open reading frame 119	0		0.517276	0.538171	0.687333	0.667216	0.544349	0.614539	0.61345		226027_at	96658_at	1433480_at	1433480_at
47796	LOC203547	hypothetical protein LOC203547	0		0.529508				0.55747		0.613202		225556_at
68303	SUPT4H1	suppressor of Ty 4 homolog 1 (S. cerevisiae)	0	0.593176	0.615577	0.561508	0.535853	0.633559	0.612308	0.540811	0.612873	201483_s_at	201483_s_at	95796_g_at	1422418_s_at	1422418_s_at
4152	DGCR6	DiGeorge syndrome critical region gene 6	0			0.692147	0.644947	0.573387		0.612714	0.612714			94956_at	1452434_s_at	1428753_a_at
946	CCNH	cyclin H	0	0.59653	0.645335		0.530662	0.388883	0.627809	0.479543	0.612554	204093_at	204093_at		1418584_at	1456293_s_at
55572	CSNK2B	casein kinase 2, beta polypeptide	0	0.69654	0.77035	0.0130091	0.723567	0.724659	0.740549	0.368327	0.611941	201390_s_at	201390_s_at	96099_at	1416728_at	1416728_at
9914	PIH1D1	PIH1 domain containing 1	0	0.53102	0.722671	0.401361	0.603217	0.554266	0.632572	0.511853	0.610936	217872_at	217872_at	96621_at	1452726_a_at	1452726_a_at
3595	SPAG7	sperm associated antigen 7	0	0.64393	0.666453	0.575502	0.565072	0.260156	0.663476	0.470326	0.610287	200053_at	200053_at	93832_at	1433940_at	1433940_at
2782	EIF3D	eukaryotic translation initiation factor 3, subunit D	0	0.682981	0.631929	0.429306	0.474718	0.563412	0.668771	0.462433	0.609681	200005_at	200005_at	99101_at	1416100_at	1416100_at
55823	ENDOG	endonuclease G	0	0.740901	0.73691	0.0111767	0.735473	0.665052	0.74817	0.3518	0.609326	204824_at	204824_at	160494_at	1438317_a_at	1438317_a_at
2784	EIF3G	eukaryotic translation initiation factor 3, subunit G	0			0.41806	0.708589	0.72349		0.609157	0.609157			96883_at	1417718_at	1417718_at
49987	PCBD2	pterin-4 alpha-carbinolamine dehydratase/dimerization cofactor of hepatocyte nuclear factor 1 alpha (TCF1) 2	0		0.30219	0.823832	0.745198	0.640176	0.309978	0.716703	0.608373		1554894_a_at	104237_at	1452621_at	1452621_at
4710	PAICS	phosphoribosylaminoimidazole carboxylase, phosphoribosylaminoimidazole succinocarboxamide synthetase	0	0.52698	0.681375		0.484595	0.555891	0.608441	0.502053	0.607681	201013_s_at	201013_s_at		1423565_at	1423564_a_at
105136	KRT10	keratin 10 (epidermolytic hyperkeratosis; keratosis palmaris et plantaris)	0	0.591371	0.486369				0.551741		0.607677	210633_x_at	210633_x_at
68524	HSPA8	heat shock 70kDa protein 8	0	0.745418	0.627822	0.186679	0.562339	0.475055	0.703698	0.409529	0.60706	221891_x_at	221891_x_at	96564_at	1455789_x_at	1455789_x_at
12212	UBE2F	ubiquitin-conjugating enzyme E2F (putative)	0		0.524136				0.55161		0.606545		225787_at
32475	MRPL47	mitochondrial ribosomal protein L47	0	0.196667	0.884382				0.550563		0.606355	202666_s_at	223480_s_at
7880	PDCD6	programmed cell death 6	0	0.563113	0.624825	0.378026	0.65039	0.612771	0.599941	0.541822	0.606008	203415_at	203415_at	95412_at	1416027_at	1416027_at
9901	HCFC1R1	host cell factor C1 regulator 1 (XPO1 dependent)	0			0.714149	0.651392	0.495397		0.605759	0.605758			94266_at	1428405_at	1428405_at
23407	MRLC2	myosin regulatory light chain MRLC2	0	0.639535	0.680798	0.359708	0.501054	0.544769	0.667869	0.452528	0.604652	201318_s_at	201318_s_at	94537_at	1428608_at	1428608_at
3100	AIFM1	apoptosis-inducing factor, mitochondrion-associated, 1	0	0.512875	0.68415	0.565518	0.60156	0.466293	0.602856	0.534854	0.604477	205512_s_at	205512_s_at	96858_at	1418127_a_at	1418127_a_at
8994	EXOSC7	exosome component 7	0	0.821182	0.662354	0.211368	0.415648	0.300432	0.765246	0.317717	0.60376	212627_s_at	212627_s_at	99151_at	1448365_at	1448365_at
81946	C12orf31	chromosome 12 open reading frame 31	0		0.521498				0.548852		0.603649		224446_at
37488	GDI2	GDP dissociation inhibitor 2	0	0.672974	0.682324	0.100772	0.625658	0.610942	0.686233	0.422598	0.601868	200009_at	200009_at	160114_at	1436016_x_at	1436016_x_at
41747	IMMP1L	IMP1 inner mitochondrial membrane peptidase-like (S. cerevisiae)	0		0.443109	0.459713	0.757337	0.680496	0.464188	0.63571	0.60161		230556_at	96068_at	1451217_a_at	1451217_a_at
12121	GTF3C6	general transcription factor IIIC, polypeptide 6, alpha 35kDa	0		0.722283		0.497517	0.282739	0.75659	0.420598	0.600867		225083_at		1420626_at	1420626_at
68426	HDAC1	histone deacetylase 1	0	0.516138	0.561937				0.54507		0.600368	201209_at	201209_at
41137	C6orf203	chromosome 6 open reading frame 203	0		0.394804	0.408832	0.790918	0.742748	0.411573	0.658934	0.600329		223576_at	103780_at	1421019_at	1421019_at
4187	ARPC2	actin related protein 2/3 complex, subunit 2, 34kDa	0	0.528145	0.544861				0.543587		0.598748	207988_s_at	207988_s_at
23529	BTBD1	BTB (POZ) domain containing 1	0	0.526327	0.547258				0.543329		0.59854	217945_at	217945_at
105408	CCDC78	coiled-coil domain containing 78	0	0.544126	0.524883				0.543419		0.598497	219709_x_at	219709_x_at
2361	SRP19	signal recognition particle 19kDa	0	0.674265	0.645088	0.245733	0.588249	0.448994	0.669856	0.43702	0.598393	205335_s_at	205335_s_at	160343_at	1450891_at	1450891_at
6277	APIP	APAF1 interacting protein	0	0.527887	0.573269	0.626162	0.723434	0.303323	0.556417	0.576362	0.597929	218698_at	218698_at	104752_at	1418254_at	1418254_at
84709	RPL15	ribosomal protein L15	0	0.530935	0.539102				0.54254		0.597573	221476_s_at	221476_s_at
16917	C16orf13	chromosome 16 open reading frame 13	0		0.586399	0.682005	0.498758		0.61761	0.539963	0.597561		1554466_a_at	98124_at	1431126_a_at
41355	MRPL1	mitochondrial ribosomal protein L1	0		0.706998		0.518713	0.270493	0.7414	0.429323	0.597441		223154_at		1450948_a_at	1450948_a_at
2879	TMEM11	transmembrane protein 11	0	0.60274	0.549022	0.549097	0.583086	0.542737	0.586669	0.538092	0.596682	203437_at	203437_at	97308_at	1454669_at	1454669_at
9366	COPZ1	coatomer protein complex, subunit zeta 1	0	0.653361	0.673719	0.273762	0.561056	0.435578	0.671347	0.430252	0.595919	217726_at	217726_at	95149_at	1451825_a_at	1451825_a_at
105738	Mcts2	malignant T cell amplified sequence 2	0				0.671062	0.448139		0.595463	0.595463				1425018_at	1425018_at
32661	C6orf57	chromosome 6 open reading frame 57	0		0.318336		0.786197	0.623685	0.327779	0.731143	0.595314		238504_at		1418327_at	1418327_at
32275	SERBP1	SERPINE1 mRNA binding protein 1	0	0.590698	0.662387		0.453282	0.376581	0.632526	0.424966	0.594607	217724_at	217724_at		1437280_s_at	1437280_s_at
74981	Ubb	ubiquitin B	0			0.483497	0.669224	0.674524		0.594484	0.594484			101255_at	1453723_x_at	1435643_x_at
3606	PRDX6	peroxiredoxin 6	0	0.76423	0.723008	0.193822	0.351074	0.439592	0.754696	0.31446	0.594109	200844_s_at	200844_s_at	100622_at	1423223_a_at	1423223_a_at
40720	PFDN6	prefoldin subunit 6	0	0.408199	0.52749	0.563809	0.756097	0.706017	0.469348	0.664917	0.594004	222029_x_at	222029_x_at	95158_at	1415744_at	1415744_at
8106	AHSA1	AHA1, activator of heat shock 90kDa protein ATPase homolog 1 (yeast)	0	0.541673	0.547365		0.555883	0.601848	0.552254	0.563797	0.593826	201491_at	201491_at		1424147_at	1424147_at
36344	C22orf28	chromosome 22 open reading frame 28	0	0.663826	0.761959	0.139582	0.501941	0.462738	0.720113	0.358876	0.592621	200042_at	200042_at	101960_at	1420129_s_at	1420129_s_at
6754	SSU72	SSU72 RNA polymerase II CTD phosphatase homolog (S. cerevisiae)	0		0.632085	0.335569	0.724104	0.383756	0.665277	0.520344	0.592524		223051_at	93533_at	1425674_a_at	1425674_a_at
2100	PSMD1	proteasome (prosome, macropain) 26S subunit, non-ATPase, 1	0	0.439989	0.634206				0.5379		0.592494	201199_s_at	201199_s_at
4882	COPS8	COP9 constitutive photomorphogenic homolog subunit 8 (Arabidopsis)	0	0.691005	0.671763	0.383288	0.497347	0.286465	0.690874	0.397652	0.592433	202141_s_at	202141_s_at	95666_at	1415934_at	1415934_at
41665	MRPL10	mitochondrial ribosomal protein L10	0		0.544867		0.623949	0.44103	0.573785	0.559062	0.592365		224671_at		1418112_at	1418112_at
56590	HPRT1	hypoxanthine phosphoribosyltransferase 1 (Lesch-Nyhan syndrome)	0	0.656297	0.677374	0.287396	0.506268	0.469115	0.674613	0.416897	0.591496	202854_at	202854_at	160107_at	1448736_a_at	1448736_a_at
38244	LGTN	ligatin	0	0.615529	0.63046	0.492102	0.541984	0.398361	0.630919	0.472461	0.591284	218253_s_at	218253_s_at	101409_at	1451211_a_at	1451211_a_at
4798	EBP	emopamil binding protein (sterol isomerase)	0	0.574928	0.646233	0.359054	0.569384	0.569865	0.616882	0.489238	0.5911	213787_s_at	213787_s_at	96627_at	1416667_at	1416667_at
1099	FBL	fibrillarin	0	0.72858	0.751715	0.17309	0.387076	0.421695	0.748045	0.317529	0.590653	211623_s_at	211623_s_at	160503_at	1416685_s_at	1416685_s_at
5881	NIF3L1	NIF3 NGG1 interacting factor 3-like 1 (S. pombe)	0	0.688246	0.66983		0.420683	0.151271	0.688323	0.315714	0.590078	218133_s_at	218133_s_at		1416931_at	1416931_at
2531	VBP1	von Hippel-Lindau binding protein 1	0	0.785682	0.724856	0.277435	0.39724	0.150385	0.767505	0.289868	0.589941	201472_at	201472_at	101509_at	1421750_a_at	1421750_a_at
1710	IPO5	importin 5	0	0.513001	0.544724				0.535047		0.589352	211954_s_at	211954_s_at
4891	ADK	adenosine kinase	0	0.692095	0.672249	0.184457	0.593565	0.32351	0.6919	0.388896	0.589001	204119_s_at	204119_s_at	93512_f_at	1438292_x_at	1438292_x_at
747	RPL3	ribosomal protein L3	0	0.501163	0.565357	0.600633	0.686483	0.433637	0.538474	0.578662	0.588883	211073_x_at	215963_x_at	100734_at	1449323_a_at	1449323_a_at
40945	LSM1	LSM1 homolog, U6 small nuclear RNA associated (S. cerevisiae)	0	0.661156	0.633275	0.119754	0.626425	0.597225	0.657104	0.431863	0.587832	203534_at	203534_at	96946_at	1423873_at	1423873_at
2781	EIF3C	eukaryotic translation initiation factor 3, subunit C	0	0.604329	0.620598	0.242254	0.601581	0.617454	0.620153	0.47812	0.587552	210949_s_at	210949_s_at	94837_at	1456374_x_at	1456083_x_at
32444	PIGP	phosphatidylinositol glycan anchor biosynthesis, class P	0	0.671495	0.643488		0.378504	0.283847	0.667349	0.345841	0.587546	221689_s_at	221689_s_at		1436038_a_at	1436038_a_at
37924	ENSA	endosulfine alpha	0	0.677582	0.761079		0.268727	0.200302	0.726651	0.246706	0.587534	202596_at	202596_at		1428620_at	1428620_at
2567	CNBP	CCHC-type zinc finger, nucleic acid binding protein	0	0.635966	0.59017	0.488765	0.526429	0.43376	0.62376	0.472907	0.58728	206158_s_at	206158_s_at	101086_f_at	1416244_a_at	1416244_a_at
41354	PSMG2	proteasome (prosome, macropain) assembly chaperone 2	0	0.725291	0.739902	0.158792	0.402453	0.442021	0.740586	0.321372	0.587132	218467_at	218467_at	99129_at	1448212_at	1448212_at
41683	TXNDC17	thioredoxin domain containing 17	0			0.293591	0.740833	0.697693		0.586436	0.586435			94242_at	1423035_s_at	1423035_s_at
41672	NSMCE1	non-SMC element 1 homolog (S. cerevisiae)	0		0.706683	0.442382	0.550093	0.396441	0.741119	0.465091	0.586341		224666_at	100057_at	1455927_x_at	1436121_a_at
43895	TMEM205	transmembrane protein 205	0		0.559783	0.457715	0.619646	0.622874	0.589582	0.551912	0.586286		225003_at	95442_at	1430421_a_at	1430421_a_at
9973	ATP5SL	ATP5S-like	0	0.723782	0.729169		0.227078	0.228324	0.735083	0.230286	0.58599	45828_at	45828_at		1416775_at	1416775_at
44717	DPH3	DPH3, KTI11 homolog (S. cerevisiae)	0		0.459572		0.62627		0.481975	0.62627	0.585212		225195_at		1433921_s_at
40604	FKBP2	FK506 binding protein 2, 13kDa	0	0.50398	0.428392	0.379864	0.754064	0.771821	0.476289	0.637956	0.583773	203391_at	203391_at	99546_at	1450694_at	1450694_at
1626	HSPD1	heat shock 60kDa protein 1 (chaperonin)	0	0.720308	0.657285	0.203787	0.605116	0.195915	0.701059	0.366731	0.583729	200807_s_at	200807_s_at	93277_at	1426351_at	1426351_at
88950	MRFAP1	Mof4 family associated protein 1	0		0.649303	0.513567	0.568549	0.429517	0.68302	0.497055	0.583505		226091_s_at	160457_at	1416496_at	1416496_at
6120	IMP3	IMP3, U3 small nucleolar ribonucleoprotein, homolog (yeast)	0	0.543679	0.601354	0.558322	0.559744	0.493305	0.578559	0.51954	0.583102	221688_s_at	221688_s_at	92817_at	1416210_at	1416210_at
68183	ENO1	enolase 1, (alpha)	0	0.4738	0.542211	0.644976	0.646396	0.550032	0.512617	0.595383	0.582581	201231_s_at	201231_s_at	160568_at	1419023_x_at	1419023_x_at
1240	APEH	N-acylaminoacyl-peptide hydrolase	0	0.672527	0.717361		0.316843	0.197482	0.702271	0.275614	0.582376	201284_s_at	201284_s_at		1426030_a_at	1426030_a_at
37736	SRI	sorcin	0	0.699725	0.741904	0.165984	0.456731	0.342472	0.728365	0.328003	0.58218	208921_s_at	208921_s_at	96004_at	1450878_at	1450878_at
37717	SCP2	sterol carrier protein 2	0	0.597968	0.559168	0.378487	0.662958	0.405557	0.588567	0.503954	0.581526	201339_s_at	201339_s_at	95787_s_at	1426219_at	1426219_at
7818	LMNB2	lamin B2	0	0.143874	0.231352	0.865366	0.929151	0.948974	0.181079	0.900512	0.580838	216952_s_at	216952_s_at	94210_at	1455211_a_at	1455211_a_at
5486	WBSCR22	Williams Beuren syndrome chromosome region 22	0	0.63163	0.652432		0.34846	0.388244	0.649884	0.359364	0.580365	207628_s_at	207628_s_at		1423575_a_at	1423575_a_at
5257	GPN1	GPN-loop GTPase 1	0	0.561766	0.721428	0.481689	0.463695	0.372841	0.647699	0.427916	0.579962	209313_at	209313_at	103406_at	1417390_at	1417390_at
5120	FAF1	Fas (TNFRSF6) associated factor 1	0	0.590192	0.632429	0.222785	0.649073	0.476882	0.618269	0.463991	0.579765	218080_x_at	224217_s_at	161364_f_at	1418242_at	1418242_at
41614	SPG11	spastic paraplegia 11 (autosomal recessive)	0	0.524295	0.512389				0.526219		0.579551	208985_s_at	208985_s_at
9921	C14orf119	chromosome 14 open reading frame 119	0		0.646255		0.515173	0.337574	0.679869	0.452619	0.578889		223060_at		1416917_at	1416917_at
660	GSTP1	glutathione S-transferase pi	0	0.434186	0.613885				0.525321		0.578416	200824_at	200824_at
20941	ESRRA	estrogen-related receptor alpha	0	0.812101	0.816344	0.228932	0.226414	0.114482	0.821909	0.198814	0.577739	217774_s_at	217774_s_at	103964_at	1460652_at	1460652_at
47964	RPL37A	ribosomal protein L37a	0	0.421751	0.480576	0.37588	0.763078	0.788587	0.455553	0.648378	0.577731	201429_s_at	201429_s_at	93822_at	1460543_x_at	1460543_x_at
1519	FDPS	farnesyl diphosphate synthase (farnesyl pyrophosphate synthetase, dimethylallyltranstransferase, geranyltranstransferase)	0	0.772106	0.762288	0.267055	0.273049	0.221048	0.776181	0.25719	0.577303	201275_at	201275_at	160424_f_at	1423418_at	1423418_at
41702	CCDC124	coiled-coil domain containing 124	0		0.388111		0.689862		0.404151	0.689862	0.576829		225454_at		1428605_at
1137	GBAS	glioblastoma amplified sequence	0	0.666146	0.573821	0.756271	0.316114	0.380881	0.633585	0.438088	0.576548	201816_s_at	201816_s_at	102402_at	1419484_a_at	1419484_a_at
16393	ALKBH3	alkB, alkylation repair homolog 3 (E. coli)	0		0.59181		0.450885		0.623377	0.450885	0.576193		226127_at		1428889_at
6814	DLAT	dihydrolipoamide S-acetyltransferase	0	0.483625	0.601965	0.4417	0.695809	0.421888	0.546613	0.54183	0.575809	213149_at	212568_s_at	96746_at	1426265_x_at	1426264_at
56295	YIF1A	Yip1 interacting factor homolog A (S. cerevisiae)	0	0.574588	0.606992	0.121408	0.70905	0.610181	0.597989	0.480283	0.575798	202418_at	202418_at	99675_at	1423939_a_at	1423940_at
896	NUDT2	nudix (nucleoside diphosphate linked moiety X)-type motif 2	0	0.361798	0.595828		0.745907	0.427846	0.47488	0.644924	0.575645	218609_s_at	218609_s_at		1418737_at	1418737_at
39452	HSPA9	heat shock 70kDa protein 9 (mortalin)	0	0.626005	0.535227	0.536144	0.537526	0.393943	0.593775	0.481353	0.573685	200691_s_at	200691_s_at	97914_at	1418503_at	1418504_at
19058	LOC145853	hypothetical LOC145853	0		0.682238		0.332357		0.716499	0.332357	0.572838		229742_at		1428836_at
4969	EBNA1BP2	EBNA1 binding protein 2	0	0.712568	0.732499	0.134985	0.515413	0.217438	0.730512	0.307	0.571899	201323_at	201323_at	96297_at	1428315_at	1428315_at
111911	CALM1	calmodulin 1 (phosphorylase kinase, delta)	0	0.508208	0.664149	0.525396	0.550013	0.382318	0.590297	0.481525	0.571688	207243_s_at	207243_s_at	93293_at	1423807_a_at	1423807_a_at
82616	UBE2NL	ubiquitin-conjugating enzyme E2N-like	0	0.435411	0.600495				0.519016		0.571479	201523_x_at	201523_x_at
9607	MRPS30	mitochondrial ribosomal protein S30	0	0.569494	0.625525		0.501285	0.266526	0.603753	0.41733	0.571418	218398_at	218398_at		1427158_at	1427158_at
41717	PPIL3	peptidylprolyl isomerase (cyclophilin)-like 3	0		0.492219		0.561954		0.517434	0.561954	0.571376		224364_s_at		1429627_at
9359	EXOSC1	exosome component 1	0		0.814854		0.318075	0.211921	0.845715	0.281495	0.571333		222609_s_at		1452012_a_at	1452012_a_at
3020	EIF2S1	eukaryotic translation initiation factor 2, subunit 1 alpha, 35kDa	0	0.617887	0.682181	0.224684	0.549345	0.382304	0.656677	0.397325	0.570467	201144_s_at	201144_s_at	94253_at	1452662_a_at	1452662_a_at
41863	C5orf4	chromosome 5 open reading frame 4	0	0.480604	0.546469				0.518021		0.570433	212137_at	212137_at
7135	EIF6	eukaryotic translation initiation factor 6	0	0.653197	0.761867	0.219792	0.453529	0.248237	0.714805	0.323591	0.570075	210213_s_at	210213_s_at	94826_at	1427578_a_at	1427578_a_at
1227	AK2	adenylate kinase 2	0	0.579535	0.74732		0.319119	0.258402	0.670704	0.29991	0.569721	208967_s_at	208967_s_at		1448451_at	1448451_at
107042	RPL17	ribosomal protein L17	0			0.473927	0.683372	0.547986		0.56962	0.569619			99335_at	1423855_x_at	1435791_x_at
86122	ISOC2	isochorismatase domain containing 2	0	0.476264	0.547204				0.516965		0.569057	218893_at	218893_at
11979	C3orf26	chromosome 3 open reading frame 26	0		0.616065		0.406299		0.648678	0.4063	0.568704		224523_s_at		1428519_at
84476	RNF7	ring finger protein 7	0	0.726392	0.751363	0.0375903	0.52092	0.418496	0.746624	0.280525	0.568519	218286_s_at	224439_x_at	97836_at	1456600_a_at	1426414_a_at
41044	DHRS7B	dehydrogenase/reductase (SDR family) member 7B	0	0.441676	0.501583	0.737501	0.606582	0.574232	0.475794	0.60806	0.567975	220690_s_at	220690_s_at	103442_at	1424869_at	1424869_at
856	ACO2	aconitase 2, mitochondrial	0		0.0200127	0.977067	0.892033	0.909983	0.0163415	0.91271	0.567702		232857_at	96870_at	1436934_s_at	1436934_s_at
10214	USE1	unconventional SNARE in the ER 1 homolog (S. cerevisiae)	0	0.484405	0.377465	0.686208	0.645165	0.721615	0.441356	0.644907	0.56756	219348_at	221706_s_at	99187_f_at	1423817_s_at	1423817_s_at
8456	DGUOK	deoxyguanosine kinase	0	0.708213	0.782632	0.386826	0.231889	0.253446	0.752713	0.271492	0.567478	209549_s_at	209549_s_at	99544_at	1425228_a_at	1425228_a_at
4540	POLR2H	polymerase (RNA) II (DNA directed) polypeptide H	0	0.690551	0.68395	0.221896	0.391836	0.43783	0.696296	0.341637	0.567424	209302_at	209302_at	92804_at	1424473_at	1424473_at
4255	MRPS31	mitochondrial ribosomal protein S31	0	0.436936	0.466753	0.776219	0.687684	0.415697	0.457152	0.627126	0.567232	212604_at	212604_at	103354_at	1417737_at	1417737_at
41092	METTL9	methyltransferase like 9	0	0.49841	0.517937				0.51483		0.566799	217868_s_at	217868_s_at
14846	CHCHD4	coiled-coil-helix-coiled-coil-helix domain containing 4	0		0.64993		0.527082	0.25318	0.683599	0.428561	0.566271		229595_at		1417233_at	1417233_at
38696	PPIF	peptidylprolyl isomerase F (cyclophilin F)	0	0.562429	0.439822				0.514089		0.565901	201489_at	201489_at
2931	ATP6V0E1	ATPase, H+ transporting, lysosomal 9kDa, V0 subunit e1	0	0.440971	0.622712	0.488277	0.692955	0.361718	0.533214	0.53737	0.565808	200096_s_at	201172_x_at	94301_at	1416328_a_at	1416328_a_at
68550	GABARAPL2	GABA(A) receptor-associated protein-like 2	0	0.51141	0.500628				0.513877		0.565741	209046_s_at	209046_s_at
52095	C19orf42	chromosome 19 open reading frame 42	0				0.580557	0.554864		0.564994	0.564993				1426646_at	1426646_at
5976	EIF2B4	eukaryotic translation initiation factor 2B, subunit 4 delta, 67kDa	0	0.61261	0.565152	0.306071	0.554962	0.526577	0.599154	0.456852	0.564735	209429_x_at	215482_s_at	95046_s_at	1449940_a_at	1449940_a_at
79627	FAM136A	family with sequence similarity 136, member A	0	0.556164	0.592139	0.392709	0.597955	0.422478	0.580703	0.478244	0.564319	215947_s_at	215947_s_at	160955_at	1417075_at	1417075_at
11428	C19orf43	chromosome 19 open reading frame 43	0		0.603994	0.319344	0.538888	0.6953	0.636091	0.494213	0.563833		223003_at	95086_at	1428201_at	1428201_at
2983	ATIC	5-aminoimidazole-4-carboxamide ribonucleotide formyltransferase/IMP cyclohydrolase	0	0.612491	0.721575		0.175891		0.673504	0.175892	0.56363	208758_at	208758_at		1428506_at
10180	C17orf79	chromosome 17 open reading frame 79	0		0.715516	0.476392	0.510379	0.273852	0.749849	0.425755	0.563496		225096_at	96779_f_at	1420113_s_at	1420113_s_at
21821	NCL	nucleolin	0	0.483238	0.529172				0.511449		0.563073	200610_s_at	200610_s_at
105748	Rps24	ribosomal protein S24	0			0.406479	0.663443	0.632046		0.562552	0.562552			97696_r_at	1436064_x_at	1436064_x_at
31272	ATP6V1G1	ATPase, H+ transporting, lysosomal 13kDa, V1 subunit G1	0	0.506377	0.499503				0.510765		0.562234	208737_at	208737_at
49312	MYCBP	c-myc binding protein	0	0.493177	0.642418		0.502741	0.351728	0.571428	0.449405	0.562143	203360_s_at	203360_s_at		1427939_s_at	1427939_s_at
38251	SUMO3	SMT3 suppressor of mif two 3 homolog 3 (S. cerevisiae)	0	0.603707	0.665891	0.36969	0.419189	0.462503	0.641351	0.399855	0.562067	200740_s_at	200740_s_at	95424_at	1422457_s_at	1422457_s_at
44649	TOMM20	translocase of outer mitochondrial membrane 20 homolog (yeast)	0	0.736989	0.641174		0.298871	0.126684	0.703719	0.233783	0.5619	212773_s_at	212773_s_at		1423081_a_at	1423081_a_at
68040	GBA	glucosidase, beta; acid (includes glucosylceramidase)	0	0.753349	0.806002	0.125193	0.352463	0.131177	0.787068	0.219731	0.561414	210386_s_at	210386_s_at	100488_at	1437044_a_at	1450099_a_at
1380	CKS1B	CDC28 protein kinase regulatory subunit 1B	0	0.603232	0.725502	0.208832	0.41908	0.506329	0.670941	0.361202	0.560981	201897_s_at	201897_s_at	97468_at	1416698_a_at	1416698_a_at
5330	PTRH2	peptidyl-tRNA hydrolase 2	0	0.671743	0.677249	0.0394255	0.647061	0.479997	0.683051	0.345894	0.560877	218732_at	218732_at	160719_at	1451845_a_at	1451845_a_at
41093	FAM82B	family with sequence similarity 82, member B	0	0.645197	0.689503		0.354686	0.143376	0.674813	0.274536	0.560713	218549_s_at	218549_s_at		1418658_at	1418658_at
41629	BCCIP	BRCA2 and CDKN1A interacting protein	0	0.516037	0.530503		0.544973	0.469585	0.530649	0.514936	0.56018	218264_at	218264_at		1448542_at	1448542_at
38180	RPP30	ribonuclease P/MRP 30kDa subunit	0	0.664497	0.70189	0.190844	0.570514	0.15709	0.690758	0.334487	0.559783	203436_at	203436_at	160071_at	1423373_at	1423373_at
88951	LOC389842	similar to RanBP1	0	0.689267	0.754297	0.0833865	0.446422	0.37087	0.728894	0.287394	0.559454	202483_s_at	202483_s_at	98573_r_at	1422547_at	1422547_at
7649	CACYBP	calcyclin binding protein	0	0.795872	0.743453	0.0573867	0.393961	0.245847	0.781097	0.224359	0.559443	201381_x_at	201381_x_at	92596_at	1452047_at	1452047_at
32085	RHBDF1	rhomboid 5 homolog 1 (Drosophila)	0	0.916318	0.848125		0.0268261	0.03728	0.895471	0.032214	0.559324	218493_at	218493_at		1424138_at	1424138_at
37903	RAB11A	RAB11A, member RAS oncogene family	0	0.666941	0.683451	0.212248	0.460779	0.326305	0.683412	0.341891	0.55871	200863_s_at	200863_s_at	92854_at	1449256_a_at	1449256_a_at
9865	COMMD4	COMM domain containing 4	0	0.547417	0.720997	0.365129	0.550485	0.202759	0.640182	0.394045	0.55863	206441_s_at	209132_s_at	99167_at	1417006_at	1417006_at
5610	POLR3K	polymerase (RNA) III (DNA directed) polypeptide K, 12.3 kDa	0	0.697451	0.757032	0.128144	0.50976	0.137317	0.73487	0.278308	0.558597	218866_s_at	218866_s_at	104303_i_at	1439266_a_at	1439266_a_at
49751	ALG14	asparagine-linked glycosylation 14 homolog (S. cerevisiae)	0		0.70214		0.487418	0.180848	0.736535	0.371123	0.558585		1553954_at		1419114_at	1419114_at
8572	CRIPT	cysteine-rich PDZ-binding protein	0	0.330035	0.539272	0.73658	0.740463	0.408143	0.428869	0.638602	0.556768	218643_s_at	227942_s_at	93760_at	1423486_at	1423486_at
40858	ATXN10	ataxin 10	0	0.657078	0.689758	0.164888	0.502906	0.320423	0.680956	0.341052	0.556731	208833_s_at	208833_s_at	99127_at	1438653_x_at	1422576_at
12095	ZCRB1	zinc finger CCHC-type and RNA binding motif 1	0		0.687137	0.106168	0.657794		0.721472	0.397457	0.556641		227416_s_at	104060_at	1428489_at
6449	GFM1	G elongation factor, mitochondrial 1	0		0.543014	0.360013	0.633202	0.566909	0.571827	0.518115	0.556581		225153_at	160226_at	1416570_s_at	1416570_s_at
2369	SSR2	signal sequence receptor, beta (translocon-associated protein beta)	0	0.616254	0.654531	0.312301	0.461325	0.3858	0.642807	0.386511	0.556238	200652_at	200652_at	101061_at	1449930_a_at	1449930_a_at
55757	PDHX	pyruvate dehydrogenase complex, component X	0	0.531667	0.51974		0.469685		0.533698	0.469685	0.556182	203067_at	203067_at		1456090_at
5846	MDP-1	magnesium-dependent phosphatase 1	0	0.605905	0.647863	0.429291	0.467251	0.27837	0.634099	0.396419	0.556109	218571_s_at	218571_s_at	95447_at	1450067_a_at	1450067_a_at
69198	MRPL2	mitochondrial ribosomal protein L2	0	0.163058	0.442606	0.814595	0.832843	0.830558	0.273989	0.797309	0.556012	218887_at	229884_s_at	95067_at	1448811_at	1448811_at
55914	NACA	nascent polypeptide-associated complex alpha subunit	0			0.271365	0.685615	0.720495		0.555884	0.555884			98571_s_at	1416669_s_at	1416669_s_at
9683	COQ3	coenzyme Q3 homolog, methyltransferase (S. cerevisiae)	0	0.463315	0.685483	0.430874	0.613083	0.28526	0.577519	0.46375	0.555649	221227_x_at	223515_s_at	99365_at	1436351_at	1436351_at
55536	SEC11A	SEC11 homolog A (S. cerevisiae)	0	0.69129	0.682878	0.0949383	0.49913	0.398685	0.696388	0.320134	0.555609	201290_at	201290_at	99655_at	1418223_at	1418223_at
9866	OCIAD1	OCIA domain containing 1	0		0.630104	0.237141	0.613662	0.540308	0.663212	0.466344	0.555043		223011_s_at	95413_at	1449889_a_at	1449889_a_at
32513	Ap4s1	adaptor-related protein complex AP-4, sigma 1	0			0.617307	0.65972	0.371819		0.554949	0.554948			104565_at	1451665_a_at	1451665_a_at
100608	PPP1CC	protein phosphatase 1, catalytic subunit, gamma isoform	0	0.601908	0.615928	0.0904983	0.596655	0.665942	0.616795	0.414101	0.554301	200726_at	200726_at	101482_at	1450149_a_at	1450149_a_at
81751	PTGES3	prostaglandin E synthase 3 (cytosolic)	0	0.61342	0.569806		0.460347	0.235776	0.602032	0.378438	0.554015	200627_at	200627_at		1417998_at	1417998_at
4219	CNIH	cornichon homolog (Drosophila)	0	0.56476	0.593664	0.232924	0.652651	0.387334	0.58622	0.450173	0.553998	201653_at	201653_at	97528_at	1423727_at	1423727_at
82943	C2orf64	chromosome 2 open reading frame 64	0		0.664952		0.46277	0.271207	0.699014	0.394344	0.552693		225410_at		1426355_a_at	1426355_a_at
84408	1810009A15Rik	RIKEN cDNA 1810009A15 gene	0			0.364775	0.70285	0.551707		0.551811	0.55181			103565_at	1417886_at	1417886_at
38218	SUB1	SUB1 homolog (S. cerevisiae)	0	0.670784	0.745739	0.0333095	0.451327	0.646556	0.715533	0.289359	0.551273	214512_s_at	214512_s_at	101980_at	1422693_a_at	1422693_a_at
7060	ALG5	asparagine-linked glycosylation 5 homolog (S. cerevisiae, dolichyl-phosphate beta-glucosyltransferase)	0	0.678539	0.668619	0.294351	0.420943	0.233312	0.682992	0.327793	0.550792	218203_at	218203_at	95590_at	1424160_at	1424160_at
32330	NGRN	neugrin, neurite outgrowth associated	0	0.665423	0.561955	0.419252	0.422344	0.368064	0.62777	0.393981	0.550737	217722_s_at	217722_s_at	103875_at	1416709_a_at	1416709_a_at
13093	FKSG24	hypothetical protein MGC12972	0				0.550078			0.550078	0.550078				1434006_at
56717	C7orf28A	chromosome 7 open reading frame 28A	0	0.62475	0.635438	0.134043	0.603556	0.364682	0.638205	0.379482	0.54975	201973_s_at	201973_s_at	160811_at	1433554_at	1433554_at
1241	APEX1	APEX nuclease (multifunctional DNA repair enzyme) 1	0	0.643781	0.690503	0.236026	0.454649	0.272978	0.674356	0.335884	0.549621	210027_s_at	210027_s_at	93559_at	1416135_at	1416135_at
10425	C19orf10	chromosome 19 open reading frame 10	0	0.591038	0.529066	0.306288	0.560848	0.514292	0.571352	0.458572	0.549557	221739_at	221739_at	96318_at	1416696_at	1416696_at
87420	LOC441454	hypothetical gene supported by BC013859	0	0.429343	0.565374				0.499127		0.549112	200773_x_at	200773_x_at
36428	DNAJC30	DnaJ (Hsp40) homolog, subfamily C, member 30	0		0.475966				0.499846		0.549108		223367_at
47908	FXN	frataxin	0	0.352317	0.535766	0.513589	0.720879	0.600553	0.440603	0.61031	0.548961	205565_s_at	205565_s_at	101407_at	1427282_a_at	1427282_a_at
12728	C6orf89	chromosome 6 open reading frame 89	0		0.147373	0.900686	0.75114	0.610166	0.142932	0.745653	0.548327		224988_at	95517_i_at	1416609_at	1416608_a_at
17678	LRWD1	leucine-rich repeats and WD repeat domain containing 1	0	0.73173	0.782077	0.0304767	0.384258	0.451277	0.76432	0.227299	0.54793	212782_x_at	212782_x_at	97488_at	1437194_x_at	1437194_x_at
11997	RIBC1	RIB43A domain with coiled-coils 1	0	0.889665	0.877543		0.0291928	0.0288296	0.890416	0.0314323	0.547917	202282_at	202282_at		1449914_at	1449914_at
358	HSD17B4	hydroxysteroid (17-beta) dehydrogenase 4	0	0.469416	0.596129	0.698266	0.493148	0.362191	0.53567	0.497923	0.547841	201413_at	201413_at	97515_at	1417369_at	1417369_at
41871	MRPS6	mitochondrial ribosomal protein S6	0		0.501616		0.612602	0.338234	0.527509	0.518723	0.547815		224919_at		1447585_s_at	1424440_at
13036	MRPL41	mitochondrial ribosomal protein L41	0	0.0175665	0.869164	0.829615	0.885607	0.876801	0.214473	0.842822	0.547549	221936_x_at	227186_s_at	99185_at	1428588_a_at	1428588_a_at
89768	LOC729608	similar to Brix domain containing 1	0		0.474645				0.498403		0.547452		225866_at
3397	TSN	translin	0	0.553057	0.590672		0.403307	0.410377	0.578186	0.402685	0.547386	201515_s_at	201515_s_at		1448515_at	1448515_at
9419	LSM8	LSM8 homolog, U6 small nuclear RNA associated (S. cerevisiae)	0	0.620101	0.626021	0.372524	0.474067	0.274653	0.631341	0.382148	0.546838	219119_at	219119_at	102409_at	1448703_at	1448703_at
32463	STARD7	StAR-related lipid transfer (START) domain containing 7	0	0.615177	0.619718	0.267584	0.526211	0.329336	0.6254	0.388637	0.546466	200028_s_at	200028_s_at	99471_at	1449628_s_at	1449628_s_at
68367	GMPS	guanine monphosphate synthetase	0	0.455276	0.639314		0.399333		0.549106	0.399333	0.546291	214431_at	214431_at		1433567_at
10795	LRRC47	leucine rich repeat containing 47	0	0.651873	0.566577		0.23486		0.621637	0.23486	0.546182	212904_at	212904_at		1428451_at
3890	HAGH	hydroxyacylglutathione hydrolase	0	0.450012	0.372697	0.756584	0.601194	0.641258	0.420558	0.626927	0.546024	205012_s_at	205012_s_at	100042_at	1437519_x_at	1424171_a_at
10222	TMEM126B	transmembrane protein 126B	0	0.720493	0.741313		0.0691864		0.738783	0.0691865	0.545925	221622_s_at	221622_s_at		1453739_at
6443	TMEM97	transmembrane protein 97	0	0.504968	0.468938				0.495453		0.545064	212281_s_at	212281_s_at
15516	CCDC5	coiled-coil domain containing 5 (spindle associated)	0		0.653098		0.481024	0.237271	0.686903	0.392102	0.544945		225297_at		1424955_at	1424955_at
10006	ZDHHC4	zinc finger, DHHC-type containing 4	0	0.490177	0.485366				0.494967		0.544514	220261_s_at	220261_s_at
4744	PSMC4	proteasome (prosome, macropain) 26S subunit, ATPase, 4	0	0.646439	0.674112	0.00752174	0.703071	0.754404	0.668067	0.333589	0.544356	201252_at	201252_at	95672_at	1416291_at	1416291_at
4802	CCT8	chaperonin containing TCP1, subunit 8 (theta)	0	0.799216	0.744806	0.0507369	0.3575	0.214744	0.783774	0.200268	0.544105	200873_s_at	200873_s_at	160102_at	1415785_a_at	1415785_a_at
9520	COX16	COX16 cytochrome c oxidase assembly homolog (S. cerevisiae) pseudogene	0	0.088166	0.851986	0.726725	0.725977	0.538808	0.391954	0.655175	0.543953	217645_at	223191_at	160556_at	1450895_a_at	1450895_a_at
55429	CDK4	cyclin-dependent kinase 4	0	0.520142	0.669715	0.335838	0.421057	0.561654	0.599265	0.413091	0.543258	202246_s_at	202246_s_at	160538_at	1422441_x_at	1422441_x_at
8352	NENF	neuron derived neurotrophic factor	0	0.600618	0.585421		0.38422	0.284	0.602746	0.350733	0.543197	218407_x_at	218407_x_at		1417879_at	1417879_at
4947	AFG3L2	AFG3 ATPase family gene 3-like 2 (yeast)	0	0.499692	0.655927		0.449622	0.268364	0.581466	0.385735	0.542969	202486_at	1557820_at		1427207_s_at	1427207_s_at
41862	ELOF1	elongation factor 1 homolog (S. cerevisiae)	0		0.319875	0.614373	0.692802	0.605393	0.329395	0.621617	0.542672		225156_at	95760_at	1423820_at	1423820_at
37647	PGAM1	phosphoglycerate mutase 1 (brain)	0			0.617262	0.558628	0.533195		0.54265	0.542649			160091_at	1426554_a_at	1426554_a_at
4856	RUVBL2	RuvB-like 2 (E. coli)	0	0.733902	0.837001	0.0979546	0.316186	0.102292	0.793972	0.186811	0.542557	201459_at	1559946_s_at	160422_at	1422482_at	1422482_at
21362	DSTN	destrin (actin depolymerizing factor)	0	0.586607	0.645764	0.446707	0.407188	0.314027	0.622614	0.382002	0.541444	201022_s_at	201022_s_at	94492_at	1417124_at	1417124_at
19923	C1orf53	chromosome 1 open reading frame 53	0		0.468708				0.491856		0.539806		1558508_a_at
6275	DENR	density-regulated protein	0	0.45687	0.53438		0.584139	0.38878	0.499206	0.515679	0.53903	221509_at	221509_at		1420368_at	1420368_at
40716	GNPAT	glyceronephosphate O-acyltransferase	0	0.683374	0.633746	0.438647	0.406411	0.122587	0.669762	0.321723	0.538878	201956_s_at	201956_s_at	94562_at	1417456_at	1417456_at
11435	NUDT9	nudix (nucleoside diphosphate linked moiety X)-type motif 9	0	0.468676	0.500194				0.489958		0.538872	218375_at	218375_at
6037	PGLS	6-phosphogluconolactonase	0	0.442707	0.562047	0.480751	0.567261	0.529017	0.504943	0.511607	0.537048	218387_s_at	218387_s_at	95147_at	1417722_at	1417722_at
55707	SET	SET nuclear oncogene	0	0.680635	0.718384	0.183874	0.329425	0.306696	0.706863	0.275722	0.536745	200631_s_at	200631_s_at	98550_at	1426853_at	1426853_at
6559	COQ5	coenzyme Q5 homolog, methyltransferase (S. cerevisiae)	0		0.713628	0.195104	0.527829	0.433866	0.748017	0.388721	0.536097		223114_at	97397_at	1417264_at	1417264_at
8584	COMMD9	COMM domain containing 9	0	0.717108	0.600377	0.162	0.489413	0.21796	0.674849	0.309689	0.535314	218072_at	218072_at	104302_f_at	1438644_x_at	1438644_x_at
74524	HNRNPC	heterogeneous nuclear ribonucleoprotein C (C1/C2)	0	0.660964	0.716588	0.0484035	0.536613	0.332989	0.696027	0.28283	0.533693	200014_s_at	214737_x_at	160199_at	1460240_a_at	1460240_a_at
20482	GRSF1	G-rich RNA sequence binding factor 1	0	0.670031	0.621679	0.241239	0.419414	0.293615	0.656821	0.327366	0.533501	201520_s_at	201520_s_at	96684_at	1433824_x_at	1437838_x_at
4172	PQBP1	polyglutamine binding protein 1	0	0.653982	0.688186	0.151629	0.401357	0.357117	0.678576	0.30216	0.533329	214527_s_at	214527_s_at	93010_at	1456086_x_at	1417731_at
45479	BLOC1S2	biogenesis of lysosome-related organelles complex-1, subunit 2	0		0.507551		0.467811		0.533922	0.467812	0.533022		225049_at		1429048_at
40928	C6orf66	chromosome 6 open reading frame 66	0	0.643389	0.683162	0.183524	0.499311	0.174195	0.670971	0.309594	0.532883	219006_at	219006_at	96756_at	1427997_at	1427997_at
8080	ECSIT	ECSIT homolog (Drosophila)	0	0.490469	0.414814		0.571106	0.556135	0.463007	0.560566	0.532786	218225_at	218225_at		1417080_a_at	1417080_a_at
4594	JTV1	JTV1 gene	0			0.566477	0.577348	0.50638		0.532589	0.532588			160341_at	1451262_a_at	1451262_a_at
20819	SFRS9	splicing factor, arginine/serine-rich 9	0	0.632171	0.721497	0.231926	0.286003	0.421265	0.683566	0.293217	0.531409	200044_at	200044_at	96834_at	1417727_at	1417727_at
68504	TUBB2C	tubulin, beta 2C	0	0.483538	0.518281		0.47797	0.50982	0.506657	0.483311	0.531031	208977_x_at	213726_x_at		1423642_at	1423642_at
3515	TXNL1	thioredoxin-like 1	0	0.767717	0.728685	0.00606585	0.574654	0.405205	0.758832	0.209476	0.530818	201588_at	201588_at	161828_r_at	1436947_a_at	1436947_a_at
2514	Sumo1	SMT3 suppressor of mif two 3 homolog 1 (yeast)	0			0.532402	0.621299	0.446731		0.530814	0.530813			101091_at	1451005_at	1438289_a_at
8614	PUF60	poly-U binding splicing factor 60KDa	0	0.569182	0.609506	0.160849	0.502709	0.567876	0.596195	0.391391	0.530361	209899_s_at	209899_s_at	96329_at	1416438_at	1416438_at
14562	DERA	2-deoxyribose-5-phosphate aldolase homolog (C. elegans)	0	0.490639	0.58855		0.453058	0.346758	0.543623	0.415752	0.529328	218102_at	218102_at		1424047_at	1424047_at
1571	GOT1	glutamic-oxaloacetic transaminase 1, soluble (aspartate aminotransferase 1)	0	0.553321	0.6009		0.37877	0.285368	0.584244	0.347637	0.52874	208813_at	208813_at		1450970_at	1450970_at
55895	PCMT1	protein-L-isoaspartate (D-aspartate) O-methyltransferase	0	0.584975	0.629456	0.303099	0.479713	0.280844	0.613956	0.367812	0.528715	210156_s_at	210156_s_at	94348_f_at	1456604_a_at	1456604_a_at
8851	MRPL19	mitochondrial ribosomal protein L19	0				0.584478	0.428953		0.528488	0.528488				1421914_s_at	1421914_s_at
105739	Rpl22l1	ribosomal protein L22 like 1	0			0.645279	0.518568	0.511037		0.528258	0.528257			93987_f_at	1417126_a_at	1417126_a_at
41131	TRIAP1	TP53 regulated inhibitor of apoptosis 1	0	0.72119	0.72092	0.323787	0.259244	0.125791	0.729962	0.236215	0.52785	218403_at	218403_at	97277_at	1460702_at	1460702_at
8549	MACROD1	MACRO domain containing 1	0	0.511111	0.668321		0.318806	0.352634	0.593807	0.330312	0.527618	201245_s_at	201245_s_at		1419687_at	1419687_at
105123	EG622958	predicted gene, EG622958	0				0.620136	0.350846		0.527474	0.527473				1426364_at	1426364_at
5602	EIF4A3	eukaryotic translation initiation factor 4A, isoform 3	0	0.505376	0.582586	0.314385	0.533452	0.481486	0.548758	0.440374	0.527104	201303_at	201303_at	101485_at	1417242_at	1417242_at
31281	OXA1L	oxidase (cytochrome c) assembly 1-like	0	0.634642	0.633914		0.314678	0.154841	0.64277	0.255623	0.526374	208717_at	208717_at		1451088_a_at	1451088_a_at
32193	MOCS2	molybdenum cofactor synthesis 2	0	0.480633	0.547098	0.226519	0.668026	0.476081	0.518507	0.47426	0.526335	218212_s_at	218212_s_at	160637_at	1424309_a_at	1424309_a_at
64011	C6orf115	chromosome 6 open reading frame 115	0		0.457119				0.479446		0.52607		223361_at
3744	RBM8A	RNA binding motif protein 8A	0	0.32921	0.644523				0.478605		0.525972	214113_s_at	222443_s_at
1592	HARS	histidyl-tRNA synthetase	0	0.610994	0.659578	0.122674	0.490086	0.38827	0.642249	0.330137	0.525827	202042_at	202042_at	92580_at	1438510_a_at	1438510_a_at
48772	RABEPK	Rab9 effector protein with kelch motifs	0	0.585783	0.686696		0.365248	0.0982732	0.64221	0.254618	0.525735	203150_at	203150_at		1451487_at	1451487_at
6507	EIF2B2	eukaryotic translation initiation factor 2B, subunit 2 beta, 39kDa	0	0.657019	0.617134	0.0457282	0.532847	0.575505	0.647641	0.323764	0.525683	202461_at	202461_at	94530_at	1434538_x_at	1434538_x_at
36463	ARPC5L	actin related protein 2/3 complex, subunit 5-like	0		0.397259		0.583282	0.550734	0.414161	0.565698	0.525659		223101_s_at		1452044_at	1452044_at
32062	PXMP2	peroxisomal membrane protein 2, 22kDa	0	0.743642	0.628787	0.397862	0.303291	0.100497	0.702958	0.261132	0.525248	219076_s_at	219076_s_at	104098_at	1417841_at	1417841_at
37482	SLC37A4	solute carrier family 37 (glucose-6-phosphate transporter), member 4	0	0.730278	0.700246	0.395921	0.230049	0.125009	0.725396	0.237382	0.525224	217958_at	217958_at	97430_at	1417042_at	1417042_at
1534	FNTA	farnesyltransferase, CAAX box, alpha	0	0.465448	0.413778	0.566124	0.636829	0.486381	0.447841	0.555168	0.525191	200090_at	200090_at	98121_at	1447904_s_at	1417465_at
37453	BTF3	basic transcription factor 3	0			0.474773	0.557772	0.617474		0.525164	0.525163			93057_at	1449643_s_at	1449643_s_at
3281	FDFT1	farnesyl-diphosphate farnesyltransferase 1	0	0.600466	0.513182	0.296453	0.468777	0.511733	0.56894	0.412876	0.525143	208647_at	208647_at	97518_at	1438322_x_at	1438322_x_at
5045	SDF2	stromal cell-derived factor 2	0	0.431194	0.462605		0.628365	0.426935	0.45197	0.558689	0.524195	203090_at	203090_at		1416857_at	1416857_at
68154	TKT	transketolase (Wernicke-Korsakoff syndrome)	0	0.390506	0.458246	0.461661	0.601457	0.756305	0.427471	0.576388	0.524	208700_s_at	208700_s_at	101964_at	1439443_x_at	1439443_x_at
11431	SCNM1	sodium channel modifier 1	0	0.521244	0.622187	0.358371	0.539699	0.246396	0.576683	0.400569	0.523558	218672_at	218672_at	101507_at	1428364_at	1428364_at
56106	SLMO2	slowmo homolog 2 (Drosophila)	1	0.202274	0.444262	0.983501	0.528131	0.396247	0.303677	0.715869	0.522142	217851_s_at	222441_x_at	93596_i_at	1448543_at	1448543_at
3496	ITGB1BP1	integrin beta 1 binding protein 1	0			0.391569	0.598843	0.615999		0.521456	0.521455			100990_g_at	1422157_a_at	1422157_a_at
4617	EMG1	EMG1 nucleolar protein homolog (S. cerevisiae)	0			0.435771	0.566048	0.627986		0.521435	0.521435			160531_at	1416393_at	1416393_at
2485	TTC1	tetratricopeptide repeat domain 1	0	0.70318	0.718515	0.101173	0.296827	0.352748	0.71923	0.237329	0.520777	201434_at	201434_at	96921_at	1448537_at	1448537_at
6953	COQ7	coenzyme Q7 homolog, ubiquinone (yeast)	0	0.140178	0.269203	0.925658	0.858741	0.745714	0.193111	0.833888	0.520303	209746_s_at	209746_s_at	93582_at	1416665_at	1416665_at
2506	UBE2D2	ubiquitin-conjugating enzyme E2D 2 (UBC4/5 homolog, yeast)	0	0.672648	0.657506		0.234911	0.140213	0.674497	0.202597	0.520268	201345_s_at	201345_s_at		1416477_at	1416477_at
55730	Tpt1	tumor protein, translationally-controlled 1	0			0.710579	0.53711	0.342167		0.518934	0.518934			102599_at	1416642_a_at	1416642_a_at
88707	YBX1	Y box binding protein 1	0			0.578162	0.521494	0.545593		0.518928	0.518928			93740_at	1418624_at	1418624_at
68539	RNF113A	ring finger protein 113A	0	0.468806	0.461528				0.472387		0.518841	209565_at	209565_at
6349	UTP11L	UTP11-like, U3 small nucleolar ribonucleoprotein, (yeast)	0	0.515307	0.582549		0.455672	0.226953	0.554239	0.371811	0.517896	218235_s_at	218235_s_at		1429485_a_at	1429485_a_at
8561	C20orf30	chromosome 20 open reading frame 30	0	0.263528	0.712433				0.471523		0.517895	220477_s_at	224584_at
100008	TMEM189-UBE2V1	TMEM189-UBE2V1	0	0.440183	0.493881				0.47137		0.517736	201002_s_at	201002_s_at
56557	SNW1	SNW domain containing 1	0	0.425475	0.510655				0.470821		0.517128	201575_at	201575_at
68479	REEP5	receptor accessory protein 5	0	0.430516	0.63691	0.398197	0.48674	0.43976	0.534358	0.434252	0.515838	208872_s_at	208872_s_at	96115_at	1438001_x_at	1438001_x_at
103902	0610010E21Rik	RIKEN cDNA 0610010E21 gene	0			0.745926	0.548652	0.26785		0.515744	0.515743			101023_f_at	1433936_at	1433936_at
41095	FAM158A	family with sequence similarity 158, member A	0	0.652196	0.583648		0.320285	0.135581	0.630019	0.251286	0.515136	219203_at	219203_at		1418474_at	1418474_at
86887	MYL6B	myosin, light chain 6B, alkali, smooth muscle and non-muscle	0	0.705483	0.66062	0.0178765			0.694446	0.0276455	0.514796	204173_at	204173_at	92670_at
64816	LDHAL6A	lactate dehydrogenase A-like 6A	0	0.414258	0.51793				0.468341		0.51421	201758_at	201758_at
4337	MIPEP	mitochondrial intermediate peptidase	0	0.341018	0.537114		0.588635		0.434671	0.588635	0.514105	36830_at	36830_at		1428290_at
84061	LOC790955	hypothetical protein LOC790955	0			0.474141	0.530142	0.626956		0.514086	0.514085			94459_at	1455152_at	1455152_at
31513	ASNA1	arsA arsenite transporter, ATP-binding, homolog 1 (bacterial)	0	0.576763	0.583646	0.28434	0.480778	0.304624	0.588585	0.368447	0.513872	202024_at	202024_at	92428_at	1418292_at	1418292_at
38176	NXF1	nuclear RNA export factor 1	0	0.215587	0.425715	0.587435	0.76556	0.793674	0.306212	0.698765	0.513871	220934_s_at	220934_s_at	96017_at	1416628_at	1416628_at
4972	TMED10	transmembrane emp24-like trafficking protein 10 (yeast)	0	0.444017	0.482263				0.467939		0.513851	200929_at	200929_at
9462	C15orf15	chromosome 15 open reading frame 15	0	0.476888	0.442583				0.467774		0.51363	217915_s_at	217915_s_at
68308	UBE2A	ubiquitin-conjugating enzyme E2A (RAD6 homolog)	0	0.421522	0.491653	0.0690612	0.761813	0.789069	0.459535	0.517515	0.51348	201899_s_at	201898_s_at	96695_at	1448772_at	1448772_at
55991	TMED2	transmembrane emp24 domain trafficking protein 2	0	0.595917	0.586695	0.13845	0.483073	0.478045	0.600108	0.354437	0.513284	200087_s_at	200087_s_at	93819_at	1436451_a_at	1455968_x_at
12465	ACBD6	acyl-Coenzyme A binding domain containing 6	0		0.660401		0.367281	0.27671	0.694364	0.336456	0.512503		225317_at		1452601_a_at	1452601_a_at
8606	C11orf58	chromosome 11 open reading frame 58	0	0.647577	0.657954	0.225818	0.416039	0.162501	0.66084	0.286578	0.512486	200084_at	200084_at	95411_at	1423335_at	1423335_at
11437	C7orf24	chromosome 7 open reading frame 24	0	0.699043	0.7314	0.100797	0.350231	0.174598	0.722807	0.220853	0.511897	215380_s_at	215380_s_at	94995_at	1435695_a_at	1435695_a_at
10720	KIAA1191	KIAA1191	0			0.620967	0.545319	0.420812		0.511897	0.511896			95445_at	1448100_at	1448100_at
113777	Fundc2	FUN14 domain containing 2	0				0.60556	0.335819		0.511597	0.511597				1428316_a_at	1428316_a_at
17102	MAMDC4	MAM domain containing 4	0	0.837954	0.796989		0.0115971		0.827921	0.0115972	0.510893	209058_at	209058_at		1440333_at
84568	RPL39	ribosomal protein L39	0	0.409657	0.520966		0.538764	0.424909	0.467648	0.497706	0.510833	208695_s_at	208695_s_at		1450840_a_at	1450840_a_at
6499	CPSF3	cleavage and polyadenylation specific factor 3, 73kDa	0		0.706102	0.147451	0.492605	0.467203	0.740506	0.358975	0.510482		225082_at	96234_at	1422855_at	1422855_at
40346	C6orf153	chromosome 6 open reading frame 153	0		0.631301		0.392118	0.290549	0.664439	0.356352	0.510473		225788_at		1424728_at	1424728_at
110647	AKR1B1	aldo-keto reductase family 1, member B1 (aldose reductase)	0	0.503592	0.351911		0.577981	0.494791	0.439228	0.545603	0.510244	201272_at	201272_at		1448319_at	1448319_at
3193	BCS1L	BCS1-like (yeast)	0	0.348038	0.517514		0.607388	0.485064	0.429753	0.561741	0.50998	207618_s_at	207618_s_at		1451541_at	1451541_at
23360	RNF187	ring finger protein 187	0	0.304529	0.417931		0.694601	0.666775	0.359632	0.677334	0.509341	212155_at	212155_at		1423896_a_at	1423896_a_at
111011	H2AFJ	H2A histone family, member J	0		0.367983		0.534952	0.632533	0.382012	0.561774	0.508791		225245_x_at		1424771_at	1424771_at
82250	MYEOV2	myeloma overexpressed 2	0		0.0139182	0.782743	0.934518	0.967789	0.0110285	0.900759	0.508697		1553515_at	96934_at	1434823_x_at	1434823_x_at
39090	UFD1L	ubiquitin fusion degradation 1 like (yeast)	0	0.767586	0.797735	0.0587029	0.280348	0.0915834	0.790094	0.151895	0.508512	209103_s_at	209103_s_at	93303_at	1432367_a_at	1432367_a_at
41626	TMEM167A	transmembrane protein 167A	0		0.685284	0.167454	0.570869	0.311345	0.719606	0.368264	0.508183		226276_at	98615_at	1425780_a_at	1425780_a_at
13154	LSM10	LSM10, U7 small nuclear RNA associated	0		0.63998		0.429732	0.200864	0.673393	0.345836	0.508137		225593_at		1417515_at	1417515_at
4184	TSFM	Ts translation elongation factor, mitochondrial	0	0.618562	0.574045	0.340734	0.274565		0.606851	0.290366	0.508085	212656_at	212656_at	97403_at	1452698_at
37590	IDH2	isocitrate dehydrogenase 2 (NADP+), mitochondrial	0	0.548967	0.492096	0.649114	0.354048	0.374093	0.530908	0.422582	0.507981	210046_s_at	210046_s_at	95693_at	1450048_a_at	1450048_a_at
7364	HN1	hematological and neurological expressed 1	0	0.536034	0.630737	0.201493	0.38212	0.57989	0.588735	0.357239	0.507948	217755_at	217755_at	93276_at	1416028_a_at	1416028_a_at
5372	FTSJ1	FtsJ homolog 1 (E. coli)	0	0.38285	0.49091		0.571014	0.503729	0.437565	0.542889	0.507647	205324_s_at	205324_s_at		1417099_at	1417099_at
18433	C1orf174	chromosome 1 open reading frame 174	0	0.360935	0.417339	0.654038	0.592347	0.618076	0.391419	0.586417	0.507332	222000_at	222000_at	101057_at	1454682_at	1454682_at
8829	KIAA0101	KIAA0101	0	0.456973	0.452013				0.461606		0.50651	202503_s_at	202503_s_at
8057	NUBP2	nucleotide binding protein 2 (MinD homolog, E. coli)	0	0.473782	0.536161		0.449483	0.36155	0.510243	0.416536	0.506503	218227_at	218227_at		1416512_at	1416512_at
86043	MORF4L1	mortality factor 4 like 1	0	0.472971	0.576672	0.190839	0.566415	0.522095	0.528147	0.422599	0.506233	217982_s_at	217982_s_at	94007_at	1456142_x_at	1455742_x_at
84642	C6orf173	chromosome 6 open reading frame 173	0		0.612607		0.296902		0.644972	0.296902	0.506073		226936_at		1429156_at
4667	DCTN2	dynactin 2 (p50)	0	0.547931	0.636987	0.296931	0.507032	0.16614	0.597887	0.343602	0.505977	200932_s_at	200932_s_at	94300_f_at	1424461_at	1424461_at
3110	PTTG1	pituitary tumor-transforming 1	0	0.487436	0.646257	0.292841	0.440767	0.379718	0.570565	0.372482	0.50545	203554_x_at	203554_x_at	101027_s_at	1438390_s_at	1438390_s_at
55798	CETN2	centrin, EF-hand protein, 2	0	0.63444	0.529474	0.175995	0.456336	0.402897	0.595636	0.344789	0.505392	209194_at	209194_at	104733_at	1418579_at	1438647_x_at
1839	NUDT1	nudix (nucleoside diphosphate linked moiety X)-type motif 1	0	0.543107	0.566969	0.216847	0.529604	0.357194	0.562634	0.381003	0.505251	204766_s_at	204766_s_at	94372_at	1449349_at	1449349_at
2986	ATP6V0B	ATPase, H+ transporting, lysosomal 21kDa, V0 subunit b	0	0.520696	0.543633	0.221017	0.543675	0.444943	0.539104	0.406791	0.504567	200078_s_at	200078_s_at	98104_at	1437013_x_at	1437013_x_at
5482	RBKS	ribokinase	0	0.842959	0.747865	0.0519993	0.22368	0.081938	0.811779	0.128553	0.504546	203781_at	203781_at	104336_at	1424841_s_at	1424841_s_at
11658	C11orf67	chromosome 11 open reading frame 67	0	0.549767	0.394308	0.357511	0.566491	0.481232	0.485317	0.468475	0.504489	221599_at	221599_at	99154_s_at	1451381_at	1451381_at
10206	EAPP	E2F-associated phosphoprotein	0	0.492667	0.441047		0.473004	0.471942	0.475613	0.468869	0.504139	202623_at	202623_at		1432444_a_at	1432444_a_at
12088	FAM103A1	family with sequence similarity 103, member A1	0		0.439365				0.460147		0.50405		225208_s_at
4530	PHYH	phytanoyl-CoA 2-hydroxylase	0	0.426289	0.447721	0.520912	0.583622	0.463742	0.442793	0.516587	0.503606	203335_at	203335_at	96608_at	1460194_at	1460194_at
111197	TIMM17B	translocase of inner mitochondrial membrane 17 homolog B (yeast)	0	0.395616	0.57792	0.157554	0.636326	0.633577	0.485928	0.465767	0.503446	203342_at	203342_at	96668_at	1460685_at	1438656_x_at
4252	SLC35B1	solute carrier family 35, member B1	0	0.576253	0.616471	0.212727	0.43644	0.327774	0.602961	0.333363	0.503374	202433_at	202433_at	100091_at	1448769_at	1448769_at
11416	VKORC1	vitamin K epoxide reductase complex, subunit 1	0	0.508467	0.617709	0.379319	0.448684	0.262467	0.567539	0.371689	0.503179	217949_s_at	217949_s_at	95709_at	1452770_at	1452770_at
10029	INTS10	integrator complex subunit 10	0		0.438678				0.459382		0.503136		229632_s_at
6836	ATG3	ATG3 autophagy related 3 homolog (S. cerevisiae)	0	0.451188	0.584394		0.448664	0.285841	0.520082	0.391292	0.502873	221492_s_at	221492_s_at		1448993_at	1448993_at
14189	DNTTIP1	deoxynucleotidyltransferase, terminal, interacting protein 1	0		0.438424				0.459116		0.502856		224825_at
56555	MSRB2	methionine sulfoxide reductase B2	0	0.698082	0.636814		0.16051	0.175029	0.680055	0.168598	0.502473	218773_s_at	218773_s_at		1424433_at	1424433_at
79	CSTB	cystatin B (stefin B)	0	0.376564	0.560682	0.452177	0.534528	0.5116	0.466806	0.48527	0.502005	201201_at	201201_at	100581_at	1422506_a_at	1422506_a_at
1205	EIF3E	eukaryotic translation initiation factor 3, subunit E	0	0.67351	0.594566	0.0358135	0.495475	0.508384	0.646928	0.283606	0.50188	208697_s_at	208697_s_at	160554_at	1434523_x_at	1434523_x_at
12509	FAM125A	family with sequence similarity 125, member A	0		0.410255		0.445223	0.671549	0.42831	0.515857	0.501801		227864_s_at		1437043_a_at	1437043_a_at
9794	TMEM103	transmembrane protein 103	0		0.601032		0.301644		0.633022	0.301644	0.501217		223277_at		1440826_s_at
6421	PRPF19	PRP19/PSO4 pre-mRNA processing factor 19 homolog (S. cerevisiae)	0	0.341849	0.461366	0.305861	0.696622	0.677233	0.400582	0.5615	0.500517	203103_s_at	203103_s_at	97395_at	1456531_x_at	1449635_at
68891	IMP4	IMP4, U3 small nucleolar ribonucleoprotein, homolog (yeast)	0	0.687381	0.703143	0.0510791	0.454079	0.182543	0.703412	0.224107	0.500349	212411_at	212411_at	95428_at	1426213_at	1426213_at
11906	SRA1	steroid receptor RNA activator 1	0	0.192469	0.651543	0.254026	0.791109	0.580651	0.385231	0.578829	0.499985	214919_s_at	224864_at	160323_at	1437423_a_at	1437423_a_at
10059	ATAD3A	ATPase family, AAA domain containing 3A	0				0.505687	0.500053		0.499302	0.499301				1438178_x_at	1438178_x_at
32319	ZCCHC17	zinc finger, CCHC domain containing 17	0				0.609731	0.292851		0.498965	0.498964				1452084_at	1452084_at
32695	LRPPRC	leucine-rich PPR-motif containing	0	0.604541	0.587904	0.591394	0.327196	0.121259	0.605093	0.321439	0.498086	211615_s_at	211971_s_at	104212_at	1424353_at	1424353_at
10941	C21orf59	chromosome 21 open reading frame 59	0	0.520101	0.540488		0.496851	0.138221	0.536962	0.353459	0.498069	218123_at	218123_at		1424315_at	1424315_at
11398	FAM173A	family with sequence similarity 173, member A	0				0.520052	0.464109		0.497947	0.497946				1425323_a_at	1425323_a_at
45935	KIAA0391	KIAA0391	0	0.551179	0.656315		0.15653		0.609042	0.15653	0.497867	202713_s_at	202713_s_at		1428775_at
7165	NAT5	N-acetyltransferase 5	0	0.137897	0.765769		0.686153	0.403343	0.394755	0.592016	0.497811	219913_s_at	223040_at		1418244_at	1418244_at
41552	C9orf16	chromosome 9 open reading frame 16	0			0.474571	0.489045	0.63817		0.497687	0.497687			96709_at	1459890_s_at	1459890_s_at
1611	HMOX2	heme oxygenase (decycling) 2	0	0.384634	0.62342	0.128325	0.648098	0.533308	0.501676	0.43487	0.497239	218120_s_at	218120_s_at	101062_at	1416399_a_at	1416399_a_at
12231	MPND	MPN domain containing	0		0.407342		0.468529	0.614086	0.425233	0.510797	0.496939		233651_s_at		1451357_at	1451357_at
113779	Gabarapl2	gamma-aminobutyric acid (GABA-A) receptor-associated protein-like 2	0			0.637983	0.503557	0.409382		0.496865	0.496864			96840_at	1423187_at	1423187_at
99837	MRPS2	mitochondrial ribosomal protein S2	0	0.604522	0.568082	0.118569	0.535115	0.299211	0.596147	0.32804	0.496397	218001_at	218001_at	160423_at	1420846_at	1420846_at
37982	MRPL49	mitochondrial ribosomal protein L49	0	0.592568	0.566949	0.0114966	0.695202	0.676236	0.589213	0.335268	0.496327	201717_at	201717_at	94283_at	1423219_a_at	1423219_a_at
88808	EG434401	predicted gene, EG434401	0			0.292054	0.593383	0.636339		0.496151	0.49615			95650_at	1416973_at	1416973_at
8530	BZW2	basic leucine zipper and W2 domains 2	0	0.791589	0.682402	0.356032	0.153377	0.0675077	0.754016	0.170636	0.495986	217809_at	217809_at	95462_at	1423456_at	1423456_at
2214	RPN2	ribophorin II	0	0.593997	0.564871	0.250584	0.36927	0.411833	0.588967	0.334299	0.495475	213399_x_at	208689_s_at	94077_f_at	1418896_a_at	1418896_a_at
11646	CCDC51	coiled-coil domain containing 51	0	0.536303	0.642037		0.173723		0.594217	0.173724	0.495151	218722_s_at	218722_s_at		1452891_at
41070	ZNF593	zinc finger protein 593	0	0.723271	0.649235		0.271412	0.0241518	0.699755	0.138165	0.494779	204175_at	204175_at		1447703_x_at	1449946_a_at
21477	PRMT1	protein arginine methyltransferase 1	0	0.627082	0.561766	0.119897	0.375583	0.548542	0.606218	0.313142	0.494036	206445_s_at	206445_s_at	96696_at	1452787_a_at	1452787_a_at
2018	POLR2E	polymerase (RNA) II (DNA directed) polypeptide E, 25kDa	0	0.340637	0.494705	0.297514	0.651909	0.648927	0.415428	0.529063	0.493417	213887_s_at	213887_s_at	93325_at	1417138_s_at	1417138_s_at
100630	PSMC6	proteasome (prosome, macropain) 26S subunit, ATPase, 6	0	0.542458	0.469011	0.217976	0.597515	0.35057	0.516143	0.408947	0.492217	201699_at	201699_at	93310_at	1417771_a_at	1417771_a_at
7096	C20orf52	chromosome 20 open reading frame 52	0		0.887921	0.970366	0.0413958	0.0340499	0.911751	0.207166	0.492072		224972_at	96686_i_at	1420982_at	1420982_at
2888	DDEF2	development and differentiation enhancing factor 2	0	0.771517	0.693511		0.031816		0.746407	0.0318161	0.49183	203336_s_at	203336_s_at		1436181_at
41675	JAGN1	jagunal homolog 1 (Drosophila)	0		0.585224	0.545501	0.441678	0.239251	0.616425	0.401485	0.491402		223104_at	93579_at	1417064_at	1417064_at
2109	PSMD12	proteasome (prosome, macropain) 26S subunit, non-ATPase, 12	0	0.403925	0.45496	0.20219	0.668024	0.646636	0.433269	0.503014	0.490911	202352_s_at	202352_s_at	93971_f_at	1448492_a_at	1448492_a_at
1979	PGM1	phosphoglucomutase 1	0	0.545073	0.437433	0.72787	0.465664	0.121809	0.503167	0.420465	0.490847	201968_s_at	201968_s_at	104313_at	1451149_at	1451149_at
6285	DTYMK	deoxythymidylate kinase (thymidylate kinase)	0	0.359702	0.609738	0.348638	0.506712	0.522164	0.480411	0.446822	0.490818	203270_at	1553984_s_at	98619_at	1449116_a_at	1449116_a_at
110895	H3F3A	H3 histone, family 3A	0	0.527282	0.602951	0.158593	0.492441	0.359647	0.570962	0.343737	0.49032	211940_x_at	211940_x_at	101781_f_at	1434127_a_at	1423262_a_at
2865	DPM1	dolichyl-phosphate mannosyltransferase polypeptide 1, catalytic subunit	0	0.518821	0.514829	0.136104	0.622428	0.390319	0.524201	0.39536	0.490066	202673_at	202673_at	92828_at	1449438_at	1449438_at
113778	ENSMUSG00000071868	predicted gene, ENSMUSG00000071868	0			0.368058	0.568293	0.565993		0.490066	0.490065			94323_at	1434367_s_at	1434367_s_at
13211	NUDT19	nudix (nucleoside diphosphate linked moiety X)-type motif 19	0			0.45256	0.582462	0.436439		0.489967	0.489966			96629_at	1434216_a_at	1434216_a_at
47101	RY1	putative nucleic acid binding protein RY-1	0	0.444623	0.512466	0.226617	0.568666	0.549128	0.482328	0.442995	0.489897	212440_at	212438_at	99651_at	1460697_s_at	1460697_s_at
6447	REXO2	REX2, RNA exonuclease 2 homolog (S. cerevisiae)	0	0.500268	0.536748	0.088241	0.587834	0.596857	0.524724	0.394061	0.489782	218194_at	218194_at	94034_at	1451259_at	1451259_at
36170	DNAJA3	DnaJ (Hsp40) homolog, subfamily A, member 3	0	0.383002	0.561453	0.296425	0.589945	0.456831	0.470607	0.455942	0.489622	205963_s_at	1554078_s_at	97868_at	1449935_a_at	1449935_a_at
41714	C9orf23	chromosome 9 open reading frame 23	0		0.584376	0.317112	0.430731	0.499977	0.615559	0.398687	0.489023		225403_at	102194_at	1427085_at	1427085_at
55855	ACAT2	acetyl-Coenzyme A acetyltransferase 2	0	0.733072	0.55699		0.194185	0.10262	0.666189	0.163604	0.488113	208778_s_at	208778_s_at		1425195_a_at	1425195_a_at
10343	NANS	N-acetylneuraminic acid synthase (sialic acid synthase)	0	0.61884	0.701074		0.239727	0.0616941	0.666724	0.163232	0.48805	218189_s_at	218189_s_at		1417774_at	1417774_at
77	CPT2	carnitine palmitoyltransferase II	0	0.527917	0.57807	0.443562	0.454432	0.142781	0.558972	0.351513	0.487332	203197_s_at	203197_s_at	95646_at	1416772_at	1416772_at
4792	DCTN6	dynactin 6	0	0.490549	0.580778	0.495715	0.436616	0.186465	0.539903	0.370651	0.486201	203261_at	203261_at	160327_at	1448368_at	1448368_at
5754	TRAPPC5	trafficking protein particle complex 5	0		0.792203	0.0779915	0.509289	0.21534	0.824363	0.273494	0.485837		225870_s_at	94554_at	1418233_a_at	1418233_a_at
18958	ZSWIM5	zinc finger, SWIM-type containing 5	0	0.794488	0.746691		0.0177387		0.781832	0.0177388	0.485269	208970_s_at	208970_s_at		1438224_at
5518	DTD1	D-tyrosyl-tRNA deacylase 1 homolog (S. cerevisiae)	0		0.64673	0.462959	0.402304	0.21722	0.680364	0.358669	0.484591		234107_s_at	97318_at	1451040_at	1451040_at
8290	EIF2AK1	eukaryotic translation initiation factor 2-alpha kinase 1	0	0.80247	0.784842	0.0521101	0.179991	0.0935947	0.80272	0.118552	0.48459	209971_x_at	209971_x_at	93737_at	1421901_at	1421901_at
2854	SUCLG2	succinate-CoA ligase, GDP-forming, beta subunit	0	0.525424	0.533683	0.313958	0.55145	0.174403	0.536999	0.370594	0.484571	215772_x_at	212459_x_at	160428_at	1435841_s_at	1427441_a_at
4788	FARS2	phenylalanyl-tRNA synthetase 2, mitochondrial	0	0.474385	0.598916	0.48883	0.365086	0.285744	0.539701	0.367035	0.484315	204283_at	204283_at	103608_at	1431354_a_at	1431354_a_at
2208	RPA1	replication protein A1, 70kDa	0	0.541192	0.601518	0.0666348	0.523692	0.492283	0.576761	0.327218	0.484235	201528_at	201528_at	95427_at	1437309_a_at	1437309_a_at
9578	C3orf1	chromosome 3 open reading frame 1	0		0.791256		0.222316	0.145187	0.823551	0.197903	0.483338		223004_s_at		1420329_at	1420329_at
13165	TMEM60	transmembrane protein 60	0		0.434272		0.539774	0.330357	0.45464	0.466107	0.482991		223396_at		1428000_at	1428000_at
6569	DUS1L	dihydrouridine synthase 1-like (S. cerevisiae)	0			0.349658	0.595713	0.505345		0.482775	0.482774			96604_at	1435734_x_at	1423943_at
5468	RER1	RER1 retention in endoplasmic reticulum 1 homolog (S. cerevisiae)	0	0.476878	0.588962	0.322782	0.468102	0.282024	0.53637	0.368024	0.482747	202296_s_at	202296_s_at	160518_at	1460660_x_at	1460706_s_at
16887	HSPC111	hypothetical protein HSPC111	0	0.675052	0.664735	0.192988	0.289745	0.139465	0.679329	0.221842	0.482503	214011_s_at	214011_s_at	95657_f_at	1424620_at	1424620_at
15780	ACOT7	acyl-CoA thioesterase 7	0	0.355073	0.550804	0.370445	0.559232	0.472237	0.449241	0.466245	0.482216	208002_s_at	208002_s_at	100539_at	1417094_at	1417094_at
16300	FAM44B	family with sequence similarity 44, member B	0		0.396256		0.503234		0.413097	0.503234	0.482165		225030_at		1428293_at
68404	NARS	asparaginyl-tRNA synthetase	0	0.652824	0.674082	0.0706211	0.375009	0.248386	0.671533	0.22858	0.482082	200027_at	200027_at	95070_at	1452866_at	1452866_at
1776	MAGOH	mago-nashi homolog, proliferation-associated (Drosophila)	0	0.414528	0.419199	0.484245	0.546431	0.506827	0.422655	0.497329	0.481963	210092_at	210093_s_at	160550_i_at	1416212_at	1416212_at
33161	PTCD1	pentatricopeptide repeat domain 1	0	0.707799	0.695926		0.158764	0.0486199	0.711317	0.113942	0.481962	205690_s_at	205690_s_at		1416391_at	1416391_at
12286	MRPL52	mitochondrial ribosomal protein L52	0	0.0184706	0.813312	0.833664	0.791577	0.864023	0.187569	0.792623	0.481751	221997_s_at	226241_s_at	97443_at	1415761_at	1415762_x_at
40960	ZNRD1	zinc ribbon domain containing 1	0		0.617541	0.160332	0.491745	0.484808	0.650172	0.369743	0.48109		223639_s_at	96711_at	1422517_a_at	1422517_a_at
50272	FAM108A2	family with sequence similarity 108, member A2	0				0.50326	0.448607		0.480954	0.480954				1415753_at	1415753_at
13035	BAT4	HLA-B associated transcript 4	0		0.420827				0.439924		0.480769		225472_at
26132	FLAD1	FAD1 flavin adenine dinucleotide synthetase homolog (S. cerevisiae)	0	0.455473	0.460103		0.571061	0.185503	0.464368	0.427373	0.479911	212541_at	212541_at		1424421_at	1424421_at
12552	LOC124512	hypothetical protein LOC124512	0	0.329342	0.61804		0.466234	0.353511	0.465489	0.425678	0.479691	200754_x_at	225808_at		1451448_a_at	1451448_a_at
103998	EIF4A1	eukaryotic translation initiation factor 4A, isoform 1	0	0.616956	0.65378	0.0341921	0.505465	0.32114	0.643003	0.251555	0.479359	211787_s_at	211787_s_at	92816_r_at	1434985_a_at	1434985_a_at
2104	PSMD7	proteasome (prosome, macropain) 26S subunit, non-ATPase, 7	0	0.680497	0.607453	0.408795	0.196215	0.176727	0.65658	0.238804	0.479305	201705_at	201705_at	103350_at	1451056_at	1451056_at
4779	PMVK	phosphomevalonate kinase	0	0.482652	0.618473		0.395547	0.124196	0.554073	0.286077	0.478794	203515_s_at	203515_s_at		1427893_a_at	1427893_a_at
10676	PCNP	PEST proteolytic signal containing nuclear protein	0	0.388162	0.483101				0.436825		0.478168	217816_s_at	217816_s_at
4664	RNASEH2A	ribonuclease H2, subunit A	0	0.429769	0.631037	0.207127	0.43453		0.530918	0.33224	0.478111	203022_at	203022_at	96106_at	1452725_a_at
2213	RPN1	ribophorin I	0	0.493811	0.444689	0.288533	0.458165	0.599078	0.478102	0.42389	0.477817	201011_at	201011_at	94237_at	1448353_x_at	1416470_a_at
105230	LOC442381	similar to seven transmembrane helix receptor	0	0.406048	0.459579				0.436481		0.477696	217969_at	217969_at
73152	FAHD2B	fumarylacetoacetate hydrolase domain containing 2B	0	0.408737	0.454926				0.436094		0.477196	218504_at	218504_at
9501	C20orf43	chromosome 20 open reading frame 43	0	0.530944	0.635908	0.10642	0.436395	0.396993	0.588415	0.301654	0.476675	217737_x_at	233842_x_at	95501_at	1460362_at	1460362_at
6379	MRTO4	mRNA turnover 4 homolog (S. cerevisiae)	0	0.367118	0.504277				0.435118		0.47605	220688_s_at	220688_s_at
4751	SARS	seryl-tRNA synthetase	0	0.49453	0.527237	0.175973	0.519011	0.429287	0.516983	0.374723	0.475001	200802_at	200802_at	98936_at	1452000_s_at	1452000_s_at
268	PTS	6-pyruvoyltetrahydropterin synthase	0	0.56564	0.595686	0.278611	0.400375	0.169371	0.588025	0.297746	0.474295	209694_at	209694_at	160844_at	1450660_at	1450660_at
11957	C10orf104	chromosome 10 open reading frame 104	0		0.527247	0.272119	0.475052	0.51828	0.555013	0.408445	0.473995		224665_at	104087_at	1449338_at	1449338_at
4771	TUSC4	tumor suppressor candidate 4	0	0.543432	0.492649		0.289259	0.364513	0.527729	0.313286	0.473619	203246_s_at	203246_s_at		1417046_at	1417046_at
6289	ITPA	inosine triphosphatase (nucleoside triphosphate pyrophosphatase)	0	0.522184	0.572256	0.291329	0.409082	0.264249	0.553435	0.332055	0.473475	209171_at	209171_at	93795_at	1416448_at	1416448_at
833	TUBG1	tubulin, gamma 1	0	0.505326	0.635764	0.0974348	0.49229	0.351046	0.574335	0.310239	0.473315	201714_at	201714_at	99924_at	1417144_at	1417144_at
12279	HDDC3	HD domain containing 3	0		0.610214		0.247776		0.642557	0.247776	0.473242		227008_at		1428692_at
9890	TMEM70	transmembrane protein 70	0	0.548873	0.637479	0.0945415	0.549335	0.16719	0.598378	0.285507	0.473114	219449_s_at	219449_s_at	94829_at	1424541_at	1424541_at
4354	HNRNPM	heterogeneous nuclear ribonucleoprotein M	0	0.413171	0.442765				0.432463		0.473099	200072_s_at	1555844_s_at
37282	PDHA1	pyruvate dehydrogenase (lipoamide) alpha 1	0	0.328068	0.433663	0.704585	0.548789	0.37908	0.380041	0.531037	0.473009	200979_at	200979_at	98102_at	1418560_at	1418560_at
4963	ERP29	endoplasmic reticulum protein 29	0	0.564306	0.534754	0.393833	0.326251	0.281525	0.558794	0.325462	0.472784	201216_at	201216_at	98076_at	1453634_a_at	1453634_a_at
32630	MED11	mediator complex subunit 11	0		0.596011	0.328075	0.44886	0.310362	0.627786	0.369323	0.47202		226958_s_at	160596_at	1417739_at	1417739_at
9567	CHCHD8	coiled-coil-helix-coiled-coil-helix domain containing 8	0	0.759206	0.818261		0.0119804		0.795946	0.0119804	0.471883	220647_s_at	220647_s_at		1430540_at
12328	TM2D2	TM2 domain containing 2	0		0.425336	0.453297	0.528888	0.409045	0.444838	0.460053	0.471773		224413_s_at	98921_at	1439234_a_at	1439454_x_at
10151	UFSP2	UFM1-specific peptidase 2	0	0.476069	0.452807		0.448241	0.292202	0.472126	0.393798	0.471118	218449_at	218449_at		1418319_at	1418319_at
11920	CHCHD6	coiled-coil-helix-coiled-coil-helix domain containing 6	0		0.437801	0.229429	0.565791	0.588414	0.458223	0.451251	0.470935		224462_s_at	93561_at	1438659_x_at	1438659_x_at
3	ACADM	acyl-Coenzyme A dehydrogenase, C-4 to C-12 straight chain	0	0.39646	0.443516	0.480933	0.566458	0.354408	0.423715	0.473165	0.470786	202502_at	202502_at	92581_at	1415984_at	1415984_at
1945	PCNA	proliferating cell nuclear antigen	0	0.488856	0.618234	0.150799	0.430694	0.408062	0.556812	0.323773	0.470592	201202_at	201202_at	101065_at	1417947_at	1417947_at
8624	SEC11C	SEC11 homolog C (S. cerevisiae)	0		0.574895		0.29679	0.437541	0.605486	0.339084	0.470568		223299_at		1460698_a_at	1460698_a_at
10933	DC2	DC2 protein	0				0.524639	0.372684		0.469775	0.469774				1449139_at	1449139_at
6473	VTA1	Vps20-associated 1 homolog (S. cerevisiae)	0		0.512392	0.183975	0.583187	0.435723	0.539122	0.41016	0.469732		223022_s_at	94488_at	1415722_a_at	1415722_a_at
4225	TXNDC9	thioredoxin domain containing 9	0	0.536769	0.576298	0.196001	0.472249	0.218456	0.562886	0.315654	0.469638	211758_x_at	211758_x_at	97900_at	1436951_x_at	1436951_x_at
4019	SAE1	SUMO1 activating enzyme subunit 1	0	0.648757	0.680842	0.113312	0.337941	0.135266	0.672208	0.2106	0.469498	217946_s_at	217946_s_at	95703_at	1416443_a_at	1416443_a_at
31219	GYG1	glycogenin 1	0	0.673202	0.520529	0.337772	0.313901	0.125369	0.614717	0.261522	0.468229	211275_s_at	211275_s_at	162262_f_at	1459522_s_at	1448429_at
40112	TOMM70A	translocase of outer mitochondrial membrane 70 homolog A (S. cerevisiae)	0	0.566571	0.600523	0.278583	0.414464	0.122077	0.590113	0.285068	0.467697	201519_at	201519_at	95432_f_at	1426676_s_at	1426676_s_at
56086	ARF1	ADP-ribosylation factor 1	0	0.342592	0.427971	0.468676	0.619624	0.43503	0.386245	0.51148	0.466988	200065_s_at	200065_s_at	101016_at	1426390_a_at	1426390_a_at
19241	C7orf59	chromosome 7 open reading frame 59	0	0.0220401	0.739273	0.908199	0.783604	0.757107	0.172518	0.792093	0.466576	220659_s_at	224890_s_at	97911_at	1434214_at	1434214_at
105527	H2afv	H2A histone family, member V	0			0.414657	0.439831	0.660979		0.466547	0.466546			96710_at	1428029_a_at	1428029_a_at
4949	SF3A3	splicing factor 3a, subunit 3, 60kDa	0	0.362805	0.492062				0.426509		0.466202	203818_s_at	203818_s_at
4166	SNUPN	snurportin 1	0	0.608254	0.584721		0.112587		0.60579	0.112587	0.466147	207438_s_at	207438_s_at		1452808_at
12203	MRRF	mitochondrial ribosome recycling factor	0		0.409098				0.427078		0.465844		225126_at
32211	C18orf55	chromosome 18 open reading frame 55	0		0.555175		0.290657		0.584778	0.290657	0.465713		223180_s_at		1452785_at
4101	RHEB	Ras homolog enriched in brain	0	0.442636	0.528379		0.409947	0.255692	0.488596	0.354238	0.465124	201453_x_at	201453_x_at		1416636_at	1416636_at
87862	AK157302	cDNA sequence AK157302	0			0.515402	0.578052	0.272534		0.464956	0.464956			101490_at	1423651_at	1423651_at
40891	EIF2AK4	eukaryotic translation initiation factor 2 alpha kinase 4	0	0.909514	0.85487	0.00883992	0.0639896	0.0851332	0.893321	0.0464969	0.464277	200007_at	200007_at	94941_at	1421389_a_at	1421389_a_at
1624	HSPA4	heat shock 70kDa protein 4	0	0.63197	0.520419	0.24712	0.341508	0.213963	0.590402	0.278208	0.463886	208815_x_at	208815_x_at	96594_at	1416146_at	1416146_at
89116	CBX1	chromobox homolog 1 (HP1 beta homolog Drosophila )	0	0.358872	0.492262				0.424479		0.463824	201518_at	201518_at
11640	FLJ22222	hypothetical protein FLJ22222	0	0.478349	0.525571		0.367977	0.231508	0.507504	0.320254	0.463106	53071_s_at	53071_s_at		1418331_at	1418331_at
37839	RUVBL1	RuvB-like 1 (E. coli)	0	0.43487	0.584137	0.273554	0.419474	0.387726	0.510629	0.35782	0.462378	201614_s_at	201614_s_at	99537_at	1416585_at	1416585_at
9283	LOC51035	SAPK substrate protein 1	0	0.340014	0.436045	0.684233			0.387931	0.580451	0.461905	201871_s_at	201871_s_at	97240_g_at
32374	C4orf27	chromosome 4 open reading frame 27	0	0.61064	0.530881	0.162175	0.382446	0.274744	0.582695	0.28213	0.46165	218646_at	218646_at	94360_at	1452877_at	1452877_at
15555	ALKBH6	alkB, alkylation repair homolog 6 (E. coli)	0		0.370742		0.493634		0.385167	0.493634	0.461632		225969_at		1455390_at
37946	PNPLA4	patatin-like phospholipase domain containing 4	0	0.369202	0.473243				0.422483		0.461369	209739_s_at	209739_s_at
4291	BCAS2	breast carcinoma amplified sequence 2	0	0.567842	0.560537	0.191914	0.353001	0.333287	0.572565	0.291896	0.461345	203053_at	203053_at	95061_at	1418234_s_at	1418234_s_at
9915	PPP2R3C	protein phosphatase 2 (formerly 2A), regulatory subunit B'', gamma	0	0.404372	0.430101				0.422028		0.460967	218852_at	218852_at
12046	HINT3	histidine triad nucleotide binding protein 3	0		0.133083		0.796639	0.575642	0.127989	0.728178	0.460472		226537_at		1418583_at	1418583_at
6337	POLR3H	polymerase (RNA) III (DNA directed) polypeptide H (22.9kD)	0	0.636992	0.596418		0.216972	0.0852984	0.627288	0.166064	0.460417	200793_s_at	200793_s_at		1424227_at	1424227_at
14518	SLC25A46	solute carrier family 25, member 46	0	0.572184	0.541465		0.310488	0.116477	0.566307	0.234473	0.460388	212833_at	212833_at		1418134_at	1418134_at
13886	CCDC84	coiled-coil domain containing 84	0	0.767167	0.73169		0.0557019	0.0698337	0.760108	0.0631004	0.46013	200091_s_at	200091_s_at		1454839_a_at	1454839_a_at
41475	CYB5A	cytochrome b5 type A (microsomal)	0	0.468775	0.485005	0.156026	0.592309	0.345998	0.483667	0.382114	0.460039	209366_x_at	207843_x_at	98533_at	1416727_a_at	1416727_a_at
4611	CFDP1	craniofacial development protein 1	0	0.430196	0.416201	0.348606	0.598174	0.328762	0.429636	0.444819	0.459987	203166_at	203166_at	93784_at	1416742_at	1416742_at
9873	COMMD8	COMM domain containing 8	0	0.433949	0.596486		0.231203		0.5162	0.231203	0.459586	218351_at	218351_at		1430129_a_at
7239	AUP1	ancient ubiquitous protein 1	0	0.566616	0.456334	0.146998	0.459656	0.418171	0.524336	0.337126	0.459449	220525_s_at	220525_s_at	93809_at	1415742_at	1415742_at
103904	Gm1604	gene model 1604, (NCBI)	0			0.347469	0.586979	0.404932		0.459215	0.459214			96653_at	1452734_at	1452734_at
5981	EXOSC5	exosome component 5	0	0.438363	0.582906	0.321016	0.385545	0.353682	0.512409	0.349619	0.459195	218481_at	218481_at	97249_at	1417167_at	1417167_at
105592	TPT1	tumor protein, translationally-controlled 1	0	0.330467	0.519286				0.42031		0.458891	216520_s_at	216520_s_at
6526	LARS2	leucyl-tRNA synthetase 2, mitochondrial	0	0.377625	0.535435		0.35762		0.455278	0.357621	0.458309	34764_at	34764_at		1435682_at
11476	MRPL38	mitochondrial ribosomal protein L38	0		0.43101	0.43801	0.463119	0.455443	0.450984	0.436597	0.457702		225103_at	96335_at	1447961_s_at	1447961_s_at
37964	ZNHIT3	zinc finger, HIT type 3	0				0.589617	0.225917		0.457495	0.457494				1452880_at	1452880_at
38182	RABAC1	Rab acceptor 1 (prenylated)	0	0.449895	0.507657	0.554406	0.35897	0.271621	0.483475	0.377329	0.457378	203136_at	203136_at	94269_at	1427773_a_at	1427773_a_at
2768	SSNA1	Sjogren syndrome nuclear autoantigen 1	0			0.370779	0.560133	0.422475		0.456678	0.456678			93805_at	1448643_at	1448643_at
3000	AP2M1	adaptor-related protein complex 2, mu 1 subunit	0	0.444241	0.589025	0.276183	0.415442	0.303385	0.518653	0.338324	0.456597	200613_at	200613_at	93362_at	1450894_a_at	1450894_a_at
3897	HCCS	holocytochrome c synthase (cytochrome c heme-lyase)	0	0.611239	0.716463	0.300258	0.207374	0.0874517	0.670175	0.195084	0.456557	203746_s_at	203746_s_at	160573_at	1420890_at	1420890_at
22685	COPS7A	COP9 constitutive photomorphogenic homolog subunit 7A (Arabidopsis)	0	0.548342	0.530703	0.252526	0.393017	0.247235	0.547947	0.308247	0.456504	209029_at	209029_at	92874_f_at	1423245_at	1423245_at
55850	CIAO1	cytosolic iron-sulfur protein assembly 1 homolog (S. cerevisiae)	0	0.352259	0.532512	0.397583	0.464905	0.463147	0.439008	0.426625	0.456339	203536_s_at	203536_s_at	100072_at	1450953_at	1450953_at
41911	CCDC90A	coiled-coil domain containing 90A	0	0.693934	0.683311		0.0372827		0.69761	0.0372827	0.456155	220094_s_at	220094_s_at		1453732_at
11952	PSENEN	presenilin enhancer 2 homolog (C. elegans)	0	0.38531	0.404466	0.158095	0.630242	0.669265	0.399921	0.472033	0.456128	218302_at	218302_at	94249_at	1415679_at	1415679_at
4877	SUGT1	SGT1, suppressor of G2 allele of SKP1 (S. cerevisiae)	0		0.593492	0.204089	0.470909	0.347395	0.625129	0.348761	0.455648		223329_x_at	93365_s_at	1426425_at	1426425_at
11919	C16orf63	chromosome 16 open reading frame 63	0		0.502829		0.455666	0.219522	0.528846	0.369166	0.455322		225087_at		1451187_at	1451187_at
74950	HNRNPAB	heterogeneous nuclear ribonucleoprotein A/B	0	0.538184	0.648084	0.0429678	0.494971	0.307945	0.598118	0.256589	0.454961	201277_s_at	201277_s_at	94896_at	1415914_at	1415914_at
32238	ANAPC10	anaphase promoting complex subunit 10	0	0.370537	0.478702		0.418631		0.425121	0.418631	0.453944	207845_s_at	207845_s_at		1429376_s_at
38254	SRP72	signal recognition particle 72kDa	0	0.493765	0.697201		0.103263		0.599274	0.103263	0.453291	208801_at	208801_at		1428877_at
40859	PRELID1	PRELI domain containing 1	0	0.0483669	0.811395	0.183983	0.81847	0.764751	0.283495	0.61709	0.453288	221250_s_at	223032_x_at	93774_at	1448202_x_at	1439253_x_at
2017	POLR2C	polymerase (RNA) II (DNA directed) polypeptide C, 33kDa	0	0.311298	0.535375				0.415351		0.453241	214263_x_at	214263_x_at
6017	EXOSC4	exosome component 4	0	0.497798	0.570228	0.0264796	0.616475	0.489483	0.538979	0.310726	0.453004	58696_at	58696_at	97517_at	1424685_at	1424685_at
10683	AVEN	apoptosis, caspase activation inhibitor	0	0.362533	0.524117		0.374406		0.441473	0.374407	0.452957	219366_at	219366_at		1452996_a_at
6931	ALG8	asparagine-linked glycosylation 8 homolog (S. cerevisiae, alpha-1,3-glucosyltransferase)	0	0.540353	0.643584		0.105245		0.596849	0.105245	0.452898	203545_at	203545_at		1455887_at
37846	VAMP8	vesicle-associated membrane protein 8 (endobrevin)	0	0.391938	0.466317	0.479388	0.4145	0.460367	0.43241	0.426089	0.452622	202546_at	202546_at	100345_f_at	1420624_a_at	1420624_a_at
31103	PIGF	phosphatidylinositol glycan anchor biosynthesis, class F	0	0.445113	0.598585	0.116599	0.492812	0.378382	0.523322	0.32596	0.452402	205078_at	205078_at	101466_at	1448896_at	1448896_at
22947	HSPB11	heat shock protein family B (small), member 11	0	0.670535	0.748066	0.0767838	0.216751	0.132381	0.71621	0.153543	0.452319	215691_x_at	203960_s_at	104085_at	1453016_at	1453016_at
17027	C6orf136	chromosome 6 open reading frame 136	0		0.238214	0.526627	0.621544	0.533623	0.240229	0.548859	0.452209		227456_s_at	96212_at	1437985_a_at	1437985_a_at
8622	ETHE1	ethylmalonic encephalopathy 1	0	0.453052	0.428908	0.522992	0.439446	0.269918	0.448776	0.404662	0.451363	204034_at	204034_at	95660_at	1417203_at	1417203_at
5853	C12orf10	chromosome 12 open reading frame 10	0	0.56039	0.620785	0.0287284	0.423127	0.543459	0.596861	0.252098	0.451342	218220_at	218220_at	95651_at	1424088_at	1424088_at
6173	PPCS	phosphopantothenoylcysteine synthetase	0	0.51342	0.434392		0.310564	0.370246	0.484037	0.329422	0.451312	218341_at	218341_at		1448722_s_at	1448722_s_at
12641	C14orf179	chromosome 14 open reading frame 179	0		0.530499		0.29057		0.558451	0.290571	0.450983		226196_s_at		1432494_a_at
572	BLVRA	biliverdin reductase A	0	0.465852	0.558677	0.0484855	0.604982	0.424096	0.51618	0.329375	0.450503	211729_x_at	211729_x_at	104124_at	1428580_at	1428580_at
60114	YIF1B	Yip1 interacting factor homolog B (S. cerevisiae)	0		0.280491		0.594387		0.286236	0.594387	0.450051		1554553_s_at		1428445_at
41103	BOLA1	bolA homolog 1 (E. coli)	0	0.216105	0.407476		0.643192	0.68229	0.298997	0.648997	0.449933	219345_at	219345_at		1452637_a_at	1452637_a_at
12667	HDHD2	haloacid dehalogenase-like hydrolase domain containing 2	0		0.492879	0.166249	0.528119	0.515388	0.518022	0.392483	0.449759		223155_at	98881_at	1428507_at	1428507_at
3903	UBE2K	ubiquitin-conjugating enzyme E2K (UBC1 homolog, yeast)	0	0.473606	0.455341	0.0892242	0.633371	0.41533	0.47189	0.37594	0.449672	202347_s_at	202347_s_at	92547_at	1417186_at	1417186_at
11819	PTGES2	prostaglandin E synthase 2	0	0.213059	0.326715	0.658695	0.700659	0.598077	0.2644	0.636507	0.449622	218083_at	218083_at	160765_at	1417591_at	1417591_at
4332	MFAP1	microfibrillar-associated protein 1	0	0.338887	0.490525				0.41206		0.44938	203406_at	203406_at
3380	SNRPA	small nuclear ribonucleoprotein polypeptide A	0	0.375173	0.442045				0.411327		0.448498	201770_at	201770_at
12767	CLPTM1L	CLPTM1-like	0		0.482788	0.331403	0.458497	0.408152	0.507303	0.395721	0.447992		223020_at	160386_at	1423730_at	1423730_at
41174	CHRAC1	chromatin accessibility complex 1	0		0.155828	0.809178	0.621409	0.437103	0.151846	0.611752	0.447267		231764_at	100126_at	1422505_at	1422505_at
15565	ZSWIM7	zinc finger, SWIM-type containing 7	0			0.422322	0.583453	0.281413		0.447081	0.44708			93138_at	1428515_at	1428515_at
32573	WDR18	WD repeat domain 18	0	0.310943	0.518364		0.441212		0.407766	0.441213	0.446996	209461_x_at	209461_x_at		1433635_at
7213	TMED3	transmembrane emp24 protein transport domain containing 3	0	0.569524	0.59333	0.118095	0.328085	0.313182	0.589224	0.251647	0.446745	208837_at	208837_at	96708_at	1416108_a_at	1416108_a_at
7151	PHF5A	PHD finger protein 5A	0		0.394057				0.410601		0.446662		225309_at
8455	SEPX1	selenoprotein X, 1	0			0.462062	0.552379	0.294841		0.4466	0.446599			160275_at	1418888_a_at	1418888_a_at
158	HMBS	hydroxymethylbilane synthase	0			0.223814	0.56973	0.569021		0.446572	0.446572			93258_at	1426475_at	1426475_at
55739	UBE2V2	ubiquitin-conjugating enzyme E2 variant 2	0	0.479016	0.54665		0.382153	0.111875	0.517259	0.271173	0.446063	209096_at	209096_at		1417983_a_at	1417983_a_at
86613	EG665503	predicted gene, EG665503	0			0.375504	0.508657	0.480928		0.445733	0.445733			104038_at	1448463_at	1448463_at
7350	C16orf80	chromosome 16 open reading frame 80	0	0.600978	0.503399	0.0934713	0.321334	0.540522	0.564381	0.273821	0.445638	217957_at	217957_at	93588_at	1419462_s_at	1419462_s_at
40860	FHOD1	formin homology 2 domain containing 1	0	0.698533	0.716004		0.0261467		0.715714	0.0261467	0.445533	221597_s_at	221597_s_at		1435557_at
6110	DNPEP	aspartyl aminopeptidase	0	0.327907	0.498935		0.510771	0.301345	0.409148	0.436593	0.445242	201937_s_at	38703_at		1437437_x_at	1437437_x_at
2108	PSMD11	proteasome (prosome, macropain) 26S subunit, non-ATPase, 11	0	0.361109	0.556834	0.287622	0.468528	0.400011	0.455184	0.385601	0.445003	208777_s_at	208777_s_at	94796_at	1437080_s_at	1437080_s_at
7139	ATP6V1H	ATPase, H+ transporting, lysosomal 50/57kDa, V1 subunit H	0	0.573078	0.478007	0.204746	0.351914	0.343063	0.537388	0.298384	0.444756	221504_s_at	221504_s_at	96610_at	1415826_at	1415826_at
40681	XRCC5	X-ray repair complementing defective repair in Chinese hamster cells 5 (double-strand-break rejoining; Ku autoantigen, 80kDa)	0	0.622274	0.746563	0.128153	0.197211	0.128777	0.691307	0.163908	0.444569	208642_s_at	208642_s_at	96063_at	1451968_at	1451968_at
31955	FDX1L	ferredoxin 1-like	0		0.303994	0.469638	0.570982	0.445825	0.311918	0.491276	0.444018		226451_at	104044_at	1430293_a_at	1430293_a_at
1448	DDB1	damage-specific DNA binding protein 1, 127kDa	0	0.497254	0.460877	0.506631	0.334198	0.250602	0.487551	0.347747	0.443851	208619_at	208619_at	95682_at	1415735_at	1415735_at
43881	STRAP	serine/threonine kinase receptor associated protein	0	0.607895	0.639045	0.035549	0.399974	0.280241	0.630665	0.21128	0.443717	200870_at	200870_at	94292_at	1416566_at	1416566_at
32318	MTP18	mitochondrial protein 18 kDa	0		0.400592		0.393937	0.509046	0.417711	0.428031	0.443534		223172_s_at		1424223_at	1424223_at
12243	EBPL	emopamil binding protein-like	0		0.613277		0.359782	0.137123	0.645758	0.274187	0.443377		223306_at		1417298_at	1417298_at
69099	TUBB	tubulin, beta	0	0.374133	0.551108	0.318823	0.503328	0.259895	0.460462	0.376465	0.443356	211714_x_at	211714_x_at	94788_f_at	1416256_a_at	1416256_a_at
5563	ZMAT2	zinc finger, matrin type 2	0		0.57954		0.394466	0.142773	0.610313	0.296391	0.443332		224782_at		1417536_at	1417536_at
44067	IGBP1	immunoglobulin (CD79A) binding protein 1	0	0.404417	0.447916	0.179182	0.529193	0.566188	0.430527	0.409563	0.443038	202105_at	202105_at	101102_at	1420000_s_at	1420000_s_at
11461	C1orf50	chromosome 1 open reading frame 50	0	0.442287	0.525257		0.245594		0.487136	0.245594	0.442974	219406_at	219406_at		1438226_at
5343	RFT1	RFT1 homolog (S. cerevisiae)	0		0.390611				0.406881		0.442449		226060_at
38054	GNPDA1	glucosamine-6-phosphate deaminase 1	0	0.39619	0.405503				0.405945		0.442311	202382_s_at	202382_s_at
8691	SERP1	stress-associated endoplasmic reticulum protein 1	0	0.591467	0.659571	0.141622	0.271845	0.172154	0.632034	0.207962	0.442155	200971_s_at	200971_s_at	95708_at	1415827_a_at	1415827_a_at
16348	C11orf74	chromosome 11 open reading frame 74	0		0.309824		0.533951	0.457075	0.318397	0.503803	0.441726		228249_at		1416824_at	1416824_at
6821	AARSD1	alanyl-tRNA synthetase domain containing 1	0	0.339671	0.473896				0.405569		0.44172	222064_s_at	222064_s_at
14678	LPCAT3	lysophosphatidylcholine acyltransferase 3	0	0.672316	0.687333	0.10514	0.23814	0.10105	0.687943	0.163084	0.441612	209233_at	209233_at	98965_at	1423960_at	1423960_at
108096	ISCA1L	iron-sulfur cluster assembly 1 homolog (S. cerevisiae)-like	0	0.366265	0.440296				0.405315		0.44153	209274_s_at	209273_s_at
4675	ARPC1A	actin related protein 2/3 complex, subunit 1A, 41kDa	0	0.441626	0.481407	0.234046	0.394893	0.54186	0.466382	0.366208	0.441403	200950_at	200950_at	95144_at	1416079_a_at	1416079_a_at
2484	TSTA3	tissue specific transplantation antigen P35B	0	0.3319	0.394613	0.244006	0.647382	0.537667	0.36532	0.483269	0.440491	36936_at	36936_at	94298_at	1448495_at	1448495_at
10508	GABARAP	GABA(A) receptor-associated protein	0	0.357509	0.560533	0.247412	0.549497	0.252049	0.455752	0.375266	0.440416	200645_at	200645_at	96869_at	1416937_at	1416937_at
12003	CTNNBL1	catenin, beta like 1	0	0.412728	0.42056		0.381874	0.453373	0.422178	0.402432	0.440309	221021_s_at	221021_s_at		1448582_at	1448582_at
17107	CD3EAP	CD3e molecule, epsilon associated protein	0	0.541364	0.587448		0.115734		0.570911	0.115735	0.440101	203719_at	203719_at		1430138_at
377	OXCT1	3-oxoacid CoA transferase 1	0	0.362638	0.347605	0.617116	0.47028	0.470031	0.360521	0.488597	0.440054	202780_at	202780_at	92845_at	1449059_a_at	1449059_a_at
17675	TMEM18	transmembrane protein 18	0		0.611114		0.202106		0.643579	0.202106	0.440018		225489_at		1454836_at
37728	SNRPB2	small nuclear ribonucleoprotein polypeptide B''	0	0.583741	0.640292	0.0352267	0.419233	0.268613	0.618711	0.215727	0.439852	202505_at	202505_at	92839_f_at	1452422_a_at	1452422_a_at
74306	HSP90AB1	heat shock protein 90kDa alpha (cytosolic), class B member 1	0	0.403755	0.484912	0.374571	0.435314	0.344758	0.446772	0.383959	0.439439	200064_at	200064_at	95359_at	1416364_at	1416364_at
56691	RBM34	RNA binding motif protein 34	0	0.611311	0.553243		0.093038		0.593147	0.0930381	0.439419	212591_at	212591_at		1436595_at
49821	PAAF1	proteasomal ATPase-associated factor 1	0	0.344968	0.462237				0.402589		0.43843	218957_s_at	218957_s_at
5091	CPSF6	cleavage and polyadenylation specific factor 6, 68kDa	0	0.512532	0.497212		0.189549		0.512732	0.18955	0.437741	202469_s_at	202469_s_at		1428232_at
1006	CSE1L	CSE1 chromosome segregation 1-like (yeast)	0	0.614788	0.636833	0.0275514	0.383457	0.313643	0.633282	0.200937	0.437612	210766_s_at	210766_s_at	104317_at	1448809_at	1448809_at
56870	SELK	selenoprotein K	0			0.427732	0.485353	0.426293		0.437436	0.437435			160403_at	1423225_at	1423225_at
55884	GFER	growth factor, augmenter of liver regeneration (ERV1 homolog, S. cerevisiae)	0	0.340564	0.524045	0.224821	0.483469	0.533553	0.428386	0.400594	0.437275	204659_s_at	204659_s_at	160269_at	1452272_a_at	1452272_a_at
7642	NGFRAP1	nerve growth factor receptor (TNFRSF16) associated protein 1	0	0.371806	0.42576		0.439196	0.410941	0.402509	0.427365	0.437139	217963_s_at	217963_s_at		1428842_a_at	1428842_a_at
5264	TUSC2	tumor suppressor candidate 2	0	0.627449	0.693194	0.111193	0.292091	0.0730336	0.66742	0.172631	0.436651	203272_s_at	203272_s_at	160142_at	1417593_at	1417593_at
94517	PSMD10	proteasome (prosome, macropain) 26S subunit, non-ATPase, 10	0	0.533058	0.584508	0.0858132	0.373683	0.354468	0.564669	0.258313	0.436365	219485_s_at	219485_s_at	103319_at	1436559_a_at	1436559_a_at
8251	SNAPIN	SNAP-associated protein	0	0.603476	0.68867	0.150762	0.263881	0.093195	0.652266	0.183917	0.436147	200052_s_at	200052_s_at	160792_at	1415756_a_at	1426578_s_at
9315	NOSIP	nitric oxide synthase interacting protein	0	0.446996	0.646337		0.222726	0.188932	0.548247	0.21382	0.436145	217950_at	217950_at		1418965_at	1431428_a_at
57743	U2AF1L4	U2 small nuclear RNA auxiliary factor 1-like 4	0		0.0873278	0.751887	0.687249	0.703353	0.0809512	0.678368	0.435967		226700_at	160432_at	1434305_at	1434305_at
2701	HAT1	histone acetyltransferase 1	0	0.621819	0.653039	0.081773	0.264255	0.213044	0.644677	0.189521	0.435818	203138_at	203138_at	97895_f_at	1428061_at	1428061_at
104144	Rangrf	RAN guanine nucleotide release factor	0			0.327675	0.593485	0.315143		0.435668	0.435667			100562_at	1448740_at	1448740_at
56885	PDSS2	prenyl (decaprenyl) diphosphate synthase, subunit 2	0	0.447276	0.34689		0.41043		0.405666	0.410431	0.435573	219307_at	219307_at		1444085_at
91798	UBE2D4	ubiquitin-conjugating enzyme E2D 4 (putative)	0	0.394576	0.393815				0.400171		0.435465	218837_s_at	218837_s_at
10291	C17orf81	chromosome 17 open reading frame 81	0	0.212812	0.457888		0.712995	0.306389	0.317113	0.580364	0.435304	219260_s_at	219260_s_at		1431411_a_at	1431411_a_at
3821	DDOST	dolichyl-diphosphooligosaccharide-protein glycosyltransferase	0	0.515259	0.55136	0.25975	0.299961	0.281713	0.53971	0.279882	0.435279	208674_x_at	208674_x_at	101074_at	1416493_at	1416493_at
89227	C1D	nuclear DNA-binding protein	0	0.361979	0.43351				0.399549		0.434863	200056_s_at	200056_s_at
56014	KATNA1	katanin p60 (ATPase-containing) subunit A 1	0	0.600882	0.5928		0.152931	0.137063	0.606128	0.15142	0.434732	201049_s_at	201049_s_at		1450949_at	1450949_at
1954	PDE6D	phosphodiesterase 6D, cGMP-specific, rod, delta	0	0.489248	0.518495	0.376686	0.354266	0.18553	0.510288	0.307419	0.43461	204091_at	204091_at	160602_at	1416843_at	1416843_at
4919	UGP2	UDP-glucose pyrophosphorylase 2	0	0.592564	0.568234	0.0714325	0.431716	0.174072	0.589773	0.231769	0.433811	205480_s_at	205480_s_at	94481_at	1451742_a_at	1434486_x_at
32520	PPP1R11	protein phosphatase 1, regulatory (inhibitor) subunit 11	0	0.278311	0.412495		0.575955	0.454191	0.341115	0.531049	0.433784	201500_s_at	201500_s_at		1448565_at	1448565_at
5431	HDDC2	HD domain containing 2	0			0.242055	0.649747	0.312256		0.433494	0.433493			160659_at	1428823_at	1428823_at
12684	CDKN2AIPNL	CDKN2A interacting protein N-terminal like	0		0.383763				0.39928		0.433367		235006_at
9381	COMMD2	COMM domain containing 2	0		0.229737	0.556794	0.563315	0.522279	0.231053	0.527549	0.433119		223491_at	94030_at	1433594_at	1433594_at
11711	GEMIN6	gem (nuclear organelle) associated protein 6	0	0.613854	0.673576		0.139672	0.0625105	0.650493	0.112481	0.432877	219539_at	219539_at		1424300_at	1424300_at
4703	DRAP1	DR1-associated protein 1 (negative cofactor 2 alpha)	0	0.323716	0.505722	0.378113	0.544165	0.261097	0.410021	0.4127	0.432787	203258_at	203258_at	96617_at	1451676_at	1451676_at
74295	FTH1	ferritin, heavy polypeptide 1	0	0.217429	0.254688	0.731903	0.659573	0.62747	0.236861	0.643897	0.432786	200748_s_at	200748_s_at	94794_at	1448771_a_at	1448771_a_at
32466	SMYD2	SET and MYND domain containing 2	0	0.423553	0.454022	0.175507	0.555039	0.356737	0.443595	0.374832	0.432771	212922_s_at	212922_s_at	160794_at	1424760_a_at	1424760_a_at
12301	LZIC	leucine zipper and CTNNBIP1 domain containing	0		0.535278		0.257316		0.563564	0.257316	0.432568		226087_at		1429307_s_at
21318	ARPP-19	cyclic AMP phosphoprotein, 19 kD	0	0.271619	0.400406	0.159759	0.719016	0.64212	0.331435	0.511039	0.432537	221483_s_at	221483_s_at	97259_at	1422608_at	1422608_at
12274	CXorf40B	chromosome X open reading frame 40B	0	0.291612	0.375495		0.638767	0.356873	0.333034	0.54245	0.432283	213315_x_at	212961_x_at		1451302_at	1451302_at
4164	SCAMP3	secretory carrier membrane protein 3	0	0.569909	0.581299	0.154769	0.340186	0.159405	0.5835	0.235004	0.432239	201771_at	201771_at	98015_at	1416294_at	1416294_at
12094	NUDCD2	NudC domain containing 2	0	0.499016	0.789353	0.0907175	0.244723	0.161247	0.654942	0.17653	0.431884	208796_s_at	226642_s_at	160395_at	1418566_s_at	1418566_s_at
3175	ABCB7	ATP-binding cassette, sub-family B (MDR/TAP), member 7	0	0.456349	0.318694				0.396803		0.431567	209620_s_at	209620_s_at
1901	NUP88	nucleoporin 88kDa	0	0.424631	0.544646	0.212467	0.431213	0.299596	0.48641	0.32413	0.430286	202900_s_at	202900_s_at	98146_at	1428073_a_at	1428073_a_at
6564	ASNSD1	asparagine synthetase domain containing 1	0	0.46471	0.431153	0.391212	0.407374	0.265121	0.455476	0.355665	0.429575	217987_at	217987_at	97797_at	1430656_a_at	1430656_a_at
40575	NID2	nidogen 2 (osteonidogen)	0	0.879285	0.863571	0.0462204	0.0418092	0.0186634	0.878792	0.0416219	0.429564	217768_at	217768_at	93563_s_at	1423516_a_at	1423516_a_at
37660	PPP2CA	protein phosphatase 2 (formerly 2A), catalytic subunit, alpha isoform	0	0.480829	0.544776	0.0238365	0.540426	0.569847	0.51784	0.290177	0.429087	208652_at	208652_at	92638_at	1417367_at	1417367_at
5607	HIBCH	3-hydroxyisobutyryl-Coenzyme A hydrolase	0	0.380286	0.484271	0.169337	0.60474	0.28193	0.432986	0.379001	0.429057	213374_x_at	213374_x_at	103939_at	1451512_s_at	1451512_s_at
37415	RPS15A	ribosomal protein S15a	0		0.1733	0.56877	0.614867	0.585986	0.170408	0.568778	0.428673		235309_at	93730_at	1453467_s_at	1453467_s_at
12263	TLCD1	TLC domain containing 1	0	0.531933	0.630131		0.170891	0.132308	0.586339	0.161166	0.428307	203012_x_at	203012_x_at		1452132_at	1452132_at
1080	EIF2B1	eukaryotic translation initiation factor 2B, subunit 1 alpha, 26kDa	0	0.460005	0.565186	0.387992	0.31257	0.181563	0.515508	0.291326	0.428224	201632_at	201632_at	94462_at	1460730_at	1460730_at
7494	PTDSS1	phosphatidylserine synthase 1	0	0.604484	0.644107	0.0981018	0.314097	0.114092	0.631293	0.189452	0.427547	201433_s_at	201433_s_at	101931_at	1416372_at	1416372_at
10532	DIABLO	diablo homolog (Drosophila)	0	0.49983	0.672631	0.0093299	0.526419	0.472357	0.589922	0.222652	0.427509	219350_s_at	219350_s_at	100117_at	1417683_at	1417683_at
32726	MRPS5	mitochondrial ribosomal protein S5	0		0.544932	0.0555003	0.589368	0.457363	0.573717	0.335558	0.42739		224333_s_at	160470_at	1448488_at	1448488_at
696	NQO2	NAD(P)H dehydrogenase, quinone 2	0	0.441224	0.521943		0.306493	0.212546	0.485203	0.275491	0.426917	203814_s_at	203814_s_at		1449983_a_at	1449983_a_at
3046	GPS1	G protein pathway suppressor 1	0	0.33392	0.454455				0.392586		0.426774	217782_s_at	217782_s_at
6399	TRAPPC3	trafficking protein particle complex 3	0	0.544341	0.668911	0.193848	0.262558	0.113134	0.611737	0.203495	0.426715	203511_s_at	203511_s_at	101514_at	1416771_at	1416771_at
8142	FXC1	fracture callus 1 homolog (rat)	0	0.092088	0.299108	0.643334	0.787363	0.861796	0.164644	0.744089	0.425535	217981_s_at	222481_at	99123_s_at	1448887_x_at	1417916_a_at
9376	GLOD4	glyoxalase domain containing 4	0	0.353755	0.49826	0.156705	0.53748	0.462496	0.424057	0.382168	0.425303	209092_s_at	209092_s_at	98613_at	1428421_a_at	1428421_a_at
9371	MRPS18C	mitochondrial ribosomal protein S18C	0	0.0159609	0.814046		0.842552	0.807681	0.17585	0.823652	0.42528	220103_s_at	228019_s_at		1427901_at	1427901_at
2881	GGH	gamma-glutamyl hydrolase (conjugase, folylpolygammaglutamyl hydrolase)	0	0.330107	0.455423				0.391286		0.425147	203560_at	203560_at
49831	C17orf90	chromosome 17 open reading frame 90	0	0.404879	0.558136		0.377135	0.12418	0.481655	0.276429	0.425109	221797_at	50374_at		1441878_s_at	1460254_at
50465	C19orf36	chromosome 19 open reading frame 36	0	0.366583	0.408798				0.390791		0.424671	206592_s_at	206592_s_at
27813	CCDC142	coiled-coil domain containing 142	0		0.0186563	0.825871	0.875842	0.833901	0.0151468	0.825427	0.424055		239922_at	99153_at	1451178_at	1451178_at
22219	EIF1B	eukaryotic translation initiation factor 1B	0	0.365715	0.287714	0.408007	0.531966	0.595233	0.333278	0.490471	0.423915	201738_at	201738_at	98953_at	1428272_at	1428272_at
37696	PEX19	peroxisomal biogenesis factor 19	0	0.37829	0.494042	0.296811	0.556099	0.166192	0.436728	0.364847	0.423811	201706_s_at	201706_s_at	95074_at	1416425_at	1416425_at
12329	MED30	mediator complex subunit 30	0		0.303617		0.540023	0.370053	0.311619	0.479701	0.423707		227787_s_at		1448917_at	1448917_at
9028	DCUN1D5	DCN1, defective in cullin neddylation 1, domain containing 5 (S. cerevisiae)	0		0.670126	0.183998	0.399458	0.171612	0.704248	0.269901	0.423245		223151_at	96647_at	1432271_a_at	1432271_a_at
21153	RBBP4	retinoblastoma binding protein 4	0	0.326673	0.422724	0.186614	0.554634	0.618729	0.37413	0.436154	0.422766	210371_s_at	210371_s_at	92647_at	1434892_x_at	1434892_x_at
3643	Hmgn1	high mobility group nucleosomal binding domain 1	0			0.309653	0.513854	0.442103		0.422081	0.42208			96699_at	1455897_x_at	1455897_x_at
10560	MED8	mediator complex subunit 8	0	0.279111	0.332006		0.595341	0.533366	0.306468	0.568224	0.421982	213696_s_at	213127_s_at		1431423_a_at	1431423_a_at
9475	GPR89A	G protein-coupled receptor 89A	0	0.397174	0.356748		0.504979	0.277458	0.383121	0.424114	0.4219	222140_s_at	225463_x_at		1424696_at	1424696_at
5289	ERGIC3	ERGIC and golgi 3	0	0.381484	0.527713	0.183984	0.490092	0.312963	0.454036	0.342217	0.421813	216032_s_at	216032_s_at	96345_at	1451017_at	1423548_s_at
2903	EIF2B5	eukaryotic translation initiation factor 2B, subunit 5 epsilon, 82kDa	0	0.437826	0.332435	0.508215	0.435583	0.3188	0.393343	0.40944	0.420937	212351_at	212351_at	96822_at	1433886_at	1433886_at
37524	CBR1	carbonyl reductase 1	0	0.307821	0.414836	0.400255	0.540776	0.399632	0.360024	0.449508	0.420816	209213_at	209213_at	96110_at	1460196_at	1460196_at
3295	FRG1	FSHD region gene 1	0	0.541009	0.67364	0.125143	0.275936	0.141105	0.612183	0.195521	0.420809	204145_at	204145_at	100978_at	1417253_at	1417253_at
10745	CSRP2BP	CSRP2 binding protein	0		0.473367		0.297701		0.497048	0.297702	0.420119		228544_s_at		1459476_s_at
32173	TIMM22	translocase of inner mitochondrial membrane 22 homolog (yeast)	0		0.374129	0.271482	0.58101	0.326381	0.388898	0.414285	0.419892		222841_s_at	93348_at	1448517_at	1448517_at
22710	MORF4L2	mortality factor 4 like 2	0	0.476241	0.51275	0.194096	0.421952	0.203283	0.500179	0.291269	0.419578	201994_at	201994_at	96632_at	1456743_x_at	1456743_x_at
4160	FARSB	phenylalanyl-tRNA synthetase, beta subunit	0		0.644938	0.0483987	0.495244	0.384159	0.678579	0.277638	0.419296		223035_s_at	94494_at	1423709_s_at	1423709_s_at
5463	NFS1	NFS1 nitrogen fixation 1 homolog (S. cerevisiae)	0	0.206578	0.338901	0.739359	0.589099	0.457846	0.265114	0.57604	0.419255	218455_at	218455_at	95065_at	1416373_at	1416373_at
15570	TMEM32	transmembrane protein 32	0		0.377994		0.401034		0.393052	0.401034	0.419224		225125_at		1436705_at
37296	UROS	uroporphyrinogen III synthase (congenital erythropoietic porphyria)	0	0.606015	0.593302	0.157136	0.280034	0.103134	0.608551	0.195938	0.419063	203031_s_at	203031_s_at	97993_at	1423482_at	1423482_at
7747	GSTZ1	glutathione transferase zeta 1 (maleylacetoacetate isomerase)	0	0.363761	0.49769	0.564803	0.416269	0.136569	0.430423	0.361607	0.418765	209531_at	209531_at	160350_at	1427552_a_at	1427552_a_at
9542	CXorf26	chromosome X open reading frame 26	0		0.529652		0.308834	0.266317	0.557538	0.295556	0.418356		223294_at		1417921_at	1417921_at
20724	YWHAB	tyrosine 3-monooxygenase/tryptophan 5-monooxygenase activation protein, beta polypeptide	0	0.445278	0.593656	0.0276695	0.539854	0.404892	0.521276	0.268758	0.418227	208743_s_at	217718_s_at	98053_at	1420880_a_at	1420880_a_at
21286	ANP32B	acidic (leucine-rich) nuclear phosphoprotein 32 family, member B	0	0.474312	0.498593	0.269632	0.335058	0.272127	0.492915	0.295014	0.417616	201306_s_at	201306_s_at	96891_at	1417082_at	1417082_at
148	GSS	glutathione synthetase	0	0.666173	0.603254	0.0775995	0.27319	0.108762	0.646718	0.165583	0.417488	201415_at	201415_at	101425_at	1448273_at	1448273_at
9745	NSMCE4A	non-SMC element 4 homolog A (S. cerevisiae)	0	0.374752	0.439451	0.271588	0.465874	0.41649	0.409445	0.383149	0.417251	219067_s_at	219067_s_at	93986_at	1428213_at	1428213_at
48407	Ywhaq	tyrosine 3-monooxygenase/tryptophan 5-monooxygenase activation protein, theta polypeptide	0			0.363608	0.488247	0.409072		0.416908	0.416908			97061_g_at	1460590_s_at	1420830_x_at
74307	HSPA14	heat shock 70kDa protein 14	0	0.532428	0.534622	0.0898092	0.3269	0.375533	0.541045	0.247092	0.415644	219212_at	219212_at	101562_at	1448586_at	1448586_at
3107	EBAG9	estrogen receptor binding site associated, antigen, 9	0	0.566802	0.539777		0.225628	0.0790022	0.56215	0.167154	0.415568	204274_at	204274_at		1422669_at	1422669_at
44517	NUP35	nucleoporin 35kDa	0		0.368745				0.383018		0.414797		225470_at
51665	TMEM99	transmembrane protein 99	0		0.369016				0.383191		0.414732		226565_at
3411	CDK2AP1	CDK2-associated protein 1	0	0.324355	0.452625	0.158596	0.52882	0.588542	0.386277	0.404979	0.414634	201938_at	201938_at	98532_at	1435509_x_at	1435509_x_at
85776	SVIP	small VCP/p97-interacting protein	0		0.368547				0.38274		0.414341		226278_at
55478	ALAS1	aminolevulinate, delta-, synthase 1	0	0.497743	0.423195	0.449054	0.347193	0.153024	0.470222	0.311387	0.414283	205633_s_at	205633_s_at	93500_at	1424126_at	1424126_at
10539	MAP2K1IP1	mitogen-activated protein kinase kinase 1 interacting protein 1	0	0.370512	0.384155				0.381779		0.414111	217971_at	217971_at
9703	ENOSF1	enolase superfamily member 1	0	0.366334	0.388458				0.381816		0.414076	202589_at	202589_at
41211	PTCD3	Pentatricopeptide repeat domain 3	0	0.408205	0.408707	0.438636	0.434835	0.233887	0.413822	0.371335	0.413806	217895_at	217895_at	160400_at	1428090_at	1428090_at
55534	GNAS	GNAS complex locus	0	0.362476	0.392459				0.381411		0.41362	200981_x_at	200981_x_at
9292	GMNN	geminin, DNA replication inhibitor	0	0.393828	0.499975	0.151396	0.410547	0.489483	0.44837	0.332676	0.413541	218350_s_at	218350_s_at	160069_at	1417506_at	1417506_at
9730	UBE2Q1	ubiquitin-conjugating enzyme E2Q family member 1	0	0.413739	0.448781		0.273127		0.435722	0.273128	0.413163	217978_s_at	217978_s_at		1429311_at
4261	HRSP12	heat-responsive protein 12	0	0.538717	0.560727	0.170208	0.32578	0.138551	0.557087	0.228788	0.412895	203790_s_at	203790_s_at	96048_at	1428326_s_at	1428326_s_at
36273	ASMTL	acetylserotonin O-methyltransferase-like	0	0.360067	0.393326				0.380531		0.412576	36553_at	36553_at
11293	MRPL44	mitochondrial ribosomal protein L44	0	0.118627	0.517789	0.688841	0.623048	0.421468	0.261334	0.567807	0.412419	218202_x_at	222555_s_at	97296_at	1437391_x_at	1437391_x_at
8548	COMMD5	COMM domain containing 5	0		0.519199	0.227643	0.434348	0.281567	0.546346	0.326997	0.411084		223819_x_at	94945_at	1449694_s_at	1449694_s_at
10726	THAP11	THAP domain containing 11	0	0.57996	0.462788		0.199468	0.158468	0.534214	0.188235	0.411044	212910_at	212910_at		1416428_at	1416428_at
11932	ACYP1	acylphosphatase 1, erythrocyte (common) type	0	0.321152	0.31904	0.763277	0.333228	0.497846	0.324233	0.475074	0.410809	205260_s_at	205260_s_at	93560_at	1421022_x_at	1421022_x_at
12513	UCHL5IP	UCHL5 interacting protein	0				0.382492	0.48159		0.41067	0.41067				1424277_at	1424277_at
10033	RNMTL1	RNA methyltransferase like 1	0	0.581472	0.511937	0.259483	0.286844	0.101423	0.557731	0.225068	0.410655	218993_at	218993_at	160722_at	1428766_at	1428766_at
30982	COMT	catechol-O-methyltransferase	0	0.501087	0.47309	0.296839	0.275066	0.282499	0.495244	0.279981	0.410243	208818_s_at	208818_s_at	98535_at	1449183_at	1449183_at
2481	TSSC1	tumor suppressing subtransferable candidate 1	0	0.580453	0.676063	0.130132	0.302059	0.0434242	0.634266	0.165007	0.40938	217968_at	217968_at	160587_at	1436955_at	1436955_at
5069	ZNF32	zinc finger protein 32	0	0.365915	0.330385	0.50384	0.436685		0.354156	0.439214	0.408548	209538_at	209538_at	104361_at	1434689_at
3598	H2AFY	H2A histone family, member Y	0	0.587723	0.684796	0.118251	0.162388	0.17437	0.64226	0.157453	0.407597	207168_s_at	207168_s_at	97452_at	1424572_a_at	1424572_a_at
37836	THOC5	THO complex 5	0	0.381967	0.459639		0.284253		0.423036	0.284254	0.407469	209418_s_at	209418_s_at		1452672_at
7155	COG4	component of oligomeric golgi complex 4	0				0.351525	0.537921		0.406836	0.406836				1419809_s_at	1419809_s_at
37623	MTX1	metaxin 1	0			0.146679	0.694964	0.271939		0.406753	0.406753			94277_at	1418522_at	1418521_a_at
41388	NMRAL1	NmrA-like family domain containing 1	0		0.568588		0.192778		0.598902	0.192778	0.406617		223206_s_at		1430530_s_at
13006	RPAIN	RPA interacting protein	0		0.546194		0.209772		0.575156	0.209772	0.406495		228183_s_at		1428828_at
37263	TOR1A	torsin family 1, member A (torsin A)	0	0.315622	0.37913		0.446911	0.461404	0.348348	0.447443	0.406106	202349_at	202348_s_at		1426515_a_at	1426515_a_at
41776	ACYP2	acylphosphatase 2, muscle type	0	0.356556	0.392118	0.641246	0.311452	0.350138	0.378308	0.396007	0.405997	206833_s_at	206833_s_at	104258_at	1427943_at	1427943_at
1257	RHOA	ras homolog gene family, member A	0	0.402731	0.523045	0.124003	0.430691	0.355632	0.46459	0.301792	0.405799	200736_s_at	200059_s_at	101113_at	1437628_s_at	1437628_s_at
12232	ATP5S	ATP synthase, H+ transporting, mitochondrial F0 complex, subunit s (factor B)	1	0.66615	0.521363		0.140607	0.0632777	0.610216	0.113712	0.405476	213995_at	213995_at		1417970_at	1417970_at
4383	ARMET	arginine-rich, mutated in early stage tumors	0	0.335557	0.461321	0.300814	0.409712	0.440959	0.397043	0.373627	0.405398	202655_at	202655_at	95749_at	1428112_at	1428112_at
74582	HNRNPA0	heterogeneous nuclear ribonucleoprotein A0	0	0.363332	0.460292		0.301976		0.412332	0.301976	0.405279	201054_at	201054_at		1428407_at
9663	CKLF	chemokine-like factor	0	0.470121	0.591441		0.209965	0.118026	0.534085	0.178964	0.405094	221058_s_at	223451_s_at		1451374_x_at	1451374_x_at
16357	SPDYA	speedy homolog A (Drosophila)	0	0.351736	0.390763				0.374027		0.405093	221229_s_at	221229_s_at
5706	FCF1	FCF1 small subunit (SSU) processome component homolog (S. cerevisiae)	0	0.220965	0.361862	0.456216	0.653735		0.283497	0.555477	0.40506	212499_s_at	212499_s_at	98901_at	1452795_at
10603	MCCC1	methylcrotonoyl-Coenzyme A carboxylase 1 (alpha)	0	0.54304	0.438677	0.235423	0.333007	0.180793	0.502268	0.264137	0.404694	218440_at	218440_at	94940_at	1417227_at	1417227_at
68370	NAE1	NEDD8 activating enzyme E1 subunit 1	0	0.578642	0.585094	0.110538	0.300345	0.117535	0.589778	0.191381	0.404515	202268_s_at	202268_s_at	93794_at	1423781_at	1423781_at
68487	DDX39	DEAD (Asp-Glu-Ala-Asp) box polypeptide 39	0	0.348271	0.404698		0.415414	0.337054	0.378854	0.387069	0.40386	201584_s_at	201584_s_at		1455814_x_at	1455814_x_at
12074	CCDC43	coiled-coil domain containing 43	0		0.535749		0.312002	0.199234	0.564096	0.272192	0.403798		225607_at		1418543_s_at	1418543_s_at
37945	WRB	tryptophan rich basic protein	0	0.397978	0.425289		0.289302		0.415792	0.289302	0.403634	202749_at	202749_at		1460446_at
5168	VCP	valosin-containing protein	0	0.344738	0.427143	0.345128	0.402575	0.446362	0.387103	0.382015	0.40363	208649_s_at	208649_s_at	100710_at	1423030_at	1423030_at
3623	CDK5	cyclin-dependent kinase 5	0	0.438097	0.587841	0.285272	0.30995	0.129605	0.514672	0.251083	0.403594	204247_s_at	204247_s_at	100444_at	1450674_at	1450674_at
41625	TCTEX1D2	Tctex1 domain containing 2	0		0.503759		0.240926		0.529739	0.240927	0.403498		228606_at		1428973_s_at
3586	POLR1C	polymerase (RNA) I polypeptide C, 30kDa	0			0.246888	0.443173	0.591354		0.403368	0.403367			160426_at	1449648_s_at	1449648_s_at
36420	FASTKD1	FAST kinase domains 1	0	0.502673	0.483733		0.241762	0.148406	0.501412	0.21076	0.403216	219002_at	219002_at		1427342_at	1427342_at
101187	CDC42	cell division cycle 42 (GTP binding protein, 25kDa)	0	0.307479	0.443464				0.372292		0.402963	208728_s_at	208728_s_at
32308	CMPK1	cytidine monophosphate (UMP-CMP) kinase 1, cytosolic	0	0.342826	0.478802	0.237997	0.469373	0.334016	0.408609	0.356148	0.402891	217870_s_at	217870_s_at	160356_at	1423073_at	1423073_at
11347	MESDC2	mesoderm development candidate 2	0		0.481461	0.169405	0.449497	0.384459	0.505713	0.334076	0.402616		224679_at	95405_at	1416181_at	1416181_at
11657	C17orf42	chromosome 17 open reading frame 42	0	0.305007	0.43831		0.436433	0.341008	0.368241	0.401794	0.402313	219146_at	219146_at		1452256_at	1452256_at
12195	SLC35A4	solute carrier family 35, member A4	0		0.435415		0.401524	0.222948	0.455742	0.336201	0.401821		224626_at		1456013_x_at	1456013_x_at
11648	FLJ11506	hypothetical protein FLJ11506	0	0.448643	0.497363		0.277458	0.163073	0.477546	0.237035	0.401713	202852_s_at	202852_s_at		1424016_at	1424016_at
4654	CIB1	calcium and integrin binding 1 (calmyrin)	0	0.352202	0.533086	0.0293301	0.64665	0.430143	0.439348	0.319224	0.401213	201953_at	201953_at	95387_f_at	1448564_at	1448564_at
3275	ETFDH	electron-transferring-flavoprotein dehydrogenase	0	0.302853	0.388322	0.296015	0.536292	0.43961	0.345262	0.427669	0.401197	205530_at	204185_x_at	97869_at	1451084_at	1451084_at
66004	APITD1	apoptosis-inducing, TAF9-like domain 1	0	0.412168	0.522776		0.182253		0.469358	0.182253	0.401036	213454_at	213454_at		1453067_at
38284	C14orf1	chromosome 14 open reading frame 1	0	0.603176	0.590846	0.105493	0.269951	0.101544	0.605784	0.1747	0.40064	202562_s_at	202562_s_at	96093_at	1454161_s_at	1454161_s_at
32577	NOL12	nucleolar protein 12	0	0.254496	0.496779		0.438741	0.351644	0.362084	0.407546	0.400421	219324_at	219324_at		1423453_at	1423453_at
9522	C14orf129	chromosome 14 open reading frame 129	0		0.423594		0.314554		0.442948	0.314554	0.400352		223239_at		1433700_at
806	RRM1	ribonucleotide reductase M1	0	0.548755	0.583643	0.105083	0.248782	0.231165	0.572639	0.198742	0.400226	201477_s_at	201477_s_at	100612_at	1415878_at	1415878_at
7212	NONO	non-POU domain containing, octamer-binding	0	0.400323	0.577609	0.0898585	0.4026	0.346834	0.488209	0.269929	0.400207	200057_s_at	200057_s_at	93830_at	1448103_s_at	1448103_s_at
55708	SFRS3	splicing factor, arginine/serine-rich 3	0	0.531445	0.55302	0.0584201	0.351915	0.272631	0.549334	0.216284	0.399748	208672_s_at	208672_s_at	101003_at	1416150_a_at	1416150_a_at
8957	FASTKD2	FAST kinase domains 2	0	0.246967	0.492228		0.472253	0.317808	0.354679	0.417051	0.398885	216996_s_at	216996_s_at		1426741_a_at	1426741_a_at
5211	PROSC	proline synthetase co-transcribed homolog (bacterial)	0	0.449284	0.412357	0.305539	0.431279	0.169573	0.438026	0.316757	0.398803	209384_at	209384_at	101568_at	1423044_at	1423044_at
2013	POLB	polymerase (DNA directed), beta	0	0.458422	0.421413	0.171152	0.430995	0.280237	0.447838	0.305897	0.398538	203616_at	203616_at	96217_at	1434230_at	1434230_at
5907	FTSJ2	FtsJ homolog 2 (E. coli)	0	0.53088	0.516477		0.18454	0.136682	0.531518	0.171425	0.398247	218356_at	218356_at		1448969_at	1448969_at
7399	LGALS1	lectin, galactoside-binding, soluble, 1 (galectin 1)	0	0.359662	0.339892	0.483967	0.397637	0.390049	0.355664	0.406782	0.39764	201105_at	201105_at	99669_at	1455439_a_at	1455439_a_at
55890	HRAS	v-Ha-ras Harvey rat sarcoma viral oncogene homolog	0	0.276928	0.449876	0.270201	0.475293	0.504752	0.356537	0.405676	0.397348	212983_at	212983_at	160536_at	1422407_s_at	1422407_s_at
38223	YWHAE	tyrosine 3-monooxygenase/tryptophan 5-monooxygenase activation protein, epsilon polypeptide	0	0.398957	0.413564	0.0506781	0.567595	0.561355	0.411411	0.341916	0.397312	210996_s_at	210996_s_at	160485_r_at	1438839_a_at	1438839_a_at
57102	CHMP4B	chromatin modifying protein 4B	0		0.391438	0.214722	0.589909	0.223206	0.407773	0.372348	0.397255		225498_at	103555_at	1451988_s_at	1451988_s_at
3357	PET112L	PET112-like (yeast)	0	0.386315	0.532752		0.247064	0.247081	0.459506	0.249588	0.396907	204300_at	204300_at		1424282_at	1424282_at
12075	LOC728944	similar to THAP domain-containing protein 4	0	0.220817	0.575805	0.248572	0.500757	0.384019	0.372852	0.384809	0.396876	220417_s_at	224057_s_at	160814_at	1424052_at	1424052_at
37824	VAPA	VAMP (vesicle-associated membrane protein)-associated protein A, 33kDa	0	0.453623	0.441886	0.241374	0.392329	0.209429	0.454666	0.295326	0.396251	208780_x_at	208780_x_at	94889_at	1416465_a_at	1416466_at
37759	TST	thiosulfate sulfurtransferase (rhodanese)	0	0.506711	0.452065	0.31432	0.237791	0.264122	0.488685	0.262393	0.396097	209605_at	209605_at	160085_at	1448609_at	1448609_at
12875	C12orf32	chromosome 12 open reading frame 32	0		0.472329		0.318172	0.269884	0.495975	0.302305	0.396035		225837_at		1452313_at	1452313_at
55618	DCTD	dCMP deaminase	0	0.308279	0.429408				0.366302		0.396006	201572_x_at	210137_s_at
22992	HNRNPA2B1	heterogeneous nuclear ribonucleoprotein A2/B1	0	0.514385	0.498369	0.120746	0.327551	0.258529	0.514439	0.239814	0.395966	205292_s_at	205292_s_at	93117_at	1420365_a_at	1420365_a_at
6678	SF3B2	splicing factor 3b, subunit 2, 145kDa	0	0.503681	0.4524	0.115761	0.350654	0.348475	0.486726	0.263999	0.395629	200619_at	200619_at	162091_f_at	1433461_at	1438637_x_at
11837	TMEM134	transmembrane protein 134	0	0.32956	0.481721	0.413373	0.447139	0.158993	0.402789	0.347408	0.395401	218531_at	218531_at	95090_at	1455752_a_at	1455752_a_at
49646	DHRS4	dehydrogenase/reductase (SDR family) member 4	0	0.341688	0.490438	0.240697	0.47105	0.232366	0.413792	0.33523	0.395326	218021_at	218021_at	96678_at	1451559_a_at	1419382_a_at
11982	C1orf131	chromosome 1 open reading frame 131	0		0.511915		0.338921	0.164641	0.538658	0.275364	0.395248		226242_at		1448947_at	1448947_at
55483	ALDH9A1	aldehyde dehydrogenase 9 family, member A1	0	0.437894	0.423541	0.159165	0.461042	0.267785	0.437481	0.309995	0.394936	201612_at	201612_at	96243_f_at	1436689_a_at	1436689_a_at
569	BCKDHA	branched chain keto acid dehydrogenase E1, alpha polypeptide	0			0.504768	0.351417	0.413157		0.394716	0.394715			96035_at	1416647_at	1416647_at
32264	NOL11	nucleolar protein 11	0	0.508345	0.555421		0.255572	0.0494226	0.537302	0.16048	0.394317	221970_s_at	221970_s_at		1423480_at	1423480_at
23409	PTPLB	protein tyrosine phosphatase-like (proline instead of catalytic arginine), member b	0	0.27331	0.386541		0.519524	0.342354	0.326552	0.457617	0.39431	212640_at	212640_at		1449342_at	1449342_at
107079	PHC1	polyhomeotic homolog 1 (Drosophila)	0	0.339331	0.38523				0.364857		0.39427	200901_s_at	200901_s_at
37573	GTF2E2	general transcription factor IIE, polypeptide 2, beta 34kDa	0	0.443711	0.538048	0.137051	0.358677	0.243566	0.493769	0.255163	0.394168	202680_at	202680_at	98515_at	1448884_at	1448884_at
38236	KDELR2	KDEL (Lys-Asp-Glu-Leu) endoplasmic reticulum protein retention receptor 2	0	0.316275	0.414408				0.364507		0.393879	200699_at	200700_s_at
74521	CETN3	centrin, EF-hand protein, 3 (CDC31 homolog, yeast)	0	0.41015	0.50305	0.210856	0.396173	0.203014	0.45837	0.287225	0.393748	209662_at	209662_at	92788_f_at	1417239_at	1417239_at
110745	NUTF2	nuclear transport factor 2	0	0.313492	0.416683				0.364379		0.39363	202397_at	202397_at
110735	SSRP1	structure specific recognition protein 1	0	0.402592	0.556778	0.178378	0.356333	0.231316	0.479602	0.266923	0.393555	200957_s_at	200957_s_at	95069_at	1426788_a_at	1426788_a_at
12271	NSMCE2	non-SMC element 2, MMS21 homolog (S. cerevisiae)	0		0.578732		0.282018	0.142126	0.60959	0.232007	0.393417		226536_at		1424149_at	1424149_at
88646	FABP5	fatty acid binding protein 5 (psoriasis-associated)	0	0.364192	0.3527				0.363972		0.393171	202345_s_at	202345_s_at
38142	PPIE	peptidylprolyl isomerase E (cyclophilin E)	0	0.594221	0.640273	0.0371961	0.203176	0.306607	0.623961	0.153338	0.392948	210502_s_at	210502_s_at	102278_at	1450657_at	1450657_at
41114	NSFL1C	NSFL1 (p97) cofactor (p47)	0	0.278795	0.488899		0.441766	0.241504	0.374068	0.368653	0.392898	220248_x_at	232520_s_at		1429328_at	1429328_at
73264	DNAJC4	DnaJ (Hsp40) homolog, subfamily C, member 4	0			0.489501	0.433506	0.264768		0.392359	0.392358			102324_at	1417934_at	1417934_at
9530	PDZD11	PDZ domain containing 11	0			0.219231	0.478342	0.50715		0.391562	0.391561			99156_at	1451269_at	1451269_at
41106	IER3IP1	immediate early response 3 interacting protein 1	0	0.114808	0.565924		0.579002	0.517402	0.275304	0.553463	0.391533	211406_at	223071_at		1448702_at	1448702_at
37650	PKM2	pyruvate kinase, muscle	0	0.305467	0.358316	0.404673	0.514504	0.327564	0.333408	0.422378	0.391298	201251_at	201251_at	96066_s_at	1417308_at	1417308_at
45167	PSTK	phosphoseryl-tRNA kinase	0		0.229104	0.709753	0.488585	0.230445	0.23037	0.465823	0.39123		230129_at	99190_at	1434516_at	1434516_at
6272	MEMO1	mediator of cell motility 1	0	0.507164	0.470285	0.0804962	0.452583	0.181016	0.497174	0.246639	0.390946	219065_s_at	219065_s_at	98959_at	1449821_a_at	1449821_a_at
69077	MAPKAPK5	mitogen-activated protein kinase-activated protein kinase 5	0	0.375728	0.396615	0.268728	0.461143	0.295578	0.390207	0.353223	0.390731	212871_at	212871_at	104364_at	1417016_at	1417016_at
40583	CBX3	chromobox homolog 3 (HP1 gamma homolog, Drosophila)	0	0.476665	0.509051	0.0923199	0.386408	0.241629	0.498822	0.2446	0.390574	200037_s_at	200037_s_at	160272_at	1448504_a_at	1448504_a_at
2959	AIP	aryl hydrocarbon receptor interacting protein	0	0.410885	0.432792	0.250252	0.368495	0.30319	0.427047	0.312505	0.390564	201782_s_at	201782_s_at	92575_at	1423128_at	1423128_at
1933	PAFAH1B3	platelet-activating factor acetylhydrolase, isoform Ib, gamma subunit 29kDa	0	0.425786	0.559681	0.228348	0.209804	0.375597	0.494178	0.248181	0.390326	203228_at	203228_at	100576_at	1416410_at	1416410_at
10975	UBE2J2	ubiquitin-conjugating enzyme E2, J2 (UBC6 homolog, yeast)	0		0.350169		0.50772	0.180878	0.362543	0.383055	0.390265		225209_s_at		1426138_a_at	1426138_a_at
247	PHKB	phosphorylase kinase, beta	0	0.352561	0.36239				0.361312		0.39021	202738_s_at	202738_s_at
6257	SKIV2L2	superkiller viralicidic activity 2-like 2 (S. cerevisiae)	0	0.421489	0.490246		0.259745	0.192763	0.458866	0.238212	0.390139	212896_at	212896_at		1426718_at	1426718_at
20343	CLIC1	chloride intracellular channel 1	0	0.482989	0.503539	0.236348	0.240353	0.257336	0.500332	0.242164	0.389915	208659_at	208659_at	95654_at	1416656_at	1416656_at
3645	IDE	insulin-degrading enzyme	0	0.485284	0.55718	0.115488	0.312632	0.201823	0.52566	0.220776	0.389628	203327_at	203327_at	94380_at	1435140_at	1423120_at
32402	NUP133	nucleoporin 133kDa	0	0.389899	0.498824		0.248569	0.266348	0.444884	0.255242	0.389614	202184_s_at	202184_s_at		1423787_at	1423787_at
12053	NUDT16L1	nudix (nucleoside diphosphate linked moiety X)-type motif 16-like 1	0			0.251314	0.535575	0.336476		0.38959	0.38959			98061_at	1437624_x_at	1437624_x_at
19154	Psmg4	proteasome (prosome, macropain) assembly chaperone 4	0			0.0886882	0.564048	0.61602		0.389502	0.389501			104756_at	1435431_at	1435431_at
81827	SIRT3	sirtuin (silent mating type information regulation 2 homolog) 3 (S. cerevisiae)	0	0.223534	0.389607	0.622327	0.479403	0.353621	0.296237	0.46873	0.389454	221647_s_at	221647_s_at	160869_at	1417892_a_at	1417892_a_at
4198	PDIA6	protein disulfide isomerase family A, member 6	0	0.558346	0.602133	0.0860159	0.212656	0.222961	0.586605	0.174175	0.389048	208638_at	208638_at	94207_at	1423648_at	1423648_at
68223	GOLGA1	golgi autoantigen, golgin subfamily a, 1	0	0.640356	0.483827		0.0572109		0.578492	0.057211	0.389038	220966_x_at	220966_x_at		1435027_at
7887	PFDN2	prefoldin subunit 2	0			0.606213	0.312243	0.369848		0.388989	0.388988			102252_at	1421950_at	1421950_at
10513	ADRM1	adhesion regulating molecule 1	0	0.320204	0.49681	0.235186	0.379115	0.410749	0.403615	0.334309	0.388829	201281_at	201281_at	97875_at	1419263_a_at	1419263_a_at
32278	GPKOW	G patch domain and KOW motifs	0	0.329573	0.607313		0.17138		0.460427	0.17138	0.388429	203776_at	203776_at		1434344_at
101538	RAB4A	RAB4A, member RAS oncogene family	0	0.489293	0.539424	0.314571	0.226723	0.136872	0.519572	0.223611	0.388151	203581_at	203581_at	101921_at	1449048_s_at	1449048_s_at
4631	TIMM44	translocase of inner mitochondrial membrane 44 homolog (yeast)	0	0.350567	0.249028	0.378818	0.518155	0.480182	0.305595	0.451624	0.387695	203092_at	203092_at	98106_at	1448801_a_at	1417670_at
9519	ANKRD39	ankyrin repeat domain 39	0		0.599698		0.148537		0.631601	0.148537	0.387672		223532_at		1428863_at
36436	CISD2	CDGSH iron sulfur domain 2	0		0.55156		0.180749		0.580844	0.180749	0.387414		226689_at		1428441_at
1260	ARL2	ADP-ribosylation factor-like 2	0	0.321548	0.521467	0.191666	0.442414	0.27791	0.415767	0.318217	0.387331	202564_x_at	202564_x_at	103854_at	1422549_at	1422549_at
5783	ATP6V1D	ATPase, H+ transporting, lysosomal 34kDa, V1 subunit D	0			0.27278	0.507546	0.351212		0.38729	0.387289			96951_at	1416952_at	1416952_at
25175	UPRT	uracil phosphoribosyltransferase (FUR1) homolog (S. cerevisiae)	0		0.347247				0.359471		0.387266		226199_at
41349	ACN9	ACN9 homolog (S. cerevisiae)	0	0.267881	0.342084		0.53118		0.304213	0.531181	0.386551	218981_at	218981_at		1456614_at
6430	WDSOF1	WD repeats and SOF1 domain containing	0		0.553795	0.168563	0.401159	0.227475	0.583327	0.27995	0.386402		225676_s_at	103932_at	1435442_at	1435442_at
5984	PES1	pescadillo homolog 1, containing BRCT domain (zebrafish)	0	0.32953	0.382353				0.357864		0.386083	202212_at	202212_at
95094	HSD17B12	hydroxysteroid (17-beta) dehydrogenase 12	0	0.477262	0.471382	0.0880571	0.42446	0.226532	0.481422	0.252392	0.385824	217869_at	217869_at	94276_at	1450011_at	1450011_at
573	BLVRB	biliverdin reductase B (flavin reductase (NADPH))	0	0.298187	0.523198		0.247464	0.443134	0.402471	0.305466	0.385805	202201_at	202201_at		1451386_at	1451386_at
88537	RFK	riboflavin kinase	0	0.33568	0.373881				0.357649		0.385801	203225_s_at	203224_at
26703	C8orf40	chromosome 8 open reading frame 40	0		0.636447		0.311208	0.0533248	0.669843	0.191201	0.385597		225534_at		1438199_at	1438199_at
12207	CMC1	COX assembly mitochondrial protein homolog (S. cerevisiae)	0	0.047293	0.760583		0.682516		0.253195	0.682516	0.385455	218043_s_at	228283_at		1431510_s_at
16934	HN1L	hematological and neurological expressed 1-like	0	0.350788	0.354476				0.356818		0.384909	212115_at	212115_at
4622	MCRS1	microspherule protein 1	0	0.263004	0.471689				0.356893		0.384868	202556_s_at	202556_s_at
90878	MARS	methionyl-tRNA synthetase	0			0.276756	0.47857			0.384649	0.384648			96138_at	1455951_at
44893	MAPK1IP1L	mitogen-activated protein kinase 1 interacting protein 1-like	0	0.347569	0.357081				0.356541		0.384525	212643_at	212643_at
22951	MTMR2	myotubularin related protein 2	0	0.279736	0.446723				0.356155		0.384153	203494_s_at	203211_s_at
55815	CDC34	cell division cycle 34 homolog (S. cerevisiae)	0	0.157735	0.216062	0.741388	0.643643	0.62194	0.18423	0.636172	0.384028	212540_at	212540_at	94048_at	1434879_at	1434879_at
6078	PMPCA	peptidase (mitochondrial processing) alpha	0	0.540938	0.523249	0.0058782	0.592064	0.322307	0.541015	0.200425	0.383978	212088_at	212088_at	96848_at	1424662_at	1424662_at
38231	PSMF1	proteasome (prosome, macropain) inhibitor subunit 1 (PI31)	0	0.424325	0.531634		0.279052	0.0912361	0.479691	0.202504	0.38386	201053_s_at	201052_s_at		1451337_at	1451337_at
19263	TMEM219	transmembrane protein 219	0		0.458837		0.327855	0.223239	0.481284	0.293211	0.383834		224981_at		1424497_at	1424497_at
2900	ZNF259	zinc finger protein 259	0	0.420388	0.380768		0.364444	0.172069	0.407907	0.29313	0.383442	200054_at	200054_at		1419281_a_at	1419281_a_at
81910	Prickle4	prickle homolog 4 (Drosophila)	0			0.0171455	0.735186	0.686958		0.382927	0.382927			96685_at	1437336_x_at	1423087_a_at
112405	H2AFX	H2A histone family, member X	0	0.44506	0.473067	0.280824	0.285845	0.210702	0.464957	0.262436	0.382912	203040_s_at	203040_s_at	93019_at	1416746_at	1416746_at
13183	USP39	ubiquitin specific peptidase 39	0	0.464292	0.556028	0.0165489	0.496313	0.348199	0.513595	0.220022	0.382571	217829_s_at	217829_s_at	96646_at	1437007_x_at	1437007_x_at
9130	AASDHPPT	aminoadipate-semialdehyde dehydrogenase-phosphopantetheinyl transferase	0	0.349873	0.412528		0.303167		0.382871	0.303168	0.382366	202170_s_at	202169_s_at		1430515_s_at
20616	PSMB10	proteasome (prosome, macropain) subunit, beta type, 10	0	0.510905	0.464697	0.31215	0.203863	0.205042	0.497414	0.232486	0.382261	202659_at	202659_at	101486_at	1448632_at	1448632_at
31268	Eif4e2	eukaryotic translation initiation factor 4E member 2	0			0.0293306	0.667885	0.695473		0.382182	0.382181			96843_at	1435803_a_at	1435803_a_at
49509	TRSPAP1	tRNA selenocysteine associated protein 1	0	0.308452	0.392238		0.381444		0.350324	0.381445	0.381954	218977_s_at	218977_s_at		1428746_a_at
4989	CCDC85B	coiled-coil domain containing 85B	0	0.308994	0.400137				0.35439		0.3819	204610_s_at	204610_s_at
5757	CHMP5	chromatin modifying protein 5	0	0.415941	0.523321	0.0527742	0.47054	0.287803	0.471298	0.254875	0.381759	219356_s_at	219356_s_at	103076_at	1432270_a_at	1432270_a_at
7012	PDCL3	phosducin-like 3	0	0.414554	0.568488	0.0785089	0.408894	0.20857	0.491614	0.236829	0.381571	219043_s_at	219043_s_at	160268_at	1424002_at	1424002_at
8225	ORC3L	origin recognition complex, subunit 3-like (yeast)	0	0.390815	0.381084		0.352134	0.238395	0.391405	0.313057	0.381323	210028_s_at	210028_s_at		1416115_at	1416115_at
1456	DLST	dihydrolipoamide S-succinyltransferase (E2 component of 2-oxo-glutarate complex)	0	0.256035	0.182328	0.310602	0.718621	0.631166	0.22216	0.563865	0.381021	215210_s_at	215210_s_at	97880_at	1423710_at	1423710_at
3566	ATG5	ATG5 autophagy related 5 homolog (S. cerevisiae)	0	0.511544	0.540011	0.085443	0.292316	0.219042	0.532029	0.202977	0.380723	202511_s_at	202511_s_at	94225_at	1418236_s_at	1418236_s_at
31983	MRS2	MRS2 magnesium homeostasis factor homolog (S. cerevisiae)	0	0.344416	0.455432		0.261415		0.399308	0.261416	0.380693	218538_s_at	218538_s_at		1435548_at
1951	PDCD2	programmed cell death 2	0	0.369186	0.506745	0.172577	0.377931	0.281337	0.437205	0.284503	0.380397	204025_s_at	204025_s_at	160412_at	1423534_at	1423534_at
31475	DUT	deoxyuridine triphosphatase	0	0.595895	0.625871	0.00524191	0.390465	0.313393	0.618298	0.143246	0.38032	209932_s_at	208956_x_at	96287_at	1419270_a_at	1419270_a_at
90075	C5orf43	chromosome 5 open reading frame 43	0		0.44432		0.259757		0.465619	0.259757	0.379982		224740_at		1452737_at
4998	RABL4	RAB, member of RAS oncogene family-like 4	0	0.314109	0.410279	0.235349	0.439772	0.424881	0.361889	0.363572	0.379775	205037_at	205037_at	96941_at	1434299_x_at	1424648_at
5859	ASCC3L1	activating signal cointegrator 1 complex subunit 3-like 1	0	0.297883	0.41232		0.370365		0.352491	0.370365	0.379669	200058_s_at	200058_s_at		1460552_at
6645	CCDC25	coiled-coil domain containing 25	0	0.16863	0.625397				0.352187		0.379387	218125_s_at	222525_s_at
41149	GDE1	glycerophosphodiester phosphodiesterase 1	0	0.132256	0.418151		0.674489	0.459481	0.239096	0.601412	0.37934	202593_s_at	226214_at		1418444_a_at	1418444_a_at
12999	ZCCHC9	zinc finger, CCHC domain containing 9	0		0.340893				0.352456		0.378932		225538_at
47492	2310045N01Rik	RIKEN cDNA 2310045N01 gene	0				0.378653			0.378653	0.378653				1429079_a_at
9968	C8orf32	chromosome 8 open reading frame 32	0	0.439307	0.524044		0.122366		0.485112	0.122366	0.378626	219060_at	219060_at		1434144_s_at
9972	WDR70	WD repeat domain 70	0	0.356096	0.428459		0.2671		0.393941	0.267101	0.378573	219193_at	219193_at		1428858_at
100781	LYPLA1	lysophospholipase I	0	0.514537	0.505472	0.200483	0.20007	0.236126	0.517831	0.210095	0.377973	212449_s_at	212449_s_at	97207_f_at	1448244_at	1448244_at
4298	MAEA	macrophage erythroblast attacher	0	0.307113	0.395499				0.350931		0.377914	207922_s_at	207922_s_at
6885	RFC2	replication factor C (activator 1) 2, 40kDa	0	0.3807	0.519549	0.139976	0.372065	0.267083	0.449935	0.267639	0.377777	203696_s_at	1053_at	160759_at	1417503_at	1417503_at
65126	PANK2	pantothenate kinase 2 (Hallervorden-Spatz syndrome)	0	0.317397	0.366088		0.387483		0.343523	0.387483	0.377727	218809_at	218809_at		1431948_a_at
68707	TMED9	transmembrane emp24 protein transport domain containing 9	0	0.584183	0.53178	0.0467244	0.264598	0.242774	0.568535	0.172449	0.37759	205812_s_at	205812_s_at	100074_at	1439448_x_at	1439448_x_at
5308	TMED4	transmembrane emp24 protein transport domain containing 4	0		0.335984	0.495161	0.374412	0.293776	0.347051	0.374654	0.377296		224680_at	96894_at	1448422_at	1448422_at
37477	EIF4G2	eukaryotic translation initiation factor 4 gamma, 2	0	0.460675	0.509014	0.154721	0.345893	0.142168	0.489859	0.231183	0.376975	200004_at	200004_at	100535_at	1452758_s_at	1428362_at
11944	TMEM128	transmembrane protein 128	0		0.399753		0.363588	0.248324	0.416974	0.323951	0.376864		225462_at		1448317_at	1448317_at
81909	HNRNPK	heterogeneous nuclear ribonucleoprotein K	0	0.337946	0.545609		0.280403	0.167916	0.436271	0.240857	0.376717	200775_s_at	200775_s_at		1448176_a_at	1448176_a_at
87074	BC003266	cDNA sequence BC003266	0				0.454788	0.236507		0.37669	0.37669				1449189_at	1449189_at
3572	CLTC	clathrin, heavy chain (Hc)	0	0.483009	0.575851	0.137943	0.248728	0.164995	0.533481	0.196264	0.376605	200614_at	200614_at	160252_at	1454626_at	1454626_at
81697	Npm1	nucleophosmin 1	0			0.460656	0.412326	0.270186		0.376563	0.376562			101634_at	1415839_a_at	1415839_a_at
15511	MCAT	malonyl CoA:ACP acyltransferase (mitochondrial)	0	0.359832	0.404943		0.407031	0.156907	0.385582	0.311057	0.376554	213132_s_at	213132_s_at		1452216_at	1452216_at
7869	NTAN1	N-terminal asparagine amidase	0	0.350445	0.327561	0.0637911	0.600651	0.597525	0.344338	0.378214	0.376527	213062_at	213061_s_at	96666_at	1423538_at	1423538_at
51950	C5orf35	chromosome 5 open reading frame 35	0		0.338745				0.350166		0.376384		238465_at
32370	C11orf79	chromosome 11 open reading frame 79	0		0.580095	0.101487	0.467166	0.155467	0.611064	0.255986	0.376244		223048_at	103097_at	1428880_at	1452941_at
12102	MED29	mediator complex subunit 29	0		0.217486		0.511657	0.451964	0.217847	0.487403	0.376006		225708_at		1421903_at	1421903_at
88900	TCEAL4	transcription elongation factor A (SII)-like 4	0	0.280582	0.428204				0.349302		0.375978	202371_at	202371_at
1708	KPNA2	karyopherin alpha 2 (RAG cohort 1, importin alpha 1)	0	0.482045	0.492462	0.103592	0.306157	0.268216	0.49383	0.22649	0.375964	211762_s_at	211762_s_at	92790_at	1415860_at	1415860_at
32385	MED9	mediator complex subunit 9	0				0.487914	0.189057		0.375654	0.375653				1449448_at	1449448_at
41056	TRUB2	TruB pseudouridine (psi) synthase homolog 2 (E. coli)	0		0.627304		0.19937	0.151953	0.660333	0.185538	0.375583		223109_at		1424611_x_at	1424611_x_at
159	HMGCL	3-hydroxymethyl-3-methylglutaryl-Coenzyme A lyase (hydroxymethylglutaricaciduria)	0	0.307215	0.375712	0.541763	0.394995	0.229853	0.342365	0.378106	0.375311	202772_at	202772_at	94324_f_at	1424639_a_at	1424639_a_at
69370	TRAPPC6A	trafficking protein particle complex 6A	0	0.282619	0.349147		0.418534	0.447726	0.316514	0.426179	0.374977	204985_s_at	204985_s_at		1417034_at	1417034_at
7097	YARS2	tyrosyl-tRNA synthetase 2, mitochondrial	0				0.374874			0.374874	0.374874				1430134_a_at
2140	ABCD3	ATP-binding cassette, sub-family D (ALD), member 3	0	0.310719	0.337853	0.317344	0.533472	0.282619	0.326853	0.396506	0.374681	202850_at	202850_at	93045_at	1416679_at	1416679_at
3601	VPS26B	vacuolar protein sorting 26 homolog B (S. pombe)	0	0.642448	0.597969	0.0416042	0.251216	0.0840193	0.630855	0.130156	0.374629	218491_s_at	218491_s_at	99139_at	1428246_at	1428246_at
40210	DPP3	dipeptidyl-peptidase 3	0	0.475318	0.592418	0.0838945	0.281281	0.182319	0.537246	0.190235	0.374254	218567_x_at	218567_x_at	104306_at	1448215_a_at	1448215_a_at
4277	ZMPSTE24	zinc metallopeptidase (STE24 homolog, S. cerevisiae)	0	0.397614	0.434147		0.333191	0.133358	0.419886	0.256595	0.374119	202939_at	202939_at		1427923_at	1427923_at
14206	C1orf142	chromosome 1 open reading frame 142	0		0.588958	0.237002	0.304193	0.174666	0.620408	0.249718	0.373944		225244_at	96086_at	1438176_x_at	1423745_at
49451	NOL7	nucleolar protein 7, 27kDa	0			0.0982494	0.539878	0.573918		0.373907	0.373906			160398_at	1420486_at	1420486_at
9332	C1orf66	chromosome 1 open reading frame 66	0	0.731004	0.766677		0.0287501	0.0195964	0.756645	0.0275419	0.372884	218270_at	218270_at		1433961_at	1433961_at
9350	DHRS7	dehydrogenase/reductase (SDR family) member 7	0	0.398169	0.369461	0.532342	0.311935	0.163593	0.390435	0.317948	0.372775	210788_s_at	210788_s_at	95620_at	1426440_at	1426440_at
41633	Nudt8	nudix (nucleoside diphosphate linked moiety X)-type motif 8	0				0.494166	0.172846		0.372695	0.372695				1450111_a_at	1450111_a_at
41674	IAH1	isoamyl acetate-hydrolyzing esterase 1 homolog (S. cerevisiae)	0				0.359105	0.404376		0.372675	0.372675				1429119_at	1454898_s_at
68464	HSP90AA1	heat shock protein 90kDa alpha (cytosolic), class A member 1	0	0.532236	0.501212	0.168536	0.288351	0.0878989	0.525545	0.19649	0.37254	210211_s_at	210211_s_at	95282_at	1438902_a_at	1438902_a_at
4722	POLR3F	polymerase (RNA) III (DNA directed) polypeptide F, 39 kDa	0	0.775464	0.688187		0.037039	0.0148868	0.746675	0.0299625	0.372538	200012_x_at	200012_x_at		1451773_s_at	1451773_s_at
1327	CAPNS1	calpain, small subunit 1	0			0.261093	0.450922	0.410161		0.372527	0.372527			100610_at	1426400_a_at	1426400_a_at
40514	SRM	spermidine synthase	0	0.359421	0.524484	0.118408	0.410785	0.251377	0.439544	0.268548	0.372469	201516_at	201516_at	92540_f_at	1421260_a_at	1421260_a_at
4061	LAMP1	lysosomal-associated membrane protein 1	0	0.230538	0.330585	0.380705	0.555218	0.439078	0.276884	0.459602	0.37236	201553_s_at	201553_s_at	160089_at	1415880_a_at	1415880_a_at
24376	CAPZA1	capping protein (actin filament) muscle Z-line, alpha 1	0	0.316834	0.571126	0.229477	0.349787	0.199563	0.435183	0.272206	0.372138	208374_s_at	208374_s_at	93499_at	1452038_at	1439455_x_at
530	SOD2	superoxide dismutase 2, mitochondrial	0	0.0627593	0.137167	0.733951	0.859558	0.863755	0.0904641	0.804574	0.372108	215223_s_at	215223_s_at	96042_at	1448610_a_at	1448610_a_at
72241	FAM98B	family with sequence similarity 98, member B	0		0.302151		0.406014		0.310081	0.406014	0.371854		1564637_a_at		1460037_at
100582	0610010K14Rik	RIKEN cDNA 0610010K14 gene	0			0.393975	0.396247	0.346907		0.37175	0.371749			95636_at	1428679_s_at	1428679_s_at
10765	C11orf17	chromosome 11 open reading frame 17	0	0.27059	0.37796		0.450218	0.331725	0.32137	0.408734	0.371638	219953_s_at	219953_s_at		1450959_at	1450959_at
4018	UBA2	ubiquitin-like modifier activating enzyme 2	0	0.471682	0.394642	0.0689761	0.445875	0.309955	0.441843	0.264545	0.371337	201177_s_at	201177_s_at	96701_at	1448283_a_at	1448283_a_at
10505	PDCD10	programmed cell death 10	0	0.346102	0.529826		0.280974	0.144896	0.434103	0.232408	0.371192	210907_s_at	210907_s_at		1448527_at	1448527_at
3189	BAD	BCL2-antagonist of cell death	0	0.284808	0.449486	0.201603	0.424056	0.438931	0.361289	0.347135	0.371035	209364_at	1861_at	99670_at	1416583_at	1416583_at
100947	EIF5A	eukaryotic translation initiation factor 5A	0	0.194869	0.276616		0.64041	0.519196	0.232036	0.595733	0.371016	209350_s_at	209350_s_at		1451470_s_at	1451470_s_at
9494	PTPLAD1	protein tyrosine phosphatase-like A domain containing 1	0	0.252585	0.554807	0.338543	0.378971	0.221384	0.385758	0.319861	0.370975	221265_s_at	222405_at	93747_at	1433706_a_at	1433706_a_at
65046	ZNF664	zinc finger protein 664	0		0.334339				0.345276		0.370513		224593_at
2581	ZNF207	zinc finger protein 207	0	0.455862	0.55358		0.147997	0.153631	0.507805	0.153235	0.37022	200829_x_at	200829_x_at		1423545_a_at	1423545_a_at
5707	RARS2	arginyl-tRNA synthetase 2, mitochondrial	0		0.470748	0.203362	0.37437	0.291982	0.494184	0.296725	0.370197		225264_at	104305_at	1424209_at	1424209_at
854	ACLY	ATP citrate lyase	0	0.403625	0.547434	0.175904	0.288944	0.195697	0.475731	0.232372	0.370113	201128_s_at	201128_s_at	160207_at	1439459_x_at	1451666_at
108091	LOC150786	RAB6C-like	0	0.321245	0.362943				0.344102		0.369976	210406_s_at	210406_s_at
41042	FAM98A	family with sequence similarity 98, member A	0	0.430784	0.561008	0.102469	0.291791	0.236053	0.497274	0.214485	0.369805	212333_at	212333_at	95451_at	1416445_at	1416445_at
13291	CDC5L	CDC5 cell division cycle 5-like (S. pombe)	0	0.365742	0.310285				0.343955		0.36978	209056_s_at	209056_s_at
1284	AUH	AU RNA binding protein/enoyl-Coenzyme A hydratase	0	0.388612	0.228763	0.515313	0.460155	0.234973	0.313297	0.403204	0.369657	205052_at	205052_at	96650_at	1420776_a_at	1420776_a_at
4414	SNAPC5	small nuclear RNA activating complex, polypeptide 5, 19kDa	0	0.759629	0.762083		0.0234304	0.0181647	0.769156	0.0236699	0.369657	213203_at	213203_at		1427999_at	1427999_at
1222	PARP1	poly (ADP-ribose) polymerase family, member 1	0	0.465307	0.495535	0.139015	0.313562	0.172464	0.485858	0.223401	0.369645	208644_at	208644_at	101957_f_at	1435368_a_at	1435368_a_at
8785	TTC35	tetratricopeptide repeat domain 35	0	0.22384	0.382959	0.131468	0.707793	0.361995	0.293851	0.428976	0.369277	203584_at	203584_at	100400_at	1416668_at	1416668_at
50955	BRI3BP	BRI3 binding protein	0				0.368694			0.368694	0.368694				1428744_s_at
37612	LRPAP1	low density lipoprotein receptor-related protein associated protein 1	0	0.388557	0.444776	0.0961033	0.407021	0.365089	0.42019	0.279682	0.368438	201186_at	201186_at	100086_at	1436609_a_at	1436609_a_at
12275	TM2D3	TM2 domain containing 3	0	0.301385	0.271624	0.287075	0.527468	0.484502	0.290623	0.430711	0.367906	221702_s_at	221702_s_at	98125_at	1423951_at	1423951_at
1547	GARS	glycyl-tRNA synthetase	0	0.340418	0.35126	0.204545	0.484463	0.344047	0.349758	0.354183	0.367733	208693_s_at	208693_s_at	93270_at	1423784_at	1423784_at
11457	FASTKD3	FAST kinase domains 3	0	0.398269	0.409874		0.210664		0.409089	0.210665	0.367726	219200_at	219200_at		1452797_at
48535	LSM2	LSM2 homolog, U6 small nuclear RNA associated (S. cerevisiae)	0	0.48261	0.620204	0.111375	0.201262	0.16687	0.55466	0.169513	0.36765	209449_at	209449_at	101083_s_at	1451884_a_at	1451884_a_at
10199	IQWD1	IQ motif and WD repeats 1	0	0.375448	0.295682				0.342159		0.367599	217908_s_at	217908_s_at
41206	C1orf123	chromosome 1 open reading frame 123	0				0.444654	0.228996		0.367284	0.367284				1426467_s_at	1426467_s_at
75339	TMEM141	transmembrane protein 141	0		0.506783	0.382515	0.282711	0.177574	0.532921	0.276213	0.367083		225568_at	93232_at	1435259_s_at	1435259_s_at
41491	SMYD3	SET and MYND domain containing 3	0	0.426359	0.449611		0.15451		0.44324	0.15451	0.366806	218788_s_at	218788_s_at		1452817_at
87355	HMG1L1	high-mobility group (nonhistone chromosomal) protein 1-like 1	0	0.432664	0.527212	0.114894	0.266315	0.289993	0.483178	0.221013	0.3668	200680_x_at	200680_x_at	93095_at	1416176_at	1416176_at
41861	PDCD2L	programmed cell death 2-like	0		0.402519	0.0934908	0.498785	0.425244	0.419881	0.324375	0.36674		224467_s_at	160448_at	1426844_a_at	1426845_at
99845	KCMF1	potassium channel modulatory factor 1	0	0.395587	0.455025	0.044347	0.513702	0.331017	0.428679	0.268851	0.366707	217938_s_at	217938_s_at	95071_at	1418695_a_at	1418695_a_at
41703	COMTD1	catechol-O-methyltransferase domain containing 1	0		0.344306	0.131705	0.459249	0.54213	0.356011	0.353895	0.366431		226870_at	160590_r_at	1428635_at	1428635_at
18706	IFFO	intermediate filament family orphan	0	0.698992	0.623651		0.0489862	0.0429431	0.674723	0.0499811	0.366302	AFFX-HUMGAPDH/M33197_3_at	AFFX-HUMGAPDH/M33197_3_at		1454628_at	1454628_at
47922	GLB1	galactosidase, beta 1	0	0.269568	0.425269				0.34096		0.366222	201576_s_at	201576_s_at
3408	RAB7A	RAB7A, member RAS oncogene family	0	0.317736	0.359157				0.340461		0.365672	211961_s_at	211961_s_at
1453	DHPS	deoxyhypusine synthase	0	0.558399	0.524937	0.012036	0.41945	0.253011	0.551015	0.16902	0.365208	202802_at	211558_s_at	160405_at	1434003_a_at	1434004_at
3583	TMEM59	transmembrane protein 59	0	0.460521	0.452406	0.0585437			0.463535	0.0717737	0.365191	200620_at	200620_at	95477_at
1906	ODC1	ornithine decarboxylase 1	0	0.318398	0.356207				0.339657		0.364701	200790_at	200790_at
23328	CCDC90B	coiled-coil domain containing 90B	0	0.478779	0.487854	0.155539	0.263748	0.184478	0.489763	0.212625	0.364498	218288_s_at	218288_s_at	103873_i_at	1428505_at	1428505_at
6092	DDX47	DEAD (Asp-Glu-Ala-Asp) box polypeptide 47	0	0.463943	0.443204	0.249597	0.303951	0.119631	0.460777	0.235943	0.364227	220890_s_at	220890_s_at	96717_at	1423752_at	1423752_at
5362	MECR	mitochondrial trans-2-enoyl-CoA reductase	0	0.214152	0.437102	0.17402	0.628699	0.299914	0.309886	0.396075	0.364177	218664_at	218664_at	160798_at	1417098_s_at	1417098_s_at
48235	SLC25A12	solute carrier family 25 (mitochondrial carrier, Aralar), member 12	0	0.302317	0.371122		0.358961		0.337441	0.358962	0.364151	203340_s_at	203340_s_at		1428440_at
12622	C8orf76	chromosome 8 open reading frame 76	0		0.331723		0.362212	0.347632	0.342425	0.356118	0.364091		225702_at		1452215_at	1452215_at
32202	DCPS	decapping enzyme, scavenger	0	0.423857	0.531734	0.0696751	0.32479	0.29057	0.480003	0.218985	0.363678	218774_at	218774_at	94067_at	1424080_at	1424080_at
4627	SLC30A9	solute carrier family 30 (zinc transporter), member 9	0	0.534023	0.56627	0.0466377	0.275386	0.17511	0.556624	0.163469	0.363588	202614_at	202614_at	96845_at	1426668_at	1426668_at
9055	DNAJC9	DnaJ (Hsp40) homolog, subfamily C, member 9	0	0.420098	0.559787	0.0526914	0.298667	0.37407	0.490888	0.210226	0.363472	213088_s_at	213088_s_at	160203_at	1426473_at	1426473_at
3693	EXOSC9	exosome component 9	0	0.314766	0.505241		0.311451	0.157642	0.403784	0.2556	0.363036	205061_s_at	205061_s_at		1418462_at	1418462_at
37510	ATP1B3	ATPase, Na+/K+ transporting, beta 3 polypeptide	0	0.417469	0.418591	0.34926	0.297384	0.152209	0.424021	0.266653	0.362868	208836_at	208836_at	99579_at	1423126_at	1423126_at
3148	MED21	mediator complex subunit 21	0	0.275093	0.410728				0.337976		0.362752	209362_at	209363_s_at
5876	MTO1	mitochondrial translation optimization 1 homolog (S. cerevisiae)	0	0.311662	0.375443		0.440712	0.186898	0.344222	0.345332	0.362532	218716_x_at	233665_x_at		1416991_at	1416991_at
9356	DERL2	Der1-like domain family, member 2	0	0.433237	0.419336	0.0565893	0.427649	0.361076	0.433165	0.257352	0.362476	218333_at	218333_at	160769_at	1448438_at	1448438_at
2204	RNH1	ribonuclease/angiogenin inhibitor 1	0	0.214508	0.455202	0.439236	0.330978	0.496739	0.316976	0.383621	0.36233	206050_s_at	206050_s_at	100621_at	1451201_s_at	1451201_s_at
32594	TXNDC15	thioredoxin domain containing 15	0	0.339662	0.374137		0.297433		0.359923	0.297433	0.362186	220495_s_at	220495_s_at		1428256_at
84779	Rbmxrt	RNA binding motif protein, X chromosome retrogene	0			0.236434	0.438576	0.423471		0.361979	0.361978			160192_at	1416177_at	1416177_at
11320	C8orf33	chromosome 8 open reading frame 33	0	0.416586	0.420108	0.122598	0.349003	0.333809	0.423967	0.264976	0.361847	218187_s_at	218187_s_at	94233_at	1416885_at	1416885_at
41308	DDX49	DEAD (Asp-Glu-Ala-Asp) box polypeptide 49	0	0.612426	0.529302	0.0150623	0.259036	0.32937	0.583325	0.144477	0.361793	31807_at	31807_at	102015_at	1455563_at	1455563_at
5980	PRPF31	PRP31 pre-mRNA processing factor 31 homolog (S. cerevisiae)	0	0.501233	0.572033	0.0764439	0.279225	0.119115	0.541811	0.170284	0.361317	202408_s_at	202408_s_at	103885_at	1448633_at	1448633_at
75204	HSDL2	hydroxysteroid dehydrogenase like 2	0	0.45571	0.42823	0.393015	0.215009	0.154235	0.449684	0.240156	0.361077	209513_s_at	209513_s_at	96096_f_at	1426857_a_at	1426857_a_at
18036	C19orf63	chromosome 19 open reading frame 63	0		0.198349	0.54422	0.410977	0.475499	0.197187	0.444313	0.360804		224727_at	96320_at	1424038_a_at	1424038_a_at
6391	UNC50	unc-50 homolog (C. elegans)	0	0.457038	0.386707	0.232039	0.338256	0.159283	0.430118	0.257452	0.360719	203583_at	203583_at	96675_at	1421982_a_at	1421982_a_at
56097	GPD1L	glycerol-3-phosphate dehydrogenase 1-like	0	0.397423	0.329924		0.264342		0.371309	0.264342	0.359749	212510_at	212510_at		1438195_at
38035	HDLBP	high density lipoprotein binding protein (vigilin)	0	0.331433	0.455648	0.330456	0.35232	0.172647	0.391848	0.292429	0.359702	221767_x_at	221767_x_at	96359_at	1415987_at	1419869_s_at
3588	EI24	etoposide induced 2.4 mRNA	0	0.17681	0.402408	0.487695	0.446764	0.470111	0.268957	0.444091	0.359678	216396_s_at	216396_s_at	99629_at	1416555_at	1416555_at
25695	GGA3	golgi associated, gamma adaptin ear containing, ARF binding protein 3	0	0.410739	0.558796		0.0968896		0.484582	0.0968897	0.359497	218014_at	218014_at		1438008_at
658	GSTM3	glutathione S-transferase M3 (brain)	0	0.205108	0.251411	0.629871	0.576064	0.323179	0.227888	0.507465	0.359389	202554_s_at	202554_s_at	100629_at	1416842_at	1416842_at
10512	ANAPC7	anaphase promoting complex subunit 7	0		0.380588		0.302681	0.32904	0.395944	0.311095	0.359386		225554_s_at		1418458_at	1418458_at
10518	C4orf14	chromosome 4 open reading frame 14	0		0.457571		0.346363	0.126979	0.479926	0.259561	0.358958		223157_at		1418222_at	1418222_at
269	PXMP3	peroxisomal membrane protein 3, 35kDa (Zellweger syndrome)	0	0.422974	0.43144	0.0800194	0.459346	0.197988	0.432742	0.251877	0.358835	210296_s_at	210296_s_at	103047_at	1420711_a_at	1420711_a_at
9326	UCHL5	ubiquitin carboxyl-terminal hydrolase L5	0	0.375092	0.528062	0.0709289	0.403689	0.237879	0.450126	0.236306	0.358679	219960_s_at	219960_s_at	100512_at	1419452_at	1419452_at
1501	ERCC1	excision repair cross-complementing rodent repair deficiency, complementation group 1 (includes overlapping antisense sequence)	0	0.594851	0.588322	0.0186917	0.309303	0.122549	0.600471	0.131378	0.358642	203720_s_at	203720_s_at	100424_at	1417328_at	1417328_at
4176	ARPC5	actin related protein 2/3 complex, subunit 5, 16kDa	0	0.242576	0.451314				0.33431		0.358445	211963_s_at	211963_s_at
10707	LYRM1	LYR motif containing 1	0	0.646628	0.500081		0.151932	0.0179639	0.589594	0.0828536	0.358349	203897_at	203897_at		1431774_a_at	1431774_a_at
9114	BRI3	brain protein I3	0		0.360475	0.328993	0.389463	0.264351	0.373912	0.333939	0.358019		223376_s_at	96037_at	1416924_at	1416924_at
10164	DDX28	DEAD (Asp-Glu-Ala-Asp) box polypeptide 28	0	0.364767	0.373479		0.253469		0.373937	0.25347	0.357994	203785_s_at	203785_s_at		1428702_at
40847	TIMM9	translocase of inner mitochondrial membrane 9 homolog (yeast)	0	0.390349	0.56654	0.251892	0.243805	0.120141	0.477267	0.212607	0.357942	218316_at	218316_at	96760_at	1449886_a_at	1449886_a_at
68273	PPP6C	protein phosphatase 6, catalytic subunit	0	0.553086	0.556663	0.0570725	0.280178	0.0971723	0.562624	0.152755	0.35778	203529_at	203529_at	160821_r_at	1424346_at	1424346_at
4322	MCM6	minichromosome maintenance complex component 6	0	0.354201	0.491707		0.238207	0.187149	0.42141	0.222773	0.357759	201930_at	201930_at		1416251_at	1416251_at
9537	RNF181	ring finger protein 181	0			0.207715	0.461565	0.395524		0.357757	0.357757			101971_at	1423729_a_at	1423729_a_at
8631	KLHDC2	kelch domain containing 2	0	0.386325	0.291541		0.330383	0.335373	0.345721	0.330893	0.357601	217906_at	217906_at		1435086_s_at	1435086_s_at
9404	COMMD10	COMM domain containing 10	0	0.247711	0.557671		0.232827		0.383808	0.232827	0.357594	218439_s_at	222637_at		1456236_s_at
19922	GATC	glutamyl-tRNA(Gln) amidotransferase, subunit C homolog (bacterial)	0	0.490182	0.619639		0.177742	0.0235724	0.558387	0.100197	0.35743	201698_s_at	201698_s_at		1425211_at	1425211_at
84372	UBE2E1	ubiquitin-conjugating enzyme E2E 1 (UBC4/5 homolog, yeast)	0	0.470102	0.56814	0.0430629	0.320521	0.194616	0.522672	0.178188	0.357165	212519_at	212519_at	92660_f_at	1416943_at	1416943_at
83162	EIF4B	eukaryotic translation initiation factor 4B	0	0.329617	0.328013				0.333215		0.357076	211938_at	211938_at
10216	ZC3H15	zinc finger CCCH-type containing 15	0	0.432127	0.572283	0.081495	0.299076	0.171293	0.503346	0.191778	0.356942	201595_s_at	201595_s_at	160251_at	1427876_at	1427876_at
90592	C9orf51	chromosome 9 open reading frame 51	0		0.323625				0.333579		0.356886		224452_s_at
68477	TAF12	TAF12 RNA polymerase II, TATA box binding protein (TBP)-associated factor, 20kDa	0	0.250223	0.504793		0.350459	0.210811	0.362507	0.300628	0.356391	209463_s_at	209463_s_at		1423398_at	1423398_at
5325	IARS	isoleucyl-tRNA synthetase	0	0.452324	0.465523	0.122056	0.312587	0.190476	0.464845	0.220443	0.356371	204744_s_at	204744_s_at	93752_at	1426705_s_at	1426705_s_at
10791	KIAA1143	KIAA1143	0		0.297166		0.499414	0.168132	0.304547	0.37222	0.356308		227493_s_at		1418048_at	1418048_at
11889	COASY	Coenzyme A synthase	0	0.355845	0.465145	0.0963147	0.425197	0.270672	0.410455	0.267805	0.356222	201913_s_at	201913_s_at	94241_at	1423701_at	1423701_at
16751	TMEM192	transmembrane protein 192	0		0.236476		0.481874	0.339217	0.238311	0.430932	0.356219		1555790_a_at		1453052_at	1424732_s_at
1040	DHX15	DEAH (Asp-Glu-Ala-His) box polypeptide 15	0	0.386413	0.461319		0.244246	0.152775	0.426118	0.213161	0.355514	201385_at	201385_at		1416145_at	1416144_a_at
8301	NXT1	NTF2-like export factor 1	0	0.395479	0.392137	0.137526	0.388692	0.285388	0.399466	0.277231	0.355487	218708_at	218708_at	160429_at	1422488_at	1422488_at
12312	UBL7	ubiquitin-like 7 (bone marrow stromal cell-derived)	0		0.559474		0.187896	0.208171	0.589263	0.197374	0.354998		225063_at		1451465_at	1451465_at
32544	SIL1	SIL1 homolog, endoplasmic reticulum chaperone (S. cerevisiae)	0	0.285394	0.349958		0.364407	0.389387	0.318272	0.371508	0.35474	218436_at	218436_at		1417354_at	1417354_at
11546	CCDC23	coiled-coil domain containing 23	0		0.257087		0.454055	0.316678	0.260702	0.406371	0.354617		226723_at		1425616_a_at	1425616_a_at
99716	SNX1	sorting nexin 1	0	0.307653	0.53248	0.236293	0.367744	0.140286	0.411681	0.263677	0.354313	201716_at	201716_at	94550_at	1416260_a_at	1416260_a_at
75139	RDH14	retinol dehydrogenase 14 (all-trans/9-cis/11-cis)	0	0.354922	0.328107		0.439242	0.14143	0.346706	0.321191	0.354219	222203_s_at	222203_s_at		1417438_at	1417438_at
56740	TMBIM4	transmembrane BAX inhibitor motif containing 4	0	0.135059	0.502641		0.586681	0.235527	0.271862	0.461509	0.354147	219206_x_at	222845_x_at		1428050_a_at	1428050_a_at
11918	SHARPIN	SHANK-associated RH domain interactor	0				0.379216	0.3058		0.35407	0.354069				1451267_at	1424165_a_at
16941	C10orf32	chromosome 10 open reading frame 32	0		0.331753		0.42242	0.195844	0.342458	0.338682	0.353576		225334_at		1419299_at	1419299_at
42950	ZNF511	zinc finger protein 511	0		0.547625		0.14441		0.576705	0.144411	0.353514		225307_at		1460572_a_at
6395	OSGEP	O-sialoglycoprotein endopeptidase	0	0.206036	0.362995		0.461432	0.450335	0.274224	0.454263	0.353079	209450_at	209450_at		1418529_at	1418529_at
11990	MAD2L1BP	MAD2L1 binding protein	0	0.431921	0.49825	0.197224	0.288135	0.106112	0.469067	0.211647	0.352939	203094_at	203094_at	95565_at	1415720_s_at	1415720_s_at
110440	ACY1	aminoacylase 1	0	0.480735	0.42656		0.183826	0.130581	0.463021	0.168823	0.352918	202740_at	202740_at		1419173_at	1419173_at
55702	RBBP7	retinoblastoma binding protein 7	0			0.209269	0.502359	0.298618		0.352818	0.352818			93081_at	1415775_at	1415775_at
3581	MPDU1	mannose-P-dolichol utilization defect 1	0			0.324537	0.352432	0.434272		0.352709	0.352708			101901_at	1416104_at	1416104_at
20319	ARL1	ADP-ribosylation factor-like 1	0	0.292408	0.51116	0.0956013	0.578987	0.120128	0.392736	0.278612	0.35246	201659_s_at	201659_s_at	97505_at	1447090_s_at	1451025_at
4454	PRMT5	protein arginine methyltransferase 5	0	0.372676	0.609924		0.173571	0.0932852	0.48752	0.146416	0.352402	217786_at	1564520_s_at		1427439_s_at	1427439_s_at
38053	ABI1	abl-interactor 1	0	0.310814	0.341423				0.328984		0.352084	220865_s_at	220865_s_at
9143	RP11-529I10.4	deleted in a mouse model of primary ciliary dyskinesia	0	0.0944058	0.562999	0.121685	0.653122	0.633793	0.250927	0.454293	0.35206	221519_at	1553976_a_at	104120_at	1452603_at	1452603_at
90897	SAR1A	SAR1 gene homolog A (S. cerevisiae)	0	0.339488	0.440189	0.234993	0.33554	0.242634	0.390166	0.280095	0.352025	201543_s_at	201543_s_at	100635_at	1415696_at	1415696_at
1032	DARS	aspartyl-tRNA synthetase	0	0.317235	0.374761		0.411401	0.155343	0.347479	0.312366	0.351075	201623_s_at	201623_s_at		1423800_at	1423800_at
8634	HEBP2	heme binding protein 2	0	0.72891	0.573452		0.0441386	0.0345593	0.670802	0.0438167	0.350869	203430_at	203430_at		1449271_a_at	1449271_a_at
2004	PLRG1	pleiotropic regulator 1 (PRL1 homolog, Arabidopsis)	0		0.448732	0.23694	0.383741	0.178512	0.470383	0.281891	0.350766		225194_at	101064_at	1448282_at	1448282_at
6843	CBWD2	COBW domain containing 2	0	0.257298	0.694882		0.205918	0.105133	0.457655	0.170699	0.350482	220175_s_at	226193_x_at		1451531_at	1451531_at
38185	POLR3C	polymerase (RNA) III (DNA directed) polypeptide C (62kD)	0	0.384512	0.446978		0.277334	0.108706	0.418524	0.21252	0.350457	209382_at	209382_at		1453256_at	1453256_at
42965	PRR6	proline rich 6	0		0.285357	0.320718	0.412684	0.373504	0.291594	0.36577	0.350445		226610_at	160204_at	1428706_at	1428706_at
10015	ARMC1	armadillo repeat containing 1	0	0.26808	0.396346				0.327451		0.350384	218185_s_at	218185_s_at
18342	RPUSD3	RNA pseudouridylate synthase domain containing 3	0		0.543733		0.143658		0.572578	0.143658	0.350339		225743_at		1434626_at
36085	FKBP4	FK506 binding protein 4, 59kDa	0	0.168557	0.286223	0.586247	0.492109	0.524802	0.219116	0.502476	0.350337	200895_s_at	200895_s_at	92808_f_at	1416362_a_at	1416362_a_at
6834	SLC25A26	solute carrier family 25, member 26	0		0.616673		0.159474	0.164779	0.649321	0.164676	0.350219		225862_at		1428929_s_at	1428929_s_at
1022	CTSZ	cathepsin Z	0	0.410808	0.499591	0.172759	0.312126	0.11554	0.457396	0.216065	0.349498	220607_x_at	225865_x_at	92633_at	1417868_a_at	1417868_a_at
22894	RCHY1	ring finger and CHY zinc finger domain containing 1	0	0.39561	0.407513		0.258518	0.158874	0.406598	0.224842	0.349301	214281_s_at	212749_s_at		1432144_a_at	1432144_a_at
4704	C6orf108	chromosome 6 open reading frame 108	0	0.631371	0.707266	0.0291384	0.13968	0.0709855	0.676396	0.0861662	0.349293	39817_s_at	39817_s_at	97179_at	1460713_at	1460713_at
11440	TMEM106C	transmembrane protein 106C	0	0.529019	0.546496	0.160027	0.143574	0.145616	0.544715	0.153758	0.349049	201764_at	201764_at	96240_at	1434784_s_at	1434784_s_at
1045	DKC1	dyskeratosis congenita 1, dyskerin	0	0.363255	0.512086		0.132732		0.435861	0.132733	0.348683	201479_at	201479_at		1438016_at
12907	TMEM120A	transmembrane protein 120A	0				0.348263			0.348263	0.348263				1435031_at
9886	PIGX	phosphatidylinositol glycan anchor biosynthesis, class X	0		0.341445	0.167706	0.445687	0.37233	0.353024	0.330016	0.348013		1563111_a_at	160444_at	1425134_a_at	1425134_a_at
49901	C7orf50	chromosome 7 open reading frame 50	0		0.507943		0.163198		0.534244	0.163198	0.347869		224478_s_at		1453007_at
74402	ACTG1	actin, gamma 1	0	0.266889	0.44365	0.210511	0.470003	0.207971	0.347323	0.317563	0.34781	201550_x_at	221607_x_at	96573_at	1415779_s_at	1415779_s_at
5870	EPRS	glutamyl-prolyl-tRNA synthetase	0	0.505437	0.606015	0.0568063	0.213529	0.139378	0.560156	0.142816	0.347526	200843_s_at	200843_s_at	96628_at	1452157_at	1426713_s_at
21195	IDH1	isocitrate dehydrogenase 1 (NADP+), soluble	0	0.407634	0.455748	0.0895806	0.398933	0.167892	0.43552	0.230588	0.347424	201193_at	201193_at	160571_at	1422433_s_at	1422433_s_at
41270	PRR13	proline rich 13	0	0.485582	0.559863	0.0457443	0.27464	0.175912	0.52725	0.162795	0.347349	217794_at	217794_at	96278_at	1423686_a_at	1423686_a_at
56569	PEF1	penta-EF-hand domain containing 1	0	0.444166	0.494542	0.177241	0.313736	0.0722696	0.473738	0.199985	0.347248	217923_at	217923_at	93591_at	1448644_at	1448644_at
4836	RPP40	ribonuclease P/MRP 40kDa subunit	0	0.394503	0.504609		0.226389	0.0863739	0.450615	0.172142	0.347052	213427_at	213427_at		1443750_s_at	1424792_at
9712	FOXRED1	FAD-dependent oxidoreductase domain containing 1	0		0.428046	0.237479	0.347175	0.244637	0.44782	0.286107	0.347		223128_at	103879_at	1451354_at	1451354_at
12508	C2orf56	chromosome 2 open reading frame 56	0		0.284139		0.393805	0.324211	0.290365	0.368595	0.346855		223560_s_at		1427904_s_at	1427904_s_at
12516	EFHA1	EF-hand domain family, member A1	0	0.36443	0.364655		0.234794		0.368911	0.234794	0.34685	212410_at	212410_at		1454808_at
4760	YEATS4	YEATS domain containing 4	0	0.246452	0.375855		0.348372	0.439226	0.305373	0.375031	0.346708	218911_at	218911_at		1423105_a_at	1423105_a_at
48250	HDAC3	histone deacetylase 3	0	0.328249	0.525242	0.0795567	0.373608	0.291589	0.421428	0.241732	0.346602	216326_s_at	216326_s_at	103655_at	1426437_s_at	1426437_s_at
47914	PEX6	peroxisomal biogenesis factor 6	0				0.307807	0.43274		0.346557	0.346556				1454738_x_at	1454738_x_at
11788	OBFC1	oligonucleotide/oligosaccharide-binding fold containing 1	0	0.361223	0.448746		0.167364		0.406563	0.167364	0.346061	219100_at	219100_at		1434737_at
33167	LYCAT	lysocardiolipin acyltransferase	0		0.314517				0.323555		0.345014		226996_at
3124	COPS2	COP9 constitutive photomorphogenic homolog subunit 2 (Arabidopsis)	0	0.586687	0.56391	0.0236231	0.250761	0.136438	0.584477	0.126413	0.34485	202467_s_at	202467_s_at	98539_at	1423459_at	1423459_at
37615	ME2	malic enzyme 2, NAD(+)-dependent, mitochondrial	0	0.43505	0.540018		0.17199	0.0697369	0.490057	0.133803	0.344711	209397_at	209397_at		1426572_at	1426573_at
31415	U1SNRNPBP	U11/U12 snRNP 35K	0	0.405195	0.312647		0.233827		0.36628	0.233827	0.344427	205300_s_at	205300_s_at		1430041_at
6039	COQ6	coenzyme Q6 homolog, monooxygenase (S. cerevisiae)	0	0.125793	0.310395		0.705403	0.421194	0.196922	0.612059	0.34442	218760_at	218760_at		1426902_at	1426902_at
32032	BSCL2	Bernardinelli-Seip congenital lipodystrophy 2 (seipin)	0	0.276453	0.391035		0.328639	0.313574	0.330586	0.323886	0.344386	208906_at	208906_at		1437345_a_at	1437345_a_at
69132	VPS4A	vacuolar protein sorting 4 homolog A (S. cerevisiae)	0	0.407913	0.470662	0.107662	0.347089	0.163948	0.442708	0.219677	0.344133	217913_at	217913_at	104711_at	1417510_at	1417510_at
67970	LOC644096	hypothetical protein LOC644096	0	0.25394	0.402901				0.321914		0.343759	44669_at	44669_at
37642	BCKDK	branched chain ketoacid dehydrogenase kinase	0	0.213719	0.36462	0.411693	0.453991	0.313214	0.280367	0.392297	0.343366	202030_at	202030_at	101557_at	1460644_at	1460644_at
12219	CCNY	cyclin Y	0		0.253748		0.41718		0.257197	0.417181	0.343191		224647_at		1428413_at
68275	PRPS1	phosphoribosyl pyrophosphate synthetase 1	0	0.413654	0.518987	0.148318	0.305644	0.0943918	0.468403	0.198108	0.34316	209440_at	209440_at	95507_at	1416052_at	1416052_at
41634	APTX	aprataxin	0	0.289689	0.503158		0.323142	0.107092	0.387406	0.236605	0.343079	218527_at	222658_s_at		1450921_at	1450921_at
113758	EG545987	predicted gene, EG545987	0			0.335211	0.449803	0.203715		0.342624	0.342624			160126_at	1416272_at	1416272_at
13754	C3orf31	chromosome 3 open reading frame 31	0		0.287441	0.222937	0.47887	0.32139	0.293868	0.353009	0.342599		226815_at	160723_at	1428684_at	1428684_at
9603	SPG21	spastic paraplegia 21 (autosomal recessive, Mast syndrome)	0	0.489826	0.535817	0.0426025	0.246717	0.235399	0.518005	0.162425	0.342203	217827_s_at	217827_s_at	95430_f_at	1451036_at	1451036_at
8184	KEAP1	kelch-like ECH-associated protein 1	0	0.382736	0.440036		0.243609	0.128089	0.414392	0.202399	0.342103	202417_at	202417_at		1450746_at	1450746_at
12749	KANK3	KN motif and ankyrin repeat domains 3	0	0.693408	0.675246	0.160039	0.0413924	0.0624383	0.694177	0.0742477	0.342023	208904_s_at	208904_s_at	96785_at	1448839_at	1448839_at
2676	RAE1	RAE1 RNA export 1 homolog (S. pombe)	0	0.561992	0.431529	0.106219	0.228463	0.126744	0.509067	0.167968	0.341928	201558_at	211318_s_at	160466_at	1429528_at	1429528_at
69237	DYM	dymeclin	0		0.422587	0.210895	0.392541	0.191599	0.441891	0.28203	0.341849		223171_at	99988_at	1423736_a_at	1423736_a_at
20965	SFRS10	splicing factor, arginine/serine-rich 10 (transformer 2 homolog, Drosophila)	0	0.489781	0.59618	0.074088	0.226779	0.0937422	0.546974	0.144166	0.341794	200893_at	200893_at	160364_at	1427432_a_at	1427432_a_at
36193	IK	IK cytokine, down-regulator of HLA II	0	0.545101	0.504156	0.0195405	0.331221	0.186208	0.534303	0.151559	0.341721	200066_at	200066_at	160397_at	1439271_x_at	1439271_x_at
4359	TSPAN31	tetraspanin 31	0			0.151337	0.474295	0.406254		0.341581	0.34158			98144_f_at	1416556_at	1416556_at
32436	MRPL50	mitochondrial ribosomal protein L50	0		0.541861	0.212932	0.376623	0.0740996	0.570621	0.231666	0.341506		225581_s_at	96861_at	1424164_at	1424164_at
90874	CSNK2A1	casein kinase 2, alpha 1 polypeptide	0	0.398006	0.500145	0.0780417	0.361253	0.161961	0.450216	0.209347	0.341264	212072_s_at	212072_s_at	160690_at	1419036_at	1419036_at
41008	ARL6IP1	ADP-ribosylation factor-like 6 interacting protein 1	0	0.409421	0.385535	0.173069	0.320106	0.218658	0.404119	0.24821	0.341165	211935_at	211935_at	160371_at	1423818_a_at	1423818_a_at
8575	THYN1	thymocyte nuclear protein 1	0		0.618698	0.00960729	0.525876	0.320701	0.651407	0.201579	0.341056		223711_s_at	93248_at	1438480_a_at	1438480_a_at
9334	SCCPDH	saccharopine dehydrogenase (putative)	0	0.421656	0.451313		0.188296	0.132303	0.441468	0.171694	0.341029	201825_s_at	201825_s_at		1426510_at	1426510_at
239	PEPD	peptidase D	0	0.329338	0.538221	0.0626572	0.396758	0.231868	0.427737	0.227061	0.340956	202108_at	202108_at	101042_f_at	1416712_at	1416712_at
7975	TEX264	testis expressed 264	0	0.433815	0.467775	0.127513	0.266539	0.184703	0.456099	0.203999	0.340869	218548_x_at	218548_x_at	94226_at	1425068_a_at	1425068_a_at
56479	Gsta4	glutathione S-transferase, alpha 4	0			0.337056	0.353748	0.35329		0.340738	0.340738			96085_at	1416368_at	1416368_at
48919	IMPDH2	IMP (inosine monophosphate) dehydrogenase 2	0			0.345914	0.36916	0.318943		0.340665	0.340665			100578_at	1415852_at	1415852_at
44286	NGDN	neuroguidin, EIF4E binding protein	0	0.259245	0.476749	0.0655696	0.501108	0.374376	0.356078	0.294585	0.34062	213794_s_at	213794_s_at	93776_at	1428226_at	1438318_x_at
2738	PRKRA	protein kinase, interferon-inducible double stranded RNA dependent activator	0	0.330255	0.486265		0.305092	0.0815433	0.404877	0.210273	0.340445	209139_s_at	209139_s_at		1448923_at	1448923_at
5848	COX15	COX15 homolog, cytochrome c oxidase assembly protein (yeast)	0	0.311903	0.378359		0.335881	0.204996	0.345852	0.289751	0.340211	219547_at	219547_at		1426693_x_at	1452146_a_at
2952	UBE2M	ubiquitin-conjugating enzyme E2M (UBC12 homolog, yeast)	0	0.272094	0.414338	0.136343	0.46799	0.313962	0.337886	0.312959	0.339854	203109_at	203109_at	160165_at	1424345_s_at	1424345_s_at
12230	C18orf21	chromosome 18 open reading frame 21	0		0.582922		0.224752	0.0832048	0.614025	0.169691	0.33984		223526_at		1450425_a_at	1450425_a_at
19198	C1orf77	chromosome 1 open reading frame 77	0	0.278504	0.360921				0.31846		0.339809	202560_s_at	202560_s_at
37968	POLR2D	polymerase (RNA) II (DNA directed) polypeptide D	0	0.34758	0.395833	0.253839	0.280696	0.301278	0.374205	0.274177	0.339685	203664_s_at	203664_s_at	97315_at	1424258_at	1424258_at
68496	TUBA4A	tubulin, alpha 4a	0	0.348389	0.233786	0.0915002	0.53428	0.545904	0.296327	0.36257	0.339681	212242_at	212242_at	92635_at	1417373_a_at	1417373_a_at
4355	NAP1L1	nucleosome assembly protein 1-like 1	0	0.46136	0.438093	0.0620589	0.299832	0.272292	0.457161	0.201537	0.33966	208752_x_at	212967_x_at	98587_at	1452778_x_at	1420476_a_at
28494	2310004N24Rik	RIKEN cDNA 2310004N24 gene	0			0.20388	0.37287	0.501308		0.33963	0.339629			99157_at	1427895_at	1427895_at
10743	RTN4	reticulon 4	0	0.330581	0.357665	0.18285	0.447485	0.219902	0.347447	0.301553	0.339487	211509_s_at	211509_s_at	160484_at	1452649_at	1452649_at
6961	PNO1	partner of NOB1 homolog (S. cerevisiae)	0	0.259107	0.361636	0.295088	0.435486	0.290496	0.307433	0.348459	0.339371	203622_s_at	203622_s_at	97237_at	1450735_at	1450735_at
4254	AP3S1	adaptor-related protein complex 3, sigma 1 subunit	0	0.35512	0.533976	0.114128	0.364678	0.113971	0.44139	0.212706	0.338899	202442_at	202442_at	160734_at	1422593_at	1422593_at
12261	NUDT22	nudix (nucleoside diphosphate linked moiety X)-type motif 22	0		0.574324		0.208465	0.104733	0.604881	0.172192	0.338841		224464_s_at		1460358_s_at	1460358_s_at
41040	CNOT10	CCR4-NOT transcription complex, subunit 10	0		0.436368		0.20301		0.456872	0.20301	0.338791		223219_s_at		1433882_at
75081	ADI1	acireductone dioxygenase 1	0	0.565015	0.614288	0.0469851	0.142607	0.148318	0.596424	0.114287	0.338707	217761_at	222400_s_at	103429_i_at	1438759_x_at	1438758_at
37636	ORC5L	origin recognition complex, subunit 5-like (yeast)	0	0.419337	0.557126	0.0688062	0.251765	0.209709	0.488978	0.177065	0.338541	204957_at	204957_at	100894_at	1415830_at	1415830_at
3475	ETF1	eukaryotic translation termination factor 1	0	0.433224	0.504198	0.130467	0.252712	0.138109	0.472485	0.188083	0.338176	201573_s_at	201574_at	96754_s_at	1451208_at	1424013_at
574	TSPO	translocator protein (18kDa)	0	0.26426	0.480009	0.198539	0.324978	0.326814	0.361615	0.283665	0.338174	202096_s_at	202096_s_at	93042_at	1456251_x_at	1456251_x_at
9431	DDX41	DEAD (Asp-Glu-Ala-Asp) box polypeptide 41	0	0.411	0.593036	0.0888174	0.192606	0.22328	0.501671	0.167817	0.338133	217840_at	217840_at	160663_at	1423814_at	1423814_at
8528	ASF1A	ASF1 anti-silencing function 1 homolog A (S. cerevisiae)	0	0.309364	0.353798	0.195723	0.411213	0.317346	0.333306	0.314813	0.338075	203428_s_at	203428_s_at	98914_at	1423511_at	1423511_at
3511	VAMP3	vesicle-associated membrane protein 3 (cellubrevin)	0	0.360983	0.468331	0.0552634	0.419966	0.249847	0.414994	0.23291	0.337932	201336_at	201336_at	98521_at	1456245_x_at	1456245_x_at
86888	PPP2R5C	protein phosphatase 2, regulatory subunit B', gamma isoform	0	0.211077	0.437252		0.429491	0.208819	0.307382	0.348246	0.337722	213305_s_at	1554365_a_at		1425542_a_at	1425542_a_at
75069	CDV3	CDV3 homolog (mouse)	0	0.388717	0.288065	0.237132	0.341259	0.328937	0.344985	0.301128	0.33768	212010_s_at	212010_s_at	160326_at	1415704_a_at	1415704_a_at
8038	DAZAP2	DAZ associated protein 2	0	0.263439	0.391327	0.294377	0.432217	0.204011	0.322823	0.325108	0.337152	200794_x_at	200794_x_at	94454_at	1415796_at	1415796_at
68559	PPP2R1A	protein phosphatase 2 (formerly 2A), regulatory subunit A , alpha isoform	0	0.158844	0.363097	0.28388	0.578146	0.410676	0.240897	0.436673	0.337009	200695_at	200695_at	92573_at	1455929_x_at	1455929_x_at
10173	ABHD10	abhydrolase domain containing 10	0	0.466502	0.38682		0.237428	0.0758218	0.435715	0.171102	0.33693	218633_x_at	218633_x_at		1427959_at	1427959_at
20494	RBMX	RNA binding motif protein, X-linked	0	0.704341	0.612765	0.0265289	0.129406	0.0645977	0.672528	0.0794438	0.336912	213762_x_at	213762_x_at	97847_at	1416354_at	1416354_at
55630	GTF3A	general transcription factor IIIA	0			0.121878	0.483083	0.439257		0.336631	0.33663			94558_g_at	1427027_a_at	1427027_a_at
105139	FKBP1A	FK506 binding protein 1A, 12kDa	0	0.314641	0.405037	0.180997	0.39971	0.223234	0.359579	0.282753	0.33623	200709_at	200709_at	160257_at	1416036_at	1456196_x_at
41699	XRCC6BP1	XRCC6 binding protein 1	0		0.440823		0.19575		0.461659	0.19575	0.336118		227678_at		1453380_a_at
113578	HIST1H2BI	histone cluster 1, H2bi	0			0.589111	0.236939	0.327708		0.335954	0.335954			93833_s_at	1418072_at	1418072_at
18028	CCDC58	coiled-coil domain containing 58	0		0.192186	0.31431	0.562898	0.290566	0.190432	0.409914	0.335731		235244_at	160297_at	1424465_at	1424465_at
6221	VPS35	vacuolar protein sorting 35 homolog (S. cerevisiae)	0	0.301081	0.444887	0.135872	0.376873	0.289466	0.369039	0.272101	0.335709	217727_x_at	217727_x_at	92640_at	1415783_at	1415783_at
11027	AVPI1	arginine vasopressin-induced 1	0			0.165897	0.389778	0.521384		0.335699	0.335698			96866_at	1423122_at	1423122_at
16	ALAD	aminolevulinate, delta-, dehydratase	0	0.202107	0.234429	0.495212	0.507943	0.451929	0.218423	0.470384	0.335528	218487_at	218487_at	101044_at	1424877_a_at	1424877_a_at
11632	SAP30L	SAP30-like	0	0.197945	0.241272	0.374961	0.528002	0.553297	0.218876	0.469112	0.335143	219129_s_at	219129_s_at	104453_at	1415718_at	1415718_at
6403	ELAC2	elaC homolog 2 (E. coli)	0	0.352169	0.510993		0.220791	0.0971627	0.42887	0.174909	0.335089	201767_s_at	201767_s_at		1419680_a_at	1419680_a_at
11368	NIPA2	non imprinted in Prader-Willi/Angelman syndrome 2	0	0.312619	0.474769		0.254699	0.150407	0.389169	0.218719	0.334974	212129_at	212129_at		1426717_at	1426717_at
5790	ENOPH1	enolase-phosphatase 1	0	0.413821	0.581365	0.0422657	0.255569	0.248453	0.497444	0.166634	0.334861	217956_s_at	217956_s_at	160067_at	1437327_x_at	1437327_x_at
11674	C9orf86	chromosome 9 open reading frame 86	0		0.376135		0.323497	0.191758	0.391066	0.277171	0.334851		223166_x_at		1435067_at	1435067_at
100661	HTATIP	HIV-1 Tat interacting protein, 60kDa	0	0.0909778	0.791365		0.239238		0.350971	0.239239	0.334815	209192_x_at	226453_at		1433981_s_at
7056	SRP68	signal recognition particle 68kDa	0		0.608073	0.0735408	0.2838	0.251567	0.640449	0.199402	0.334776		224607_s_at	95692_at	1433708_at	1433708_at
11725	C18orf22	chromosome 18 open reading frame 22	0	0.30644	0.259738		0.399659		0.287815	0.399659	0.334726	219419_at	219419_at		1428520_at
5072	SLC39A7	solute carrier family 39 (zinc transporter), member 7	0	0.245044	0.44085	0.501784	0.281521	0.200849	0.332211	0.308919	0.334687	213540_at	213540_at	102991_s_at	1454987_a_at	1454987_a_at
5561	OSGEPL1	O-sialoglycoprotein endopeptidase-like 1	0				0.334374			0.334374	0.334374				1435127_a_at
77411	SCFD2	sec1 family domain containing 2	0		0.305984				0.314197		0.333997		226923_at
3152	MED27	mediator complex subunit 27	0	0.542966	0.538678	0.070792	0.183066	0.113645	0.548956	0.134313	0.333849	51176_at	51176_at	104762_r_at	1432462_a_at	1432462_a_at
10374	SMCR7L	Smith-Magenis syndrome chromosome region, candidate 7-like	0	0.287908	0.43468		0.226078		0.356402	0.226078	0.333707	204593_s_at	204593_s_at		1434712_at
48051	COX7A1	cytochrome c oxidase subunit VIIa polypeptide 1 (muscle)	0	0.228651	0.492497	0.316818	0.325892	0.217388	0.342533	0.294952	0.333705	200001_at	200001_at	102749_at	1418709_at	1418709_at
38096	G3BP1	GTPase activating protein (SH3 domain) binding protein 1	0	0.472309	0.513396	0.121406	0.214099	0.116681	0.498166	0.164589	0.33357	201503_at	201503_at	103642_at	1422801_at	1422801_at
11976	C1orf93	chromosome 1 open reading frame 93	0		0.261156		0.425543	0.260022	0.265219	0.366692	0.33353		231835_at		1423266_at	1423266_at
2364	SRPR	signal recognition particle receptor ('docking protein')	0	0.214483	0.50531	0.174072	0.379959	0.349225	0.337368	0.300641	0.333092	200918_s_at	223386_at	93757_at	1423670_a_at	1423670_a_at
41087	UTP18	UTP18, small subunit (SSU) processome component, homolog (yeast)	0	0.583121	0.640541	0.0590053	0.122055	0.0851235	0.618171	0.0992753	0.333009	203721_s_at	203721_s_at	103056_at	1454817_at	1454817_at
21168	TSPAN3	tetraspanin 3	0	0.326097	0.323418		0.365757	0.183542	0.328849	0.299362	0.332845	200972_at	200972_at		1416009_at	1416009_at
1292	CFB	complement factor B	0	0.64835	0.722013		0.0322037	0.0216437	0.692086	0.0307419	0.3328	209219_at	209219_at		1417314_at	1417314_at
88709	SMS	spermine synthase	0	0.436281	0.480669	0.10759	0.230979	0.20773	0.46312	0.187229	0.332638	202043_s_at	202043_s_at	98136_at	1421052_a_at	1421052_a_at
4809	API5	apoptosis inhibitor 5	0	0.357745	0.456795	0.124274	0.312867	0.232256	0.407339	0.23118	0.332534	201687_s_at	201687_s_at	101035_at	1415813_at	1415813_at
4417	LANCL1	LanC lantibiotic synthetase component C-like 1 (bacterial)	0	0.296866	0.387219	0.374343	0.318392	0.194877	0.341003	0.29528	0.33246	202020_s_at	202020_s_at	103656_at	1427011_a_at	1427011_a_at
100592	AP3S2	adaptor-related protein complex 3, sigma 2 subunit	0	0.545717	0.523052	0.0748052	0.204189	0.088828	0.543357	0.135803	0.33233	202399_s_at	202399_s_at	94388_at	1422718_at	1422718_at
5133	PKIG	protein kinase (cAMP-dependent, catalytic) inhibitor gamma	0			0.239443	0.354534	0.442314		0.3323	0.332299			92549_at	1434820_s_at	1434820_s_at
12037	DTNBP1	dystrobrevin binding protein 1	0		0.223793		0.513373	0.209792	0.224613	0.401511	0.331818		223446_s_at		1431619_a_at	1431619_a_at
1859	NCBP1	nuclear cap binding protein subunit 1, 80kDa	0	0.43573	0.361716	0.0348698	0.396049	0.409943	0.406461	0.230585	0.331686	205672_at	209520_s_at	102400_at	1433663_s_at	1433663_s_at
4091	NIT1	nitrilase 1	0	0.248814	0.389102	0.233796	0.486184	0.193345	0.312693	0.326084	0.331659	202891_at	202891_at	160075_at	1417468_at	1417468_at
111113	SORD	sorbitol dehydrogenase	0	0.385424	0.472391		0.175259	0.142102	0.430837	0.167348	0.331646	201563_at	201563_at		1426584_a_at	1426584_a_at
8539	ACAD9	acyl-Coenzyme A dehydrogenase family, member 9	0		0.564749	0.0564493	0.45212	0.122957	0.594885	0.211531	0.33131		224160_s_at	160303_at	1453206_at	1453206_at
8293	RNASEN	ribonuclease type III, nuclear	0	0.322013	0.398607		0.211655		0.360654	0.211655	0.331288	218269_at	218269_at		1438505_s_at
4639	EIF3M	eukaryotic translation initiation factor 3, subunit M	0	0.659655	0.724755	0.140046	0.0354562	0.0591032	0.699305	0.0659633	0.331094	202231_at	202231_at	96882_at	1437189_x_at	1437189_x_at
1487	EIF4A2	eukaryotic translation initiation factor 4A, isoform 2	0	0.414453	0.548071	0.123334	0.226798	0.121892	0.48218	0.171796	0.331081	204023_at	204023_at	93089_at	1450934_at	1450934_at
99735	CFL1	cofilin 1 (non-muscle)	0	0.185165	0.415304	0.121188	0.562684	0.412826	0.280363	0.365735	0.331076	200021_at	200021_at	99119_at	1455138_x_at	1455138_x_at
4962	LMAN2	lectin, mannose-binding 2	0	0.431772	0.524425	0.20214	0.179981	0.112492	0.481387	0.171878	0.330903	200805_at	200805_at	93993_at	1423075_at	1423075_at
31924	NOB1	NIN1/RPN12 binding protein 1 homolog (S. cerevisiae)	0		0.405967		0.216409		0.423651	0.216409	0.330739		223018_at		1454957_at
9858	RG9MTD1	RNA (guanine-9-) methyltransferase domain containing 1	0		0.577551		0.178643	0.125081	0.60846	0.163036	0.3307		223267_at		1424333_at	1424333_at
22978	PAIP2	poly(A) binding protein interacting protein 2	0		0.490937	0.0861933	0.317612	0.363327	0.515977	0.238964	0.330654		222984_at	95743_at	1448493_at	1448493_at
21173	ACTR1A	ARP1 actin-related protein 1 homolog A, centractin alpha (yeast)	0	0.27423	0.394229		0.351583	0.184964	0.330836	0.291147	0.330584	200720_s_at	200720_s_at		1415873_a_at	1415873_a_at
49925	CLYBL	citrate lyase beta like	0		0.235615		0.411587	0.336183	0.237418	0.386282	0.330466		238440_at		1421014_a_at	1421014_a_at
57002	NARS2	asparaginyl-tRNA synthetase 2, mitochondrial (putative)	0	0.338652	0.365996		0.218623		0.35543	0.218623	0.33028	219217_at	219217_at		1433839_at
3371	RABGGTB	Rab geranylgeranyltransferase, beta subunit	0	0.34206	0.360407	0.166312	0.418495	0.19386	0.354909	0.276658	0.330267	209181_s_at	209181_s_at	95077_at	1419553_a_at	1419553_a_at
2780	EIF3B	eukaryotic translation initiation factor 3, subunit B	0	0.413248	0.469218	0.118277	0.263233	0.174752	0.444797	0.19702	0.330043	203462_x_at	203462_x_at	93973_at	1426674_at	1426674_at
41632	RPL7L1	ribosomal protein L7-like 1	0		0.544004	0.0718696	0.341612	0.247011	0.572924	0.217933	0.329982		224738_x_at	98138_at	1452049_at	1426386_at
13945	HSCB	HscB iron-sulfur cluster co-chaperone homolog (E. coli)	0		0.302672				0.310606		0.32986		223647_x_at
3306	HDGF	hepatoma-derived growth factor (high-mobility group protein 1-like)	0	0.326556	0.368382	0.172223	0.427743	0.181265	0.350243	0.279859	0.329597	200896_x_at	200896_x_at	92629_f_at	1419964_s_at	1419964_s_at
55956	CAPZA2	capping protein (actin filament) muscle Z-line, alpha 2	0	0.288208	0.396469	0.359955	0.268911	0.282802	0.339918	0.290845	0.329475	201237_at	201238_s_at	98127_at	1423057_at	1423057_at
1857	NUBP1	nucleotide binding protein 1 (MinD homolog, E. coli)	0	0.324049	0.477498	0.124862	0.37442	0.153767	0.39725	0.234569	0.329419	203978_at	203978_at	94528_at	1418905_at	1418905_at
16780	LOC134145	hypothetical protein LOC134145	0		0.332815		0.28483		0.343625	0.28483	0.329418		225670_at		1428683_at
12404	PNPT1	polyribonucleotide nucleotidyltransferase 1	0		0.302244				0.310057		0.329036		225291_at
2263	SEPW1	selenoprotein W, 1	0				0.290413	0.414339		0.329007	0.329007				1460561_x_at	1460561_x_at
44533	MED10	mediator complex subunit 10	0		0.184215	0.265757	0.504708	0.452861	0.182057	0.406986	0.328978		223247_at	94502_at	1448295_at	1448295_at
2541	VRK1	vaccinia related kinase 1	0	0.531671	0.523088	0.0621587	0.163114	0.182675	0.535218	0.136283	0.328472	203856_at	203856_at	97393_at	1425006_a_at	1425006_a_at
90329	LOC653155	similar to hCG1820375	0	0.279501	0.337526				0.308784		0.328422	202126_at	202126_at
7100	GTPBP4	GTP binding protein 4	0	0.306754	0.303854				0.308748		0.328404	218238_at	218239_s_at
12482	TXNDC1	thioredoxin domain containing 1	0	0.298747	0.498708	0.0664782	0.46184	0.178015	0.391126	0.238226	0.328245	209476_at	209476_at	97939_at	1437143_a_at	1437143_a_at
5179	CSDE1	cold shock domain containing E1, RNA-binding	0	0.269674	0.353462	0.552675	0.270166	0.231442	0.31015	0.322148	0.328195	219939_s_at	222975_s_at	92623_at	1427396_a_at	1427396_a_at
90892	NAP1L4	nucleosome assembly protein 1-like 4	0	0.151015	0.352971		0.549101	0.361024	0.231269	0.482117	0.328122	201414_s_at	201414_s_at		1448476_at	1448476_at
9711	C2orf29	chromosome 2 open reading frame 29	0		0.362764		0.251578		0.376538	0.251579	0.327817		224695_at		1428533_at
12541	ACBD5	acyl-Coenzyme A binding domain containing 5	0		0.301045				0.308826		0.32777		225663_at
637	GART	phosphoribosylglycinamide formyltransferase, phosphoribosylglycinamide synthetase, phosphoribosylaminoimidazole synthetase	0	0.237527	0.449466	0.384602	0.323005	0.191991	0.330253	0.298054	0.327624	212378_at	212378_at	100066_at	1416283_at	1416283_at
38211	UTP14A	UTP14, U3 small nucleolar ribonucleoprotein, homolog A (yeast)	0	0.418766	0.557111	0.0375877	0.222148		0.488657	0.127763	0.327364	221514_at	221514_at	104470_at	1435099_at
4781	KHDRBS1	KH domain containing, RNA binding, signal transduction associated 1	0	0.480827	0.561966	0.0189484	0.244369	0.277191	0.525667	0.140231	0.327163	200040_at	200040_at	101508_at	1434541_x_at	1434541_x_at
23097	CXorf15	chromosome X open reading frame 15	0	0.682485	0.698677	0.0130416	0.101739	0.0875244	0.698471	0.0639374	0.326847	201092_at	201092_at	99343_at	1434681_at	1434681_at
9374	VPS36	vacuolar protein sorting 36 homolog (S. cerevisiae)	0		0.205901		0.418926	0.4136	0.205365	0.413504	0.326741		222478_at		1451343_at	1451343_at
6774	FAHD1	fumarylacetoacetate hydrolase domain containing 1	0		0.608226	0.100731	0.310927	0.114832	0.640552	0.190588	0.326442		227960_s_at	99658_f_at	1419547_at	1419547_at
12323	EXOSC8	exosome component 8	0	0.551745	0.561891	0.0107487	0.543432	0.0190589	0.564489	0.118387	0.32625	215136_s_at	215136_s_at	95081_at	1428291_at	1420115_at
8898	KIAA0196	KIAA0196	0	0.2808	0.355505		0.290765		0.317455	0.290766	0.326093	201985_at	201985_at		1434132_at
5129	PWP1	PWP1 homolog (S. cerevisiae)	0	0.496622	0.63032	0.0253454	0.271139	0.0723786	0.566768	0.117165	0.325907	201608_s_at	201608_s_at	103413_at	1417873_at	1417873_at
110	FAH	fumarylacetoacetate hydrolase (fumarylacetoacetase)	0	0.422551	0.349883	0.294422	0.254752	0.129692	0.394476	0.230901	0.325897	202862_at	202862_at	98588_at	1417220_at	1417220_at
6368	VPS24	vacuolar protein sorting 24 homolog (S. cerevisiae)	0	0.310616	0.478255		0.24147	0.128276	0.389474	0.201321	0.325785	217837_s_at	217837_s_at		1453564_a_at	1453564_a_at
1015	CTBP1	C-terminal binding protein 1	0	0.221773	0.383756	0.272545	0.447909	0.250325	0.292912	0.338495	0.325723	213980_s_at	213980_s_at	101081_at	1415702_a_at	1415702_a_at
11797	NIP30	NEFA-interacting nuclear protein NIP30	0	0.154981	0.520918	0.321389	0.3527	0.350687	0.296579	0.333612	0.325579	217896_s_at	222460_s_at	95103_at	1417243_at	1417243_at
69035	RAC1	ras-related C3 botulinum toxin substrate 1 (rho family, small GTP binding protein Rac1)	0	0.321651	0.497793	0.176197	0.31725	0.123884	0.404695	0.222067	0.325534	208640_at	208640_at	101555_at	1423734_at	1423734_at
15403	PRNPIP	prion protein interacting protein	0				0.325919	0.325232		0.325521	0.32552				1425265_a_at	1425265_a_at
38100	MPHOSPH6	M-phase phosphoprotein 6	0	0.393219	0.468067		0.165797	0.127329	0.433182	0.155669	0.325334	203740_at	203740_at		1423848_at	1423848_at
68506	PCBP1	poly(rC) binding protein 1	0	0.198721	0.343563	0.217131	0.487298	0.443113	0.261522	0.379905	0.32524	208620_at	208620_at	94552_at	1448642_at	1448642_at
16321	WDR92	WD repeat domain 92	0		0.326765		0.283444		0.336959	0.283444	0.325201		235071_at		1454922_at
111471	HIST2H3D	histone cluster 2, H3d	0			0.60128	0.216696	0.316668		0.324838	0.324838			93067_f_at	1418367_x_at	1418367_x_at
3034	FEN1	flap structure-specific endonuclease 1	0	0.54141	0.532504	0.0571802	0.160012	0.151743	0.54489	0.127107	0.324736	204767_s_at	204767_s_at	97327_at	1421731_a_at	1421731_a_at
11473	MAPKAP1	mitogen-activated protein kinase associated protein 1	0	0.234812	0.427369		0.390222	0.145097	0.319605	0.294753	0.324448	217808_s_at	217808_s_at		1427212_at	1427212_at
56320	LETM1	leucine zipper-EF-hand containing transmembrane protein 1	0	0.27171	0.21647		0.481295	0.344473	0.24793	0.432696	0.324408	222006_at	222006_at		1420826_at	1420826_at
41754	LOC130355	hypothetical protein LOC130355	0		0.475901		0.216789	0.168509	0.499737	0.203159	0.323632		227840_at		1428023_at	1428023_at
6333	FLJ10769	hypothetical protein FLJ10769	0	0.19608	0.197131		0.619173	0.424244	0.197988	0.552179	0.323428	217940_s_at	217940_s_at		1424311_at	1424311_at
5574	UBE2I	ubiquitin-conjugating enzyme E2I (UBC9 homolog, yeast)	0	0.431027	0.537681	0.0413255	0.29204	0.151638	0.486474	0.159229	0.323339	213535_s_at	213535_s_at	97530_at	1422712_a_at	1422712_a_at
11072	C12orf44	chromosome 12 open reading frame 44	0	0.29437	0.327534		0.279969	0.349508	0.313195	0.302347	0.323295	218214_at	218214_at		1424212_at	1424212_at
49867	MAF1	MAF1 homolog (S. cerevisiae)	0		0.22784	0.243771	0.405465	0.489605	0.22902	0.363444	0.323131		222998_at	93490_at	1420046_s_at	1420046_s_at
3130	HMGN3	high mobility group nucleosomal binding domain 3	0	0.523366	0.486481		0.0847521	0.101449	0.513783	0.0935625	0.323067	209377_s_at	209377_s_at		1434875_a_at	1431777_a_at
39626	UBC	ubiquitin C	0	0.25172	0.340802	0.161541	0.498154	0.289154	0.294284	0.330829	0.323019	211296_x_at	211296_x_at	162125_f_at	1432827_x_at	1437666_x_at
8555	PPP1R8	protein phosphatase 1, regulatory (inhibitor) subunit 8	0	0.286601	0.449656		0.252352	0.183763	0.36191	0.229916	0.322917	207830_s_at	207830_s_at		1435821_s_at	1435821_s_at
20101	PFKM	phosphofructokinase, muscle	0	0.376291	0.313323	0.403754	0.288918	0.122111	0.351974	0.265317	0.322802	210976_s_at	210976_s_at	94438_at	1416780_at	1416780_at
32417	WSB2	WD repeat and SOCS box-containing 2	0	0.388211	0.514226	0.0424968	0.336866	0.187611	0.451324	0.181444	0.322417	201760_s_at	203209_at	160296_at	1421847_at	1421847_at
4374	TSNAX	translin-associated factor X	0	0.467672	0.434823	0.326031	0.186724	0.0589914	0.458697	0.176329	0.322414	203983_at	203983_at	100534_at	1423395_at	1423395_at
12340	RG9MTD3	RNA (guanine-9-) methyltransferase domain containing 3	0		0.541467		0.20916	0.100289	0.570197	0.170063	0.322161		227916_x_at		1426494_at	1426494_at
16955	ZNF513	zinc finger protein 513	0	0.354117	0.575068		0.0733775		0.460101	0.0733776	0.321438	200991_s_at	200991_s_at		1437483_at
45640	C17orf58	chromosome 17 open reading frame 58	0		0.296115				0.303416		0.321388		226901_at
13810	NOMO1	NODAL modulator 1	0	0.285341	0.423245	0.132153	0.376699	0.261443	0.350303	0.264847	0.321376	217225_x_at	217225_x_at	104140_s_at	1451170_s_at	1451170_s_at
7351	THUMPD3	THUMP domain containing 3	0		0.445328	0.0881513	0.379728	0.27391	0.466637	0.246309	0.321349		223804_s_at	101444_at	1417684_at	1417684_at
5742	PITRM1	pitrilysin metallopeptidase 1	0	0.29858	0.404105		0.304141	0.139849	0.349557	0.242785	0.321193	205273_s_at	205273_s_at		1426453_at	1426453_at
23546	CYB5B	cytochrome b5 type B (outer mitochondrial membrane)	0	0.308462	0.446153	0.199941	0.26199	0.254056	0.373784	0.241852	0.321122	201634_s_at	201634_s_at	96878_at	1448844_at	1417766_at
85163	ANKAR	ankyrin and armadillo repeat containing	0		0.295568				0.302887		0.320921		230032_at
7523	S100A13	S100 calcium binding protein A13	0	0.220696	0.363132	0.322249	0.385532	0.29259	0.284596	0.338223	0.320894	202598_at	202598_at	161121_f_at	1418704_at	1418704_at
1308	BSG	basigin (Ok blood group)	0	0.118422	0.164621	0.779146	0.598677	0.469083	0.138621	0.596744	0.320664	208677_s_at	208677_s_at	101078_at	1456616_a_at	1456616_a_at
9116	MOBKL3	MOB1, Mps One Binder kinase activator-like 3 (yeast)	0	0.31704	0.432182		0.321596	0.070283	0.372783	0.210981	0.320544	202918_s_at	202918_s_at		1453032_at	1423167_at
10213	C9orf46	chromosome 9 open reading frame 46	0	0.485308	0.601918	0.0521592	0.199868	0.0790754	0.547562	0.121021	0.320342	218992_at	218992_at	98495_at	1460361_at	1460361_at
6607	IMMP2L	IMP2 inner mitochondrial membrane peptidase-like (S. cerevisiae)	0		0.295263				0.302483		0.320293		227153_at
41031	LEPROTL1	leptin receptor overlapping transcript-like 1	0	0.232862	0.46939		0.29631	0.18736	0.335619	0.259767	0.320168	202595_s_at	202595_s_at		1423552_at	1423552_at
56377	NCBP2	nuclear cap binding protein subunit 2, 20kDa	0	0.352963	0.470525	0.0466649	0.378349	0.241592	0.410805	0.208665	0.320078	201517_at	201521_s_at	94509_at	1450847_at	1450847_at
4697	NPC2	Niemann-Pick disease, type C2	0	0.187961	0.383283	0.300996	0.460639	0.265702	0.270043	0.355618	0.319676	200701_at	200701_at	160344_at	1448513_a_at	1416901_at
1354	Sep7	septin 7	0	0.337682	0.533192	0.125509	0.275215	0.131341	0.430518	0.192556	0.319598	213151_s_at	213151_s_at	98905_at	1454610_at	1454610_at
36341	TMEM14A	transmembrane protein 14A	0	0.410839	0.568873		0.0532616		0.489988	0.0532617	0.319458	218477_at	218477_at		1428447_at
4063	STMN1	stathmin 1/oncoprotein 18	0	0.260841	0.400438	0.25984	0.331633	0.252393	0.325051	0.287579	0.319314	200783_s_at	200783_s_at	97909_at	1415849_s_at	1415849_s_at
49188	PTBP1	polypyrimidine tract binding protein 1	0	0.454631	0.467559		0.136973	0.0808916	0.467364	0.119505	0.31912	211270_x_at	211270_x_at		1424874_a_at	1424874_a_at
41860	EIF1AD	eukaryotic translation initiation factor 1A domain containing	0		0.155688		0.54493		0.151641	0.544931	0.319045		239377_at		1428542_at
9368	MED31	mediator complex subunit 31	0	0.0168875	0.877031		0.523171	0.437012	0.216217	0.491718	0.318935	219318_x_at	224511_s_at		1417387_at	1417387_at
11295	TMEM135	transmembrane protein 135	0	0.331802	0.338107		0.336496	0.122884	0.338757	0.252581	0.318776	222209_s_at	222209_s_at		1426435_at	1426435_at
114329	FAM92A1	family with sequence similarity 92, member A1	0		0.294214				0.301276		0.318743		235391_at
10993	C1GALT1C1	C1GALT1-specific chaperone 1	0	0.254369	0.433519		0.289314	0.19438	0.334988	0.257823	0.318723	219283_at	219283_at		1416655_at	1416655_at
44130	GLTSCR2	glioma tumor suppressor candidate region gene 2	0	0.314329	0.359252	0.119952	0.333874	0.410169	0.338833	0.271664	0.318672	217807_s_at	217807_s_at	94022_at	1423803_s_at	1423803_s_at
41311	DMAP1	DNA methyltransferase 1 associated protein 1	0	0.304981	0.481031	0.0814869	0.33033	0.279476	0.387103	0.225942	0.318649	208973_at	208973_at	96793_at	1417742_a_at	1417742_a_at
6424	XPNPEP1	X-prolyl aminopeptidase (aminopeptidase P) 1, soluble	0	0.289292	0.38336	0.0823434	0.453319	0.30508	0.334705	0.276092	0.318638	209045_at	209045_at	101591_at	1422443_at	1422443_at
32391	MRPS18A	mitochondrial ribosomal protein S18A	0		0.0145911	0.74395	0.77274	0.791639	0.0116107	0.738147	0.318603		234175_at	104767_f_at	1416984_at	1416984_at
41557	C6orf211	chromosome 6 open reading frame 211	0	0.293857	0.30122				0.300272		0.318462	218195_at	218195_at
10265	RNF114	ring finger protein 114	0	0.412599	0.315368		0.280354	0.100419	0.371275	0.209093	0.31842	211678_s_at	200868_s_at		1455975_x_at	1455975_x_at
11400	C20orf116	chromosome 20 open reading frame 116	0	0.312549	0.428012	0.0100729	0.599187	0.410961	0.368501	0.241771	0.318379	218159_at	218159_at	104040_at	1434702_at	1434702_at
12924	RNF26	ring finger protein 26	0		0.29358				0.300681		0.318263		224947_at
55537	SEC61A1	Sec61 alpha 1 subunit (S. cerevisiae)	0	0.165597	0.309846	0.278797	0.497533	0.51055	0.225931	0.418745	0.318246	217716_s_at	217716_s_at	160291_at	1416189_a_at	1416189_a_at
37878	TIMM8A	translocase of inner mitochondrial membrane 8 homolog A (yeast)	0	0.192143	0.380868	0.16635	0.531452	0.301119	0.271905	0.349812	0.318192	205217_at	205217_at	96849_at	1416345_at	1416345_at
10085	CNDP2	CNDP dipeptidase 2 (metallopeptidase M20 family)	0	0.238686	0.369434	0.159242	0.435823	0.33501	0.298159	0.31494	0.317457	217752_s_at	217752_s_at	160349_at	1448263_a_at	1448263_a_at
62463	HNRNPA3	heterogeneous nuclear ribonucleoprotein A3	0	0.379038	0.561822	0.0741173	0.232892	0.161855	0.46843	0.163281	0.317429	211931_s_at	211933_s_at	101523_at	1428262_s_at	1428262_s_at
68641	COQ4	coenzyme Q4 homolog (S. cerevisiae)	0	0.279473	0.412196	0.125874	0.490906	0.128518	0.341425	0.266637	0.317369	218328_at	218328_at	92261_at	1435231_at	1435231_at
41738	FUNDC1	FUN14 domain containing 1	0		0.53803		0.202163	0.1005	0.566451	0.166397	0.317295		235346_at		1424215_at	1424215_at
55712	SMARCA4	SWI/SNF related, matrix associated, actin dependent regulator of chromatin, subfamily a, member 4	0	0.437303	0.390903	0.144604	0.209246	0.228375	0.421661	0.195872	0.317278	213720_s_at	213720_s_at	98463_at	1426804_at	1426804_at
78179	OCIAD2	OCIA domain containing 2	0		0.485453		0.141813		0.510059	0.141813	0.317251		225314_at		1453187_at
32373	TIPIN	TIMELESS interacting protein	0	0.381146	0.42807	0.0580023	0.3979	0.157386	0.408448	0.205499	0.316976	219258_at	219258_at	95497_at	1426612_at	1426612_at
13	AGA	aspartylglucosaminidase	0	0.284169	0.301739		0.317255		0.295586	0.317255	0.31679	204332_s_at	204332_s_at		1434665_at
57031	TIMM50	translocase of inner mitochondrial membrane 50 homolog (S. cerevisiae)	0	0.0186888	0.734837		0.722412	0.490247	0.158359	0.644595	0.316697	217612_at	224913_s_at		1455456_a_at	1455456_a_at
1324	CANX	calnexin	0	0.402166	0.522798	0.0118018	0.347686	0.362341	0.4634	0.165064	0.316399	200068_s_at	200068_s_at	160180_at	1415692_s_at	1415692_s_at
20900	RAB9A	RAB9A, member RAS oncogene family	0	0.265495	0.339507	0.131784	0.470704	0.298872	0.301458	0.308933	0.316372	221808_at	221808_at	95516_at	1448391_at	1448391_at
22983	GMPR2	guanosine monophosphate reductase 2	0				0.330528	0.288336		0.316335	0.316334				1416356_at	1416356_at
6114	LSM12	LSM12 homolog (S. cerevisiae)	0	0.400924	0.567554		0.12223	0.0658181	0.483695	0.104649	0.316176	212532_s_at	212532_s_at		1427998_at	1427998_at
17038	C6orf130	chromosome 6 open reading frame 130	0	0.373642	0.350944		0.228354	0.165833	0.368026	0.208683	0.316098	213322_at	213322_at		1449614_s_at	1449614_s_at
28056	LOC90113	hypothetical protein BC009862	0	0.211387	0.413127				0.298201		0.315855	207396_s_at	207396_s_at
1824	MPG	N-methylpurine-DNA glycosylase	0	0.404802	0.532087	0.0486889	0.246943	0.197883	0.469457	0.160167	0.315607	203686_at	203686_at	94857_at	1417571_at	1417571_at
8264	TINF2	TERF1 (TRF1)-interacting nuclear factor 2	0	0.417428	0.618989	0.0335574	0.232652	0.134324	0.517921	0.131681	0.31552	217990_at	217990_at	98977_at	1451163_at	1451163_at
11941	TMEM218	transmembrane protein 218	0		0.551783		0.217912	0.0701796	0.581209	0.15851	0.315313		226073_at		1417174_at	1417174_at
6756	ALG9	asparagine-linked glycosylation 9 homolog (S. cerevisiae, alpha- 1,2-mannosyltransferase)	0	0.269813	0.47732		0.246242	0.145968	0.363428	0.212416	0.3153	219374_s_at	219374_s_at		1418844_at	1418844_at
37096	C16orf79	chromosome 16 open reading frame 79	0	0.242103	0.362884				0.297645		0.315233	220587_s_at	220587_s_at
5256	ECD	ecdysoneless homolog (Drosophila)	0	0.282701	0.359309		0.295941	0.222659	0.320703	0.271549	0.315175	203013_at	203013_at		1451402_at	1451402_at
6957	SLC25A15	solute carrier family 25 (mitochondrial carrier; ornithine transporter) member 15	0	0.321223	0.522706	0.0855692	0.274062	0.22075	0.415967	0.196788	0.31512	218653_at	218653_at	104007_at	1420967_at	1420967_at
23191	TMEM9B	TMEM9 domain family, member B	0	0.285247	0.358388	0.152803	0.458958	0.182944	0.321557	0.283523	0.315091	218065_s_at	218065_s_at	160434_at	1448867_at	1417874_at
23087	WDR41	WD repeat domain 41	0	0.353944	0.47072		0.1073		0.411726	0.1073	0.315088	218055_s_at	222503_s_at		1433620_at
87176	DNAJC19	DnaJ (Hsp40) homolog, subfamily C, member 19	0		0.797759		0.0278934		0.829691	0.0278934	0.314796		225359_at		1442182_at
3538	WDR57	WD repeat domain 57 (U5 snRNP specific)	0	0.239908	0.365717				0.297064		0.314622	215905_s_at	215905_s_at
113598	HMGN4	high mobility group nucleosomal binding domain 4	0	0.215042	0.405102				0.297008		0.314544	209787_s_at	202579_x_at
21193	DNAJA2	DnaJ (Hsp40) homolog, subfamily A, member 2	0	0.260913	0.359156	0.17728	0.534729	0.117636	0.307466	0.298077	0.314455	209157_at	226994_at	95068_at	1429476_s_at	1417182_at
21269	ANP32A	acidic (leucine-rich) nuclear phosphoprotein 32 family, member A	0	0.323878	0.453977	0.222985	0.246727	0.161502	0.386326	0.219561	0.314347	201038_s_at	201038_s_at	104390_at	1434555_at	1434555_at
88614	HNRNPA1	heterogeneous nuclear ribonucleoprotein A1	0	0.560226	0.568232	0.025901	0.144736	0.174259	0.571927	0.103659	0.31387	213356_x_at	200016_x_at	97272_at	1423531_a_at	1423531_a_at
45125	TMEM199	transmembrane protein 199	0		0.529928	0.0869093	0.281558	0.246647	0.55785	0.205063	0.313744		225375_at	93799_at	1433629_s_at	1433629_s_at
41052	RSL1D1	ribosomal L1 domain containing 1	0	0.437871	0.530579	0.24918	0.178068	0.0396617	0.48715	0.147151	0.31372	212018_s_at	212018_s_at	160283_at	1456383_at	1456383_at
100816	EEF2	eukaryotic translation elongation factor 2	0	0.315685	0.306067	0.19025	0.433375	0.175149	0.315339	0.286977	0.313572	200094_s_at	204102_s_at	97559_at	1424736_at	1424736_at
8344	NME7	non-metastatic cells 7, protein expressed in (nucleoside-diphosphate kinase)	0	0.298728	0.427789		0.221019	0.191247	0.359969	0.213393	0.313473	219553_at	219553_at		1418217_at	1418217_at
4571	SFRS7	splicing factor, arginine/serine-rich 7, 35kDa	0	0.349432	0.432301		0.198264	0.128728	0.391989	0.176133	0.312982	214141_x_at	214141_x_at		1424883_s_at	1424883_s_at
75968	GMDS	GDP-mannose 4,6-dehydratase	0	0.29828	0.400711		0.190375		0.347781	0.190375	0.312966	204875_s_at	204875_s_at		1434158_at
32746	LAS1L	LAS1-like (S. cerevisiae)	0	0.339787	0.40668	0.220298	0.308413	0.111895	0.374913	0.226998	0.312894	208117_s_at	208117_s_at	94951_at	1452266_at	1452266_at
12433	FBXO22	F-box protein 22	0		0.60011		0.139874	0.119652	0.632099	0.136536	0.312822		225736_at		1426593_a_at	1426593_a_at
4997	LIAS	lipoic acid synthetase	0	0.121301	0.191073	0.568675	0.628272	0.47253	0.1509	0.549231	0.312291	214045_at	214045_at	98909_at	1447027_s_at	1418700_at
113300	HTRA2	HtrA serine peptidase 2	0	0.301329	0.279834	0.273341	0.333934	0.329154	0.294827	0.308199	0.312016	203089_s_at	203089_s_at	104102_at	1436269_s_at	1436269_s_at
18780	ZNF828	zinc finger protein 828	0		0.288416				0.295078		0.31179		226194_at
7047	DIMT1L	DIM1 dimethyladenosine transferase 1-like (S. cerevisiae)	0	0.48568	0.479358		0.13842	0.0383567	0.489519	0.096735	0.311728	204405_x_at	217106_x_at		1426290_at	1426290_at
41228	MSTO1	misato homolog 1 (Drosophila)	0				0.28526	0.368971		0.311564	0.311563				1424577_at	1424577_at
13146	PRPF38A	PRP38 pre-mRNA processing factor 38 (yeast) domain containing A	0		0.391025	0.126381	0.361804	0.256853	0.407365	0.256343	0.311173		1553709_a_at	104713_at	1433565_at	1433565_at
20155	GPX1	glutathione peroxidase 1	0			0.0122886	0.606324	0.721618		0.310916	0.310916			94132_at	1460671_at	1460671_at
38057	RANBP9	RAN binding protein 9	0	0.738527	0.715899	0.0116441	0.0817179	0.0307591	0.736983	0.044724	0.310479	210097_s_at	210097_s_at	97812_at	1422736_at	1422736_at
41380	C20orf3	chromosome 20 open reading frame 3	0	0.341445	0.425598	0.0483726	0.353943	0.299941	0.384335	0.214163	0.310033	206656_s_at	206656_s_at	160217_at	1452159_at	1452159_at
40903	NDRG3	NDRG family member 3	0	0.486976	0.435356	0.047225	0.222146	0.20498	0.470223	0.152541	0.309904	217286_s_at	217286_s_at	98554_at	1417663_a_at	1417663_a_at
36149	ANXA7	annexin A7	0	0.462842	0.457239	0.0234161	0.275942	0.263741	0.467016	0.154431	0.309727	209860_s_at	209860_s_at	93587_at	1416138_at	1416138_at
8915	MFN2	mitofusin 2	0	0.289331	0.231148		0.456018	0.189061	0.264798	0.355983	0.309607	201155_s_at	201155_s_at		1448131_at	1448131_at
56676	UBE2S	ubiquitin-conjugating enzyme E2S	0	0.31512	0.451398	0.110417	0.245303	0.326928	0.380509	0.216432	0.309411	202779_s_at	202779_s_at	94274_at	1416726_s_at	1416726_s_at
39	BCKDHB	branched chain keto acid dehydrogenase E1, beta polypeptide (maple syrup urine disease)	0	0.265568	0.318743				0.292587		0.30933	210653_s_at	210653_s_at
6487	GPN3	GPN-loop GTPase 3	0	0.56748	0.583818	0.042418	0.175427	0.0433043	0.582916	0.095063	0.309297	218461_at	218461_at	103884_at	1424682_at	1424682_at
38261	CYB561D2	cytochrome b-561 domain containing 2	0	0.23858	0.336158		0.400967	0.178946	0.284176	0.31788	0.309099	209665_at	209665_at		1418482_at	1418482_at
11286	ACTR8	ARP8 actin-related protein 8 homolog (yeast)	0		0.288415		0.382052	0.170726	0.295002	0.302105	0.30892		222707_s_at		1423385_at	1423385_at
10182	LAPTM4B	lysosomal associated protein transmembrane 4 beta	0	0.371203	0.329558	0.274732	0.273525	0.142228	0.356951	0.236263	0.308782	214039_s_at	214039_s_at	100571_at	1438365_x_at	1438365_x_at
2508	UBE2G1	ubiquitin-conjugating enzyme E2G 1 (UBC7 homolog, yeast)	0	0.284235	0.397934	0.130793	0.326157	0.308014	0.338082	0.254275	0.308644	209142_s_at	226005_at	93312_at	1415688_at	1415688_at
17581	FAM161B	family with sequence similarity 161, member B	0	0.253045	0.334258				0.29184		0.308481	209944_at	209944_at
12052	TMEM107	transmembrane protein 107	0		0.367512		0.215138		0.381686	0.215139	0.308476		239824_s_at		1429058_at
37471	CTSW	cathepsin W	0	0.798706	0.786152	0.0248593	0.0206868	0.0316065	0.801167	0.0290342	0.308372	202041_s_at	202041_s_at	92214_at	1422632_at	1422632_at
3537	PEX16	peroxisomal biogenesis factor 16	0	0.206991	0.419848		0.386844	0.140722	0.297788	0.291428	0.308278	221604_s_at	49878_at		1425021_a_at	1425021_a_at
10998	DCTN5	dynactin 5 (p25)	0	0.366849	0.386171	0.185202	0.294721	0.115642	0.38074	0.214342	0.308248	209232_s_at	209232_s_at	96636_at	1458247_s_at	1415748_a_at
849	ABCF1	ATP-binding cassette, sub-family F (GCN20), member 1	0	0.261035	0.281194	0.157187	0.455635	0.365313	0.272973	0.327778	0.308178	200045_at	200045_at	97330_at	1420157_s_at	1420157_s_at
41422	RAP1GDS1	RAP1, GTP-GDP dissociation stimulator 1	0	0.482594	0.589639	0.125364	0.135678	0.0507124	0.539799	0.113175	0.308142	209444_at	209444_at	96733_at	1425266_a_at	1425266_a_at
49862	MKI67IP	MKI67 (FHA domain) interacting nucleolar phosphoprotein	0		0.495006	0.0549203	0.359664	0.247595	0.520403	0.21144	0.308079		224714_at	93342_at	1424001_at	1424001_at
10382	PRMT7	protein arginine methyltransferase 7	0	0.208366	0.243241		0.462039	0.396187	0.225952	0.436803	0.307788	219408_at	219408_at		1451248_at	1451248_at
3021	EIF4EBP1	eukaryotic translation initiation factor 4E binding protein 1	0	0.349117	0.328809	0.0979212	0.365006	0.264711	0.344499	0.245536	0.307499	221539_at	221539_at	100636_at	1417562_at	1434976_x_at
45163	C3orf45	chromosome 3 open reading frame 45	0	0.241169	0.348064				0.290703		0.307094	209100_at	209100_at
40792	G3BP2	GTPase activating protein (SH3 domain) binding protein 2	0	0.385747	0.399007	0.142239	0.284175	0.123461	0.397049	0.199259	0.306929	208841_s_at	208841_s_at	101106_at	1415697_at	1423758_at
8085	BRD7	bromodomain containing 7	0	0.262711	0.342486	0.281593	0.308492	0.28719	0.300896	0.290746	0.306773	221776_s_at	221776_s_at	100543_s_at	1448521_at	1448521_at
27867	C3orf38	chromosome 3 open reading frame 38	0		0.284659				0.290886		0.306689		229174_at
56129	MAPRE1	microtubule-associated protein, RP/EB family, member 1	0	0.366069	0.49017	0.0776195	0.284568	0.136177	0.427894	0.17589	0.306472	200713_s_at	200713_s_at	93306_at	1422764_at	1450740_a_at
11639	NUP43	nucleoporin 43kDa	0	0.410704	0.402833		0.201399	0.0634296	0.412488	0.145695	0.306193	219007_at	219007_at		1432188_s_at	1432188_s_at
11886	WDR23	WD repeat domain 23	0	0.16395	0.291669	0.282465	0.501248	0.416101	0.218128	0.402209	0.305543	201886_at	201886_at	102356_at	1448418_s_at	1448418_s_at
68199	ATP6V0C	ATPase, H+ transporting, lysosomal 16kDa, V0 subunit c	0	0.160595	0.292923	0.318351	0.492979	0.393836	0.216476	0.404683	0.305507	36994_at	36994_at	96919_at	1416392_a_at	1416392_a_at
2990	BNIP3	BCL2/adenovirus E1B 19kDa interacting protein 3	0	0.294174	0.276553				0.289268		0.305442	201849_at	201848_s_at
68297	SNRPN	small nuclear ribonucleoprotein polypeptide N	0	0.377772	0.425222		0.141774	0.157769	0.405288	0.150589	0.305442	201522_x_at	201522_x_at		1415895_at	1435716_x_at
74536	PCBP2	poly(rC) binding protein 2	0	0.167446	0.338597	0.407873	0.404281	0.303946	0.238276	0.368348	0.304598	204031_s_at	204031_s_at	92621_at	1421743_a_at	1421743_a_at
86235	Rshl2a	radial spokehead-like 2A	0			0.181169	0.423955	0.270265		0.304572	0.304571			96263_at	1423119_at	1423119_at
12192	TPRG1L	tumor protein p63 regulated 1-like	0	0.199038	0.238548	0.206787	0.543135	0.435327	0.218238	0.399942	0.304514	219322_s_at	219322_s_at	95737_at	1451172_at	1451172_at
45440	CABLES2	Cdk5 and Abl enzyme substrate 2	0	0.610035	0.509263		0.0501595	0.0475346	0.572994	0.0523712	0.304357	214097_at	214097_at		1452307_at	1452307_at
11575	CARS2	cysteinyl-tRNA synthetase 2, mitochondrial (putative)	0	0.278805	0.345098		0.237472		0.312233	0.237472	0.304218	218153_at	218153_at		1428524_at
14684	MED19	mediator complex subunit 19	0		0.469205		0.219126	0.117563	0.492462	0.183386	0.304089		226300_at		1452395_at	1427332_at
20364	EIF1AX	eukaryotic translation initiation factor 1A, X-linked	0	0.261185	0.314951				0.288018		0.304029	201016_at	201016_at
10387	DHX29	DEAH (Asp-Glu-Ala-His) box polypeptide 29	0	0.306133	0.400146		0.163354		0.351942	0.163354	0.303902	212648_at	212648_at		1434710_at
12109	C15orf40	chromosome 15 open reading frame 40	0		0.2318		0.438542	0.185709	0.233362	0.344274	0.303847		1552310_at		1450972_at	1450972_at
9180	GORASP2	golgi reassembly stacking protein 2, 55kDa	0	0.39992	0.471761	0.23818	0.19043	0.0645983	0.438334	0.165213	0.303843	208843_s_at	208843_s_at	94876_f_at	1424710_a_at	1424710_a_at
3620	CAPZB	capping protein (actin filament) muscle Z-line, beta	0	0.149722	0.3996	0.298757	0.400879	0.369662	0.247205	0.353509	0.303815	37012_at	37012_at	161329_f_at	1424168_a_at	1424168_a_at
208	MLH1	mutL homolog 1, colon cancer, nonpolyposis type 2 (E. coli)	0	0.461889	0.535018	0.0343269	0.199342	0.163343	0.502423	0.127465	0.303799	202520_s_at	202520_s_at	104577_at	1417360_at	1417360_at
6820	LTA4H	leukotriene A4 hydrolase	0	0.387161	0.393112	0.101313	0.262337	0.200662	0.395085	0.195883	0.303736	208771_s_at	208771_s_at	100540_at	1434790_a_at	1434790_a_at
5993	SYF2	SYF2 homolog, RNA splicing factor (S. cerevisiae)	0	0.226868	0.249858	0.372271	0.354105	0.430618	0.239545	0.364352	0.303558	202553_s_at	202553_s_at	96341_at	1424104_at	1424104_at
[truncated: 16,129 more rows]
