# Supplementary material for: A Computational Screen for Regulators of Oxidative Phosphorylation Implicates SLIRP in Mitochondrial RNA Homeostasis
Source: PLoS Genet. 2009 Aug 14;5(8):e1000590. doi: 10.1371/journal.pgen.1000590 (PMC2721412; doi:10.1371/journal.pgen.1000590)
Supplement: Table S6 — Taqman qPCR assay information. (0.02 MB XLS) [file pgen.1000590.s010.xls]

## Sheet: TaqmanAssays
Species	Designed By	Production	Gene Target	ABI Taqman ID	Forward Primer	Probe	Reverse Primer	Notes
Human	Our Lab	ABI	mt-12S	-	ATCACTGCTGTTTCCC	ATGCAGCTCAAAACGCTTAGC	GCTGGCACGAAATTGACCAA
Human	Our Lab	ABI	mt-16S	-	CAAAGCGCCTTCCCC	CCCTGTACGAAAGGACAAGAGAAAT	TCTTGGGTGGGTGTGGGTATAAT
Human	Our Lab	ABI	mt-ATP6	-	ACTGCAGGCCACCTAC	CGTACGCCTAACCGCTAACATT	GCGACAGCGATTTCTAGGATAGT
Human	Our Lab	ABI	mt-ATP8	-	CCCACCATAATTACCC	GCCCCAACTAAATACTACCGTATGG	GGCTTTGGTGAGGGAGGTA
Human	Our Lab	ABI	mt-COX1	-	TAGCTGCTGGCATCACT	CAGCAGTCCTACTTCTCCTATCTCT	GGGTCGAAGAAGGTGGTGTT
Human	Our Lab	ABI	mt-COX2	-	CCCGCCATCATCCTAG	GCCCTTTTCCTAACACTCACAACAA	GTAAAGGATGCGTAGGGATGGG
Human	Our Lab	ABI	mt-COX3	-	ACCCTCCTACAAGCCTC	TCACCTGAGCTCACCATAGTCTAAT	GCCGTCGGAAATGGTGAAG
Human	Our Lab	ABI	mt-CYTB	-	CCCTCGGCTTACTTCT	TCACCTCCCATTCCGATAAAATCAC	GGGTTGGCTAGGGTATAATTGTCTG
Human	Our Lab	ABI	mt-ND1	-	CACCGCCCCGACCTT	CCCTAAAACCCGCCACATCT	GGCTAGAATAAATAGGAGGCCTAGGT
Human	Our Lab	ABI	mt-ND2	-	TTGCAGGCACACTCATC	AACCCGTCATCTACTCTACCATCT	GCTTCTGTGGAACGAGGGTTTATTT
Human	Our Lab	ABI	mt-ND3	-	TCGAAGCCGCACTCGT	CCACAACTCAACGGCTACATAGAAA	GGGTAAAAGGAGGGCAATTTCTAGA
Human	Our Lab	ABI	mt-ND4	-	CTCCTGAGCCAACAAC	TCACAACACCCTAGGCTCACTAA	GGGAGTCATAAGTGGAGTCCGT
Human	Our Lab	ABI	mt-ND4L	-	CTCAACACCCACTCCC	TCCTCCCTACTATGCCTAGAAGGA	CTTCGCAGGCGGCAAA
Human	Our Lab	ABI	mt-ND5	-	TCGCTGTCACTTTCC	CGGAAGCCTATTCGCAGGATT	GTAGTTGAGGTCTAGGGCTGTTAGA
Human	Our Lab	ABI	mt-ND6	-	CCACCACCCCATCATAC	GGTTAGCGATGGAGGTAGGATTG	AAAGCCCCCGCACCAATA
Human	ABI	ABI	C14orf2	Hs00191690_m1
Human	ABI	ABI	SLIRP	Hs00364015_m1
Human	ABI	ABI	USMG5	Hs00262094_m1
Human	ABI	ABI	CHCHD2	Hs00853326_g1
Human	ABI	ABI	PARK7	Hs00994896_g1
Human	ABI	ABI	ACTB	4352668
Human	ABI	ABI	HPRT	4333768
Human	ABI	ABI	LRPPRC	Hs00370167_m1
Human	ABI	ABI	UQCRC1	Hs00163415_m1
Human	ABI	ABI	TFAM	Hs01082775_m1
Human	ABI	ABI	TFB1M	Hs00274971_m1
Human	ABI	ABI	TFB2M	Hs00254651_m1
Mouse	ABI	ABI	ActB	4352933
Mouse	Our Lab	ABI	mt-Cox1	-	GGGCAGCCATGAAGTCATTCTA	ATCGTATGCTTCAACAAATT	TGATCTTTATAATTTGAGAGGCCTTTGCT
Reagents for measuring mtDNA:
Species	Designed By	Production	Gene Target	ABI Taqman ID	Forward Primer	Probe	Reverse Primer	Notes
Human	Our Lab	ABI	mt-ND2	-	TGTTGGTTATACCCTTCCCGTACTA	CCCTGGCCCAACCC	CCTGCAAAGATGGTAGAGTAGATGA	Human mtDNA assay
Human	PMID15649380	ABI	ALUYB8	-	CTTGCAGTGAGCCGAGATT	ACTGCAGTCCGCAGTCCGGCCT	GAGACGGAGTCTCGCTCTGTC	Human genomic DNA control.
Mouse	Our Lab	ABI	mt-Cox1	-	GGGCAGCCATGAAGTCATTCTA	ATCGTATGCTTCAACAAATT	TGATCTTTATAATTTGAGAGGCCTTTGCT	Mouse mtDNA assay
Mouse	ABI	ABI	gen-ActB	Mm00809079_s1				Mouse genomic DNA control.
