# Supplementary material for: A Computational Screen for Regulators of Oxidative Phosphorylation Implicates SLIRP in Mitochondrial RNA Homeostasis
Source: PLoS Genet. 2009 Aug 14;5(8):e1000590. doi: 10.1371/journal.pgen.1000590 (PMC2721412; doi:10.1371/journal.pgen.1000590)
Supplement: Table S7 — Antibodies used in this study. (0.01 MB XLS) [file pgen.1000590.s011.xls]

## Sheet: Sheet1
Source	Catalogue	Type	Antigen	Western Dilution
Mitosciences	MS105	Mouse monoclonal	hNDUFB8	1:500
Mitosciences	MS203	Mouse monoclonal	hSDHB	1:500
Mitosciences	MS304	Mouse monoclonal	hUQCRC2	1:10000
Mitosciences	MS405	Mouse monoclonal	hCOII	1:2000
Mitosciences	MS507	Mouse monoclonal	hATP5A	1:100000
AbCam	ab51523	Rabbit polyclonal	hC14orf156 (SLIRP)	1:500
Serafin Pinol-Roma	-	Mouse monoclonal	hLRPPRC	1:500
Sigma	A2228	Mouse monoclonal	hACTB	1:10000
